# Supplementary material for: Crystal structures of two new six-coordinate iron(III) complexes with 1,2-bis(diphenyl­phosphane) ligands
Source: Acta Crystallogr E Crystallogr Commun. 2018 May 15;74(Pt 6):803–7. doi: 10.1107/S2056989018006898 (PMC6002827; doi:10.1107/S2056989018006898)
Supplement: Supplementary file 1 [file e-74-00803-sup1.cif]

##############################################################################
#                                                                            #
# This CIF contains the data in a paper accepted for publication in          #
# Acta Crystallographica Section E. It conforms to the requirements of       #
# Notes for Authors for Acta Crystallographica Section E, and has been       #
# peer reviewed under the auspices of the IUCr Commission on Journals.       #
#                                                                            #
# Full details of the Crystallographic Information File format               #
# are given in the paper "The Crystallographic Information File (CIF):       #
# a New Standard Archive File for Crystallography" by S. R. Hall, F. H.      #
# Allen and I. D. Brown [Acta Cryst. (1991), A47, 655-685].                  #
#                                                                            #
# The current version of the core CIF dictionary is obtainable from          #
# ftp://ftp.iucr.org/pub/cif_core.dic.                                       #
#                                                                            #
# Software is freely available for graphical display of the structure(s)     #
# in this CIF. For information consult the CIF software page                 #
# http://www.iucr.org/resources/cif/software.                                #
#                                                                            #
# This file may be used for bona fide research purposes within the           #
# scientific community so long as proper attribution is given to the journal # 
# article from which it was obtained.                                        #
#                                                                            #
##############################################################################
data_1
_database_code_depnum_ccdc_archive 'CCDC 1841464'
_audit_creation_method     'SHELXL-2016/6'
_chemical_name_systematic
;\
<i>trans</i>-Bis[1,2-bis(diphenylphosphane)ethylene]dichloridoiron(III)
tetrachloridoferrate(III) dichloromethane 0.59-solvate
;
_chemical_name_common     ?
_chemical_formula_moiety     'C52 H44 Cl2 Fe P4 +, Cl4 Fe -, 0.59(C H2 Cl2)'
_chemical_formula_sum     'C52.59 H45.18 Cl7.18 Fe2 P4'
_chemical_formula_iupac     '[Fe Cl2 (C26 H22 P2)2] [Fe Cl4], 0.59C H2 Cl2'
_chemical_formula_weight     1167.47
_chemical_melting_point     ?
_shelx_space_group_comment
;
The symmetry employed for this shelxl refinement is uniquely defined
by the following loop, which should always be used as a source of
symmetry information in preference to the above space-group names.
They are only intended as comments.
;
_space_group_crystal_system     monoclinic
_space_group_name_H-M_alt     'C 2/c'
_space_group_name_Hall     '-C 2yc'
loop_
    _space_group_symop_operation_xyz
    'x, y, z'
    '-x, y, -z+1/2'
    'x+1/2, y+1/2, z'
    '-x+1/2, y+1/2, -z+1/2'
    '-x, -y, -z'
    'x, -y, z-1/2'
    '-x+1/2, -y+1/2, -z'
    'x+1/2, -y+1/2, z-1/2'
_cell_length_a     9.7528(7)
_cell_length_b     23.6871(17)
_cell_length_c     23.6871(17)
_cell_angle_alpha     90
_cell_angle_beta     100.541(2)
_cell_angle_gamma     90
_cell_volume     5379.7(7)
_cell_formula_units_Z     4
_cell_measurement_reflns_used     4040
_cell_measurement_theta_min     2.31
_cell_measurement_theta_max     29.46
_cell_measurement_temperature     100.0(5)
_exptl_crystal_description     plate
_exptl_crystal_colour     red-violet
_exptl_crystal_size_max     0.22
_exptl_crystal_size_mid     0.22
_exptl_crystal_size_min     0.10
_exptl_crystal_density_diffrn     1.441
_exptl_crystal_density_meas     ?
_exptl_crystal_density_method     ?
_exptl_crystal_F_000     2380
_exptl_absorpt_coefficient_mu     1.050
_exptl_absorpt_correction_type     multi-scan
_exptl_absorpt_process_details
;
(SADABS; Krause <i>et al</i>., 2015)
;
_shelx_estimated_absorpt_T_min     0.802
_shelx_estimated_absorpt_T_max     0.902
_exptl_absorpt_correction_T_min     0.6429
_exptl_absorpt_correction_T_max     0.7462
_diffrn_ambient_temperature     100.0(5)
_diffrn_radiation_type     MoK\a
_diffrn_radiation_wavelength     0.71073
_diffrn_measurement_device_type     'Bruker SMART APEX II CCD platform'
_diffrn_measurement_method     '\w scans'
_diffrn_detector_area_resol_mean     ?
_diffrn_reflns_number     71735
_diffrn_reflns_av_R_equivalents     0.0913
_diffrn_reflns_theta_min     1.719
_diffrn_reflns_theta_max     31.517
_diffrn_reflns_theta_full     31.506
_diffrn_measured_fraction_theta_max     0.998
_diffrn_measured_fraction_theta_full     0.999
_diffrn_reflns_limit_h_min     -14
_diffrn_reflns_limit_h_max     14
_diffrn_reflns_limit_k_min     -34
_diffrn_reflns_limit_k_max     34
_diffrn_reflns_limit_l_min     -34
_diffrn_reflns_limit_l_max     34
_refine_special_details
;
Phenyl ring C3-C8 is modeled as disordered over two positions
(56:44). Analogous bond lengths and angles between the two positions
were restrained to be similar. Anisotropic displacement parameters
for pairs of proximal atoms were constrained to be equivalent.
The occupancy of the cocrystallized dichloromethane solvent molecule
refined to 0.592(4).
;
_reflns_number_total     8962
_reflns_number_gt     6273
_reflns_threshold_expression     'I > 2\s(I)'
_refine_ls_structure_factor_coef     Fsqd
_refine_ls_matrix_type     full
_refine_ls_R_factor_all     0.0782
_refine_ls_R_factor_gt     0.0482
_refine_ls_wR_factor_gt     0.1065
_refine_ls_wR_factor_ref     0.1190
_refine_ls_goodness_of_fit_ref     1.050
_refine_ls_restrained_S_all     1.049
_refine_ls_number_reflns     8962
_refine_ls_number_parameters     325
_refine_ls_number_restraints     33
_refine_ls_hydrogen_treatment     constr
_refine_ls_weighting_scheme     calc
_refine_ls_weighting_details
             'w=1/[\s^2^(Fo^2^)+(0.0418P)^2^+11.3134P] where P=(Fo^2^+2Fc^2^)/3'
_atom_sites_solution_hydrogens     geom
_atom_sites_solution_primary     dual
_atom_sites_solution_secondary     difmap
_refine_ls_shift/su_max     0.001
_refine_ls_shift/su_mean     0.000
_refine_diff_density_max     0.739
_refine_diff_density_min     -0.673
_refine_ls_extinction_method     none
_refine_ls_extinction_coef     .
loop_
    _atom_type_symbol
    _atom_type_description
    _atom_type_scat_dispersion_real
    _atom_type_scat_dispersion_imag
    _atom_type_scat_source
    'C' 'C' 0.0033 0.0016
                         'International Tables Vol C Tables 4.2.6.8 and 6.1.1.4'
    'H' 'H' 0.0000 0.0000
                         'International Tables Vol C Tables 4.2.6.8 and 6.1.1.4'
    'P' 'P' 0.1023 0.0942
                         'International Tables Vol C Tables 4.2.6.8 and 6.1.1.4'
    'Cl' 'Cl' 0.1484 0.1585
                         'International Tables Vol C Tables 4.2.6.8 and 6.1.1.4'
    'Fe' 'Fe' 0.3463 0.8444
                         'International Tables Vol C Tables 4.2.6.8 and 6.1.1.4'
_computing_data_collection
;
APEX3 (Bruker, 2016)
;
_computing_cell_refinement
;
SAINT (Bruker, 2013)
;
_computing_data_reduction
;
SAINT (Bruker, 2013)
;
_computing_structure_solution
;
SHELXT-2014/5 (Sheldrick, 2015a)
;
_computing_structure_refinement
;
SHELXL-2016/6 (Sheldrick, 2015b)
;
_computing_molecular_graphics
;
SHELXTL (Sheldrick, 2008)
;
_computing_publication_material
;
SHELXTL (Sheldrick, 2008)
;
loop_
    _atom_site_type_symbol
    _atom_site_label
    _atom_site_fract_x
    _atom_site_fract_y
    _atom_site_fract_z
    _atom_site_U_iso_or_equiv
    _atom_site_adp_type
    _atom_site_calc_flag
    _atom_site_occupancy
    _atom_site_disorder_assembly
    _atom_site_disorder_group
    Fe Fe1 0.500000 0.500000 0.500000 0.01605(10) Uani d 1 A .
    Cl Cl1 0.71798(6) 0.53023(2) 0.52215(2) 0.02045(12) Uani d 1 . .
    P P1 0.46240(6) 0.51308(3) 0.59502(3) 0.01981(13) Uani d 1 . .
    P P2 0.56127(7) 0.40841(3) 0.53686(3) 0.02134(13) Uani d 1 . .
    C C1 0.4343(3) 0.44397(12) 0.62312(12) 0.0295(6) Uani d 1 . .
    H H1 0.390120 0.440031 0.655474 0.035 Uiso calc 1 . .
    C C2 0.4761(3) 0.39907(12) 0.59802(13) 0.0321(6) Uani d 1 . .
    H H2 0.461628 0.362302 0.611842 0.038 Uiso calc 1 . .
    C C3 0.605(2) 0.5342(6) 0.6520(8) 0.0227(16) Uani d 0.439(6) A 1
    C C4 0.6555(15) 0.4985(4) 0.6979(5) 0.0311(15) Uani d 0.439(6) A 1
    H H4 0.618358 0.461673 0.699969 0.037 Uiso calc 0.439(6) A 1
    C C5 0.7618(11) 0.5184(4) 0.7406(4) 0.0393(15) Uani d 0.439(6) A 1
    H H5 0.798729 0.494642 0.772091 0.047 Uiso calc 0.439(6) A 1
    C C6 0.8136(10) 0.5718(4) 0.7377(4) 0.0386(16) Uani d 0.439(6) A 1
    H H6 0.885234 0.584895 0.767556 0.046 Uiso calc 0.439(6) A 1
    C C7 0.7637(10) 0.6067(4) 0.6925(4) 0.0322(13) Uani d 0.439(6) A 1
    H H7 0.801045 0.643578 0.690908 0.039 Uiso calc 0.439(6) A 1
    C C8 0.6576(15) 0.5879(5) 0.6487(6) 0.0258(14) Uani d 0.439(6) A 1
    H H8 0.622193 0.611721 0.617137 0.031 Uiso calc 0.439(6) A 1
    C C3' 0.5987(16) 0.5479(4) 0.6468(6) 0.0227(16) Uani d 0.561(6) A 5
    C C4' 0.6649(11) 0.5188(3) 0.6964(4) 0.0311(15) Uani d 0.561(6) A 5
    H H4' 0.640148 0.480827 0.702639 0.037 Uiso calc 0.561(6) A 5
    C C5' 0.7671(8) 0.5460(3) 0.7365(3) 0.0393(15) Uani d 0.561(6) A 5
    H H5' 0.810045 0.526376 0.770080 0.047 Uiso calc 0.561(6) A 5
    C C6' 0.8060(7) 0.6004(3) 0.7280(3) 0.0386(16) Uani d 0.561(6) A 5
    H H6' 0.875271 0.618286 0.755653 0.046 Uiso calc 0.561(6) A 5
    C C7' 0.7444(7) 0.6293(3) 0.6793(3) 0.0322(13) Uani d 0.561(6) A 5
    H H7' 0.771181 0.667151 0.673465 0.039 Uiso calc 0.561(6) A 5
    C C8' 0.6426(11) 0.6029(3) 0.6384(4) 0.0258(14) Uani d 0.561(6) A 5
    H H8' 0.602754 0.622673 0.604511 0.031 Uiso calc 0.561(6) A 5
    C C9 0.3051(2) 0.54964(11) 0.60637(10) 0.0213(5) Uani d 1 . .
    C C10 0.3035(3) 0.60629(12) 0.62219(12) 0.0283(5) Uani d 1 . .
    H H10 0.388476 0.626830 0.630628 0.034 Uiso calc 1 . .
    C C11 0.1786(3) 0.63282(14) 0.62566(13) 0.0377(7) Uani d 1 . .
    H H11 0.177872 0.671691 0.635490 0.045 Uiso calc 1 . .
    C C12 0.0553(3) 0.60285(15) 0.61486(13) 0.0404(8) Uani d 1 . .
    H H12 -0.030285 0.621444 0.616380 0.048 Uiso calc 1 . .
    C C13 0.0553(3) 0.54595(14) 0.60185(12) 0.0338(6) Uani d 1 . .
    H H13 -0.029162 0.524979 0.596454 0.041 Uiso calc 1 . .
    C C14 0.1798(2) 0.51970(12) 0.59672(11) 0.0249(5) Uani d 1 . .
    H H14 0.179670 0.480912 0.586525 0.030 Uiso calc 1 . .
    C C15 0.4992(3) 0.34577(11) 0.49472(13) 0.0292(6) Uani d 1 . .
    C C16 0.3571(3) 0.33373(12) 0.48605(16) 0.0409(8) Uani d 1 . .
    H H16 0.296816 0.356038 0.504190 0.049 Uiso calc 1 . .
    C C17 0.3039(4) 0.28904(13) 0.4508(2) 0.0542(10) Uani d 1 . .
    H H17 0.206782 0.281126 0.444628 0.065 Uiso calc 1 . .
    C C18 0.3916(4) 0.25578(13) 0.4246(2) 0.0554(10) Uani d 1 . .
    H H18 0.354057 0.226315 0.399149 0.066 Uiso calc 1 . .
    C C19 0.5340(3) 0.26585(13) 0.43563(17) 0.0434(8) Uani d 1 . .
    H H19 0.594411 0.241985 0.419199 0.052 Uiso calc 1 . .
    C C20 0.5891(3) 0.31054(11) 0.47053(13) 0.0323(6) Uani d 1 . .
    H H20 0.686832 0.317231 0.477997 0.039 Uiso calc 1 . .
    C C21 0.7448(3) 0.39546(10) 0.56642(11) 0.0235(5) Uani d 1 . .
    C C22 0.8443(3) 0.40043(10) 0.53138(11) 0.0230(5) Uani d 1 . .
    H H22 0.815723 0.409121 0.491821 0.028 Uiso calc 1 . .
    C C23 0.9851(3) 0.39282(11) 0.55371(12) 0.0270(5) Uani d 1 . .
    H H23 1.052194 0.395727 0.529381 0.032 Uiso calc 1 . .
    C C24 1.0276(3) 0.38094(11) 0.61176(13) 0.0311(6) Uani d 1 . .
    H H24 1.123860 0.376665 0.627434 0.037 Uiso calc 1 . .
    C C25 0.9290(3) 0.37537(14) 0.64658(13) 0.0383(7) Uani d 1 . .
    H H25 0.957818 0.366739 0.686137 0.046 Uiso calc 1 . .
    C C26 0.7883(3) 0.38229(13) 0.62420(12) 0.0345(6) Uani d 1 . .
    H H26 0.721343 0.378035 0.648409 0.041 Uiso calc 1 . .
    Fe Fe2 0.000000 0.80718(2) 0.750000 0.02335(12) Uani d 1 . .
    Cl Cl2 0.18469(8) 0.86224(3) 0.76337(3) 0.03463(16) Uani d 1 . .
    Cl Cl3 -0.00845(8) 0.75564(3) 0.67250(3) 0.03743(17) Uani d 1 . .
    C C27 0.500000 0.6989(3) 0.750000 0.055(3) Uani d 0.592(4) . .
    H H27A 0.480195 0.674166 0.781219 0.066 Uiso calc 0.2960(19) . .
    H H27B 0.519802 0.674164 0.718782 0.066 Uiso calc 0.2960(19) . .
    Cl Cl4 0.35377(18) 0.73688(9) 0.72448(9) 0.0700(8) Uani d 0.592(4) . .
loop_
    _atom_site_aniso_label
    _atom_site_aniso_U_11
    _atom_site_aniso_U_22
    _atom_site_aniso_U_33
    _atom_site_aniso_U_12
    _atom_site_aniso_U_13
    _atom_site_aniso_U_23
    Fe1 0.0147(2) 0.0175(2) 0.0161(2) -0.00051(16) 0.00312(16) -0.00011(17)
    Cl1 0.0159(2) 0.0237(3) 0.0217(3) -0.0022(2) 0.00337(19) -0.0017(2)
    P1 0.0166(3) 0.0264(3) 0.0167(3) 0.0014(2) 0.0037(2) 0.0001(2)
    P2 0.0204(3) 0.0198(3) 0.0252(3) 0.0025(2) 0.0079(2) 0.0039(2)
    C1 0.0302(13) 0.0347(14) 0.0263(13) 0.0083(11) 0.0126(11) 0.0114(11)
    C2 0.0319(14) 0.0316(14) 0.0368(15) 0.0083(11) 0.0173(12) 0.0163(12)
    C3 0.0173(17) 0.034(5) 0.016(3) 0.006(4) 0.0023(13) -0.002(3)
    C4 0.031(2) 0.040(5) 0.0219(15) 0.002(4) 0.0027(14) 0.000(3)
    C5 0.034(2) 0.058(5) 0.0226(19) 0.000(4) -0.0047(16) 0.002(4)
    C6 0.0271(19) 0.065(5) 0.023(3) -0.007(4) 0.0028(18) -0.012(3)
    C7 0.026(2) 0.046(4) 0.026(3) -0.011(3) 0.009(2) -0.011(3)
    C8 0.021(2) 0.036(4) 0.020(3) -0.002(3) 0.0026(19) -0.004(3)
    C3' 0.0173(17) 0.034(5) 0.016(3) 0.006(4) 0.0023(13) -0.002(3)
    C4' 0.031(2) 0.040(5) 0.0219(15) 0.002(4) 0.0027(14) 0.000(3)
    C5' 0.034(2) 0.058(5) 0.0226(19) 0.000(4) -0.0047(16) 0.002(4)
    C6' 0.0271(19) 0.065(5) 0.023(3) -0.007(4) 0.0028(18) -0.012(3)
    C7' 0.026(2) 0.046(4) 0.026(3) -0.011(3) 0.009(2) -0.011(3)
    C8' 0.021(2) 0.036(4) 0.020(3) -0.002(3) 0.0026(19) -0.004(3)
    C9 0.0175(10) 0.0288(12) 0.0181(11) 0.0019(9) 0.0044(8) -0.0001(9)
    C10 0.0304(13) 0.0308(13) 0.0259(13) 0.0005(11) 0.0108(10) -0.0028(11)
    C11 0.0471(18) 0.0383(16) 0.0328(16) 0.0147(14) 0.0204(13) 0.0000(12)
    C12 0.0314(15) 0.060(2) 0.0336(16) 0.0217(14) 0.0166(12) 0.0098(15)
    C13 0.0194(12) 0.0573(19) 0.0249(13) 0.0028(12) 0.0049(10) 0.0055(13)
    C14 0.0197(11) 0.0357(14) 0.0200(12) -0.0018(10) 0.0056(9) -0.0004(10)
    C15 0.0264(12) 0.0180(11) 0.0436(16) 0.0006(10) 0.0076(11) 0.0021(11)
    C16 0.0257(13) 0.0199(13) 0.079(2) -0.0008(11) 0.0139(15) 0.0006(14)
    C17 0.0311(16) 0.0241(15) 0.106(3) -0.0062(12) 0.0070(18) -0.0078(18)
    C18 0.0420(18) 0.0233(15) 0.097(3) -0.0058(13) 0.0033(19) -0.0179(17)
    C19 0.0376(16) 0.0255(14) 0.067(2) 0.0009(12) 0.0100(16) -0.0107(14)
    C20 0.0289(13) 0.0230(13) 0.0455(17) 0.0009(10) 0.0083(12) -0.0008(12)
    C21 0.0243(11) 0.0218(11) 0.0245(12) 0.0052(9) 0.0049(9) 0.0028(9)
    C22 0.0231(11) 0.0226(11) 0.0227(12) 0.0022(9) 0.0023(9) 0.0021(9)
    C23 0.0221(11) 0.0265(13) 0.0319(14) 0.0030(10) 0.0034(10) 0.0004(10)
    C24 0.0271(13) 0.0269(13) 0.0364(15) 0.0047(10) -0.0022(11) -0.0031(11)
    C25 0.0423(17) 0.0458(18) 0.0245(14) 0.0140(14) -0.0001(12) 0.0050(12)
    C26 0.0362(15) 0.0416(16) 0.0270(14) 0.0135(13) 0.0091(12) 0.0083(12)
    Fe2 0.0267(3) 0.0208(2) 0.0222(3) 0.000 0.0037(2) 0.000
    Cl2 0.0376(4) 0.0405(4) 0.0270(3) -0.0135(3) 0.0093(3) -0.0080(3)
    Cl3 0.0409(4) 0.0326(4) 0.0387(4) -0.0027(3) 0.0071(3) -0.0155(3)
    C27 0.026(4) 0.030(4) 0.101(8) 0.000 -0.010(4) 0.000
    Cl4 0.0446(9) 0.0845(14) 0.0813(14) 0.0320(9) 0.0126(8) 0.0329(10)
_geom_special_details
;
 All esds (except the esd in the dihedral angle between two l.s. planes)
 are estimated using the full covariance matrix.  The cell esds are taken
 into account individually in the estimation of esds in distances, angles
 and torsion angles; correlations between esds in cell parameters are only
 used when they are defined by crystal symmetry.  An approximate (isotropic)
 treatment of cell esds is used for estimating esds involving l.s. planes.
;
loop_
    _geom_bond_atom_site_label_1
    _geom_bond_atom_site_label_2
    _geom_bond_site_symmetry_2
    _geom_bond_distance
    _geom_bond_publ_flag
    Fe1 Cl1 5_666 2.2135(6) ?
    Fe1 Cl1 . 2.2135(6) y
    Fe1 P1 . 2.3662(6) y
    Fe1 P1 5_666 2.3662(6) ?
    Fe1 P2 5_666 2.3738(6) ?
    Fe1 P2 . 2.3738(6) y
    P1 C1 . 1.807(3) ?
    P1 C3 . 1.822(6) ?
    P1 C9 . 1.824(2) ?
    P1 C3' . 1.832(5) ?
    P2 C2 . 1.811(3) ?
    P2 C21 . 1.825(3) ?
    P2 C15 . 1.829(3) ?
    C1 C2 . 1.319(4) ?
    C1 H1 . 0.9500 ?
    C2 H2 . 0.9500 ?
    C3 C8 . 1.379(10) ?
    C3 C4 . 1.393(10) ?
    C4 C5 . 1.391(10) ?
    C4 H4 . 0.9500 ?
    C5 C6 . 1.369(10) ?
    C5 H5 . 0.9500 ?
    C6 C7 . 1.370(10) ?
    C6 H6 . 0.9500 ?
    C7 C8 . 1.397(10) ?
    C7 H7 . 0.9500 ?
    C8 H8 . 0.9500 ?
    C3' C8' . 1.396(8) ?
    C3' C4' . 1.413(8) ?
    C4' C5' . 1.401(8) ?
    C4' H4' . 0.9500 ?
    C5' C6' . 1.368(8) ?
    C5' H5' . 0.9500 ?
    C6' C7' . 1.382(8) ?
    C6' H6' . 0.9500 ?
    C7' C8' . 1.401(8) ?
    C7' H7' . 0.9500 ?
    C8' H8' . 0.9500 ?
    C9 C10 . 1.394(4) ?
    C9 C14 . 1.395(3) ?
    C10 C11 . 1.387(4) ?
    C10 H10 . 0.9500 ?
    C11 C12 . 1.379(5) ?
    C11 H11 . 0.9500 ?
    C12 C13 . 1.383(5) ?
    C12 H12 . 0.9500 ?
    C13 C14 . 1.390(4) ?
    C13 H13 . 0.9500 ?
    C14 H14 . 0.9500 ?
    C15 C16 . 1.393(4) ?
    C15 C20 . 1.406(4) ?
    C16 C17 . 1.388(5) ?
    C16 H16 . 0.9500 ?
    C17 C18 . 1.391(5) ?
    C17 H17 . 0.9500 ?
    C18 C19 . 1.386(5) ?
    C18 H18 . 0.9500 ?
    C19 C20 . 1.389(4) ?
    C19 H19 . 0.9500 ?
    C20 H20 . 0.9500 ?
    C21 C26 . 1.392(4) ?
    C21 C22 . 1.393(4) ?
    C22 C23 . 1.390(3) ?
    C22 H22 . 0.9500 ?
    C23 C24 . 1.390(4) ?
    C23 H23 . 0.9500 ?
    C24 C25 . 1.383(4) ?
    C24 H24 . 0.9500 ?
    C25 C26 . 1.387(4) ?
    C25 H25 . 0.9500 ?
    C26 H26 . 0.9500 ?
    Fe2 Cl3 2_556 2.1936(8) ?
    Fe2 Cl3 . 2.1937(8) n
    Fe2 Cl2 . 2.1993(8) n
    Fe2 Cl2 2_556 2.1993(7) ?
    C27 Cl4 2_656 1.701(4) ?
    C27 Cl4 . 1.701(4) n
    C27 H27A . 0.9900 ?
    C27 H27B . 0.9900 ?
loop_
    _geom_angle_atom_site_label_1
    _geom_angle_atom_site_label_2
    _geom_angle_atom_site_label_3
    _geom_angle_site_symmetry_1
    _geom_angle_site_symmetry_3
    _geom_angle
    _geom_angle_publ_flag
    Cl1 Fe1 Cl1 5_666 . 180.0 y
    Cl1 Fe1 P1 5_666 . 87.63(2) ?
    Cl1 Fe1 P1 . . 92.38(2) y
    Cl1 Fe1 P1 5_666 5_666 92.38(2) ?
    Cl1 Fe1 P1 . 5_666 87.62(2) y
    P1 Fe1 P1 . 5_666 180.0 y
    Cl1 Fe1 P2 5_666 5_666 92.42(2) ?
    Cl1 Fe1 P2 . 5_666 87.58(2) y
    P1 Fe1 P2 . 5_666 99.08(2) ?
    P1 Fe1 P2 5_666 5_666 80.92(2) ?
    Cl1 Fe1 P2 5_666 . 87.58(2) ?
    Cl1 Fe1 P2 . . 92.42(2) y
    P1 Fe1 P2 . . 80.92(2) y
    P1 Fe1 P2 5_666 . 99.08(2) ?
    P2 Fe1 P2 5_666 . 180.0 y
    C1 P1 C3 . . 97.0(4) ?
    C1 P1 C9 . . 100.81(12) ?
    C3 P1 C9 . . 108.1(9) ?
    C1 P1 C3' . . 107.6(3) ?
    C9 P1 C3' . . 102.4(7) ?
    C1 P1 Fe1 . . 106.98(9) ?
    C3 P1 Fe1 . . 120.7(9) ?
    C9 P1 Fe1 . . 118.90(8) ?
    C3' P1 Fe1 . . 118.4(7) ?
    C2 P2 C21 . . 103.54(13) ?
    C2 P2 C15 . . 100.56(14) ?
    C21 P2 C15 . . 106.04(12) ?
    C2 P2 Fe1 . . 106.53(9) ?
    C21 P2 Fe1 . . 117.26(9) ?
    C15 P2 Fe1 . . 120.33(9) ?
    C2 C1 P1 . . 119.0(2) ?
    C2 C1 H1 . . 120.5 ?
    P1 C1 H1 . . 120.5 ?
    C1 C2 P2 . . 119.1(2) ?
    C1 C2 H2 . . 120.4 ?
    P2 C2 H2 . . 120.4 ?
    C8 C3 C4 . . 121.4(7) ?
    C8 C3 P1 . . 116.9(8) ?
    C4 C3 P1 . . 121.7(8) ?
    C5 C4 C3 . . 118.2(8) ?
    C5 C4 H4 . . 120.9 ?
    C3 C4 H4 . . 120.9 ?
    C6 C5 C4 . . 120.6(8) ?
    C6 C5 H5 . . 119.7 ?
    C4 C5 H5 . . 119.7 ?
    C5 C6 C7 . . 121.0(8) ?
    C5 C6 H6 . . 119.5 ?
    C7 C6 H6 . . 119.5 ?
    C6 C7 C8 . . 119.8(8) ?
    C6 C7 H7 . . 120.1 ?
    C8 C7 H7 . . 120.1 ?
    C3 C8 C7 . . 119.0(8) ?
    C3 C8 H8 . . 120.5 ?
    C7 C8 H8 . . 120.5 ?
    C8' C3' C4' . . 117.9(5) ?
    C8' C3' P1 . . 121.9(6) ?
    C4' C3' P1 . . 120.2(6) ?
    C5' C4' C3' . . 119.9(6) ?
    C5' C4' H4' . . 120.0 ?
    C3' C4' H4' . . 120.0 ?
    C6' C5' C4' . . 121.0(6) ?
    C6' C5' H5' . . 119.5 ?
    C4' C5' H5' . . 119.5 ?
    C5' C6' C7' . . 120.0(6) ?
    C5' C6' H6' . . 120.0 ?
    C7' C6' H6' . . 120.0 ?
    C6' C7' C8' . . 120.0(6) ?
    C6' C7' H7' . . 120.0 ?
    C8' C7' H7' . . 120.0 ?
    C3' C8' C7' . . 121.0(6) ?
    C3' C8' H8' . . 119.5 ?
    C7' C8' H8' . . 119.5 ?
    C10 C9 C14 . . 118.8(2) ?
    C10 C9 P1 . . 123.18(19) ?
    C14 C9 P1 . . 118.00(19) ?
    C11 C10 C9 . . 120.3(3) ?
    C11 C10 H10 . . 119.8 ?
    C9 C10 H10 . . 119.8 ?
    C12 C11 C10 . . 120.1(3) ?
    C12 C11 H11 . . 120.0 ?
    C10 C11 H11 . . 120.0 ?
    C11 C12 C13 . . 120.5(3) ?
    C11 C12 H12 . . 119.7 ?
    C13 C12 H12 . . 119.7 ?
    C12 C13 C14 . . 119.4(3) ?
    C12 C13 H13 . . 120.3 ?
    C14 C13 H13 . . 120.3 ?
    C13 C14 C9 . . 120.8(3) ?
    C13 C14 H14 . . 119.6 ?
    C9 C14 H14 . . 119.6 ?
    C16 C15 C20 . . 119.8(3) ?
    C16 C15 P2 . . 117.9(2) ?
    C20 C15 P2 . . 122.4(2) ?
    C17 C16 C15 . . 119.8(3) ?
    C17 C16 H16 . . 120.1 ?
    C15 C16 H16 . . 120.1 ?
    C16 C17 C18 . . 120.5(3) ?
    C16 C17 H17 . . 119.7 ?
    C18 C17 H17 . . 119.7 ?
    C19 C18 C17 . . 119.6(3) ?
    C19 C18 H18 . . 120.2 ?
    C17 C18 H18 . . 120.2 ?
    C18 C19 C20 . . 120.6(3) ?
    C18 C19 H19 . . 119.7 ?
    C20 C19 H19 . . 119.7 ?
    C19 C20 C15 . . 119.5(3) ?
    C19 C20 H20 . . 120.3 ?
    C15 C20 H20 . . 120.3 ?
    C26 C21 C22 . . 119.0(2) ?
    C26 C21 P2 . . 121.0(2) ?
    C22 C21 P2 . . 119.92(19) ?
    C23 C22 C21 . . 120.6(2) ?
    C23 C22 H22 . . 119.7 ?
    C21 C22 H22 . . 119.7 ?
    C22 C23 C24 . . 119.8(3) ?
    C22 C23 H23 . . 120.1 ?
    C24 C23 H23 . . 120.1 ?
    C25 C24 C23 . . 119.7(3) ?
    C25 C24 H24 . . 120.1 ?
    C23 C24 H24 . . 120.1 ?
    C24 C25 C26 . . 120.5(3) ?
    C24 C25 H25 . . 119.7 ?
    C26 C25 H25 . . 119.7 ?
    C25 C26 C21 . . 120.3(3) ?
    C25 C26 H26 . . 119.9 ?
    C21 C26 H26 . . 119.9 ?
    Cl3 Fe2 Cl3 2_556 . 112.36(5) n
    Cl3 Fe2 Cl2 2_556 . 107.77(3) ?
    Cl3 Fe2 Cl2 . . 110.79(3) n
    Cl3 Fe2 Cl2 2_556 2_556 110.79(3) ?
    Cl3 Fe2 Cl2 . 2_556 107.76(3) n
    Cl2 Fe2 Cl2 . 2_556 107.26(5) n
    Cl4 C27 Cl4 2_656 . 116.2(5) n
    Cl4 C27 H27A 2_656 . 108.2 ?
    Cl4 C27 H27A . . 108.2 ?
    Cl4 C27 H27B 2_656 . 108.2 ?
    Cl4 C27 H27B . . 108.2 ?
    H27A C27 H27B . . 107.4 ?
loop_
    _geom_torsion_atom_site_label_1
    _geom_torsion_atom_site_label_2
    _geom_torsion_atom_site_label_3
    _geom_torsion_atom_site_label_4
    _geom_torsion_site_symmetry_1
    _geom_torsion_site_symmetry_2
    _geom_torsion_site_symmetry_3
    _geom_torsion_site_symmetry_4
    _geom_torsion
    _geom_torsion_publ_flag
    C3 P1 C1 C2 . . . . -105.9(10) ?
    C9 P1 C1 C2 . . . . 144.1(2) ?
    C3' P1 C1 C2 . . . . -109.1(8) ?
    Fe1 P1 C1 C2 . . . . 19.1(3) ?
    P1 C1 C2 P2 . . . . 0.6(4) ?
    C21 P2 C2 C1 . . . . 104.4(3) ?
    C15 P2 C2 C1 . . . . -146.1(3) ?
    Fe1 P2 C2 C1 . . . . -19.9(3) ?
    C1 P1 C3 C8 . . . . -177(2) ?
    C9 P1 C3 C8 . . . . -74(2) ?
    Fe1 P1 C3 C8 . . . . 68(2) ?
    C1 P1 C3 C4 . . . . 0(2) ?
    C9 P1 C3 C4 . . . . 104(2) ?
    Fe1 P1 C3 C4 . . . . -114(2) ?
    C8 C3 C4 C5 . . . . 0(4) ?
    P1 C3 C4 C5 . . . . -178.0(16) ?
    C3 C4 C5 C6 . . . . 1(2) ?
    C4 C5 C6 C7 . . . . -0.9(19) ?
    C5 C6 C7 C8 . . . . 0.5(18) ?
    C4 C3 C8 C7 . . . . 0(4) ?
    P1 C3 C8 C7 . . . . 177.7(14) ?
    C6 C7 C8 C3 . . . . 0(3) ?
    C1 P1 C3' C8' . . . . -178.4(15) ?
    C9 P1 C3' C8' . . . . -72.6(18) ?
    Fe1 P1 C3' C8' . . . . 60.3(18) ?
    C1 P1 C3' C4' . . . . 2.9(18) ?
    C9 P1 C3' C4' . . . . 108.6(15) ?
    Fe1 P1 C3' C4' . . . . -118.4(14) ?
    C8' C3' C4' C5' . . . . 3(2) ?
    P1 C3' C4' C5' . . . . -178.7(11) ?
    C3' C4' C5' C6' . . . . -1.0(18) ?
    C4' C5' C6' C7' . . . . -0.2(13) ?
    C5' C6' C7' C8' . . . . -0.2(13) ?
    C4' C3' C8' C7' . . . . -3(3) ?
    P1 C3' C8' C7' . . . . 178.3(11) ?
    C6' C7' C8' C3' . . . . 1.8(19) ?
    C1 P1 C9 C10 . . . . 143.5(2) ?
    C3 P1 C9 C10 . . . . 42.3(6) ?
    C3' P1 C9 C10 . . . . 32.6(5) ?
    Fe1 P1 C9 C10 . . . . -100.1(2) ?
    C1 P1 C9 C14 . . . . -38.8(2) ?
    C3 P1 C9 C14 . . . . -140.0(5) ?
    C3' P1 C9 C14 . . . . -149.7(4) ?
    Fe1 P1 C9 C14 . . . . 77.6(2) ?
    C14 C9 C10 C11 . . . . -2.9(4) ?
    P1 C9 C10 C11 . . . . 174.8(2) ?
    C9 C10 C11 C12 . . . . 1.6(4) ?
    C10 C11 C12 C13 . . . . 1.5(5) ?
    C11 C12 C13 C14 . . . . -3.4(4) ?
    C12 C13 C14 C9 . . . . 2.1(4) ?
    C10 C9 C14 C13 . . . . 1.0(4) ?
    P1 C9 C14 C13 . . . . -176.8(2) ?
    C2 P2 C15 C16 . . . . 47.9(3) ?
    C21 P2 C15 C16 . . . . 155.4(2) ?
    Fe1 P2 C15 C16 . . . . -68.5(3) ?
    C2 P2 C15 C20 . . . . -133.1(3) ?
    C21 P2 C15 C20 . . . . -25.5(3) ?
    Fe1 P2 C15 C20 . . . . 110.6(2) ?
    C20 C15 C16 C17 . . . . -3.8(5) ?
    P2 C15 C16 C17 . . . . 175.2(3) ?
    C15 C16 C17 C18 . . . . 0.7(6) ?
    C16 C17 C18 C19 . . . . 2.8(6) ?
    C17 C18 C19 C20 . . . . -3.1(6) ?
    C18 C19 C20 C15 . . . . 0.0(5) ?
    C16 C15 C20 C19 . . . . 3.5(5) ?
    P2 C15 C20 C19 . . . . -175.5(3) ?
    C2 P2 C21 C26 . . . . -0.4(3) ?
    C15 P2 C21 C26 . . . . -105.7(2) ?
    Fe1 P2 C21 C26 . . . . 116.6(2) ?
    C2 P2 C21 C22 . . . . -178.3(2) ?
    C15 P2 C21 C22 . . . . 76.3(2) ?
    Fe1 P2 C21 C22 . . . . -61.4(2) ?
    C26 C21 C22 C23 . . . . -0.5(4) ?
    P2 C21 C22 C23 . . . . 177.5(2) ?
    C21 C22 C23 C24 . . . . -1.0(4) ?
    C22 C23 C24 C25 . . . . 1.6(4) ?
    C23 C24 C25 C26 . . . . -0.9(5) ?
    C24 C25 C26 C21 . . . . -0.6(5) ?
    C22 C21 C26 C25 . . . . 1.2(4) ?
    P2 C21 C26 C25 . . . . -176.7(2) ?
_shelx_hkl_file
;
   2   0   0  227.17    6.67
  -2   0   0  225.19    6.93
  -2   0   0  219.64    6.93
  -2   0   0  216.66    6.55
   2   0   0  225.66    6.63
   2   0   0  217.92    6.72
  -4   0   0  549.19   16.62
   4   0   0  538.02   16.04
   4   0   0  543.74   15.99
   4   0   0  551.21   16.22
  -4   0   0  556.26   16.61
  -4   0   0  539.41   15.87
   6   0   0  209.81    7.33
   6   0   0  213.23    7.28
  -6   0   0  217.73    8.23
   6   0   0  206.25    7.54
  -6   0   0  210.28    7.11
  -6   0   0  214.47    8.10
   8   0   0   -0.16    0.69
  -8   0   0   -0.38    1.12
   8   0   0    0.37    0.70
  -8   0   0   -0.12    1.29
   8   0   0   -0.11    0.61
  -8   0   0    0.94    0.76
  10   0   0   11.14    1.67
 -10   0   0   18.12    2.75
 -10   0   0    5.13    2.08
  10   0   0   10.71    2.13
  10   0   0   11.41    1.73
 -10   0   0   10.76    1.61
 -12   0   0    2.37    1.99
  12   0   0    2.13    1.35
 -12   0   0    2.92    2.55
  14   0   0    7.36    2.41
 -14   0   0    2.89    2.48
 -14   0   0    9.93    3.28
  -1  -1   0  662.57   18.30
  -1  -1   0  652.18   18.49
  -1  -1   0  660.73   18.46
   1  -1   0  670.10   18.34
   1  -1   0  639.17   18.38
  -1  -1   0  656.38   18.39
  -1   1   0  678.75   18.55
  -1   1   0  653.20   18.25
  -1   1   0  650.23   18.45
   1   1   0  667.49   18.42
   1   1   0  662.90   18.37
  -3  -1   0   13.18    0.95
   3  -1   0   12.35    1.02
   3  -1   0   13.40    1.00
  -3  -1   0   15.32    1.33
   3  -1   0   13.11    0.97
  -3  -1   0   14.15    1.28
  -3   1   0   12.89    0.87
   3   1   0   13.09    0.94
  -3   1   0   11.61    1.21
  -3   1   0   14.02    1.35
   3   1   0   16.31    1.09
   3   1   0   11.52    1.01
  -5  -1   0   88.94    4.22
   5  -1   0   91.41    3.69
   5  -1   0   95.54    3.93
  -5  -1   0   88.17    3.59
   5  -1   0   93.54    3.72
  -5  -1   0   93.37    4.29
  -5   1   0   91.78    4.34
  -5   1   0   89.92    4.20
   5   1   0   92.33    3.77
   5   1   0   92.95    3.65
  -5   1   0   95.40    3.54
   5   1   0   89.80    3.85
   7  -1   0    0.96    0.74
   7  -1   0   -0.08    0.61
  -7  -1   0    0.67    0.75
   7  -1   0    1.05    0.69
  -7  -1   0   -0.99    0.83
  -7  -1   0   -0.79    1.01
   7   1   0    0.11    0.65
  -7   1   0   -0.12    0.61
   7   1   0    1.25    0.78
  -7   1   0   -0.09    1.20
   7   1   0    0.54    0.71
  -7   1   0   -0.39    1.03
   9  -1   0    9.25    1.71
  -9  -1   0    8.40    2.27
   9  -1   0   17.20    2.05
  -9  -1   0   10.59    1.52
  -9  -1   0   15.16    2.79
   9  -1   0   12.85    1.61
  -9   1   0   13.16    2.46
  -9   1   0   12.24    2.70
   9   1   0    9.43    1.84
   9   1   0   11.62    1.63
   9   1   0   13.82    1.67
  -9   1   0   10.22    1.45
  11  -1   0   -0.51    0.87
  11  -1   0   -0.01    1.13
 -11  -1   0    1.44    1.86
 -11  -1   0    0.20    1.45
  11  -1   0   -0.59    0.82
  11   1   0    0.23    0.87
  11   1   0   -0.22    0.90
 -11   1   0    0.21    1.53
  11   1   0   -0.24    0.87
 -11   1   0   -0.68    1.42
 -13  -1   0    1.11    2.06
 -13  -1   0   -0.57    1.78
  13  -1   0    0.01    1.15
  13   1   0    0.41    1.14
 -13   1   0    0.26    1.74
 -13   1   0    0.27    1.84
   0  -2   0  166.79    5.21
   0   2   0  199.16    5.23
   2  -2   0   80.71    2.93
  -2  -2   0   87.12    3.12
  -2  -2   0   84.17    3.16
  -2  -2   0   88.84    3.00
   2  -2   0   87.16    2.88
   2   2   0   86.11    3.02
  -2   2   0   81.09    3.21
   2   2   0   84.53    2.92
  -2   2   0   84.67    2.74
  -2   2   0   86.75    3.11
   4  -2   0   38.40    1.91
  -4  -2   0   41.24    2.38
  -4  -2   0   37.06    2.28
   4  -2   0   39.76    2.11
  -4  -2   0   38.51    1.95
   4  -2   0   38.53    1.98
   4   2   0   39.11    2.03
   4   2   0   40.20    1.89
   4   2   0   39.19    2.04
  -4   2   0   39.05    1.76
  -4   2   0   38.25    2.41
  -4   2   0   37.87    2.27
   6  -2   0   26.50    1.87
  -6  -2   0   27.78    2.47
  -6  -2   0   26.47    1.86
  -6  -2   0   25.76    2.33
   6  -2   0   25.53    1.81
   6  -2   0   28.94    2.08
  -6   2   0   28.53    1.73
  -6   2   0   28.08    2.48
  -6   2   0   25.23    2.33
   6   2   0   24.72    1.92
   6   2   0   27.66    1.96
   6   2   0   26.54    1.80
   8  -2   0   36.03    2.42
  -8  -2   0   32.88    3.13
   8  -2   0   32.01    2.40
  -8  -2   0   36.16    3.24
  -8  -2   0   30.28    2.32
   8  -2   0   35.58    2.69
   8   2   0   32.09    2.46
  -8   2   0   33.82    3.32
  -8   2   0   29.01    2.06
   8   2   0   34.48    2.35
   8   2   0   32.31    2.54
  -8   2   0   33.66    3.05
 -10  -2   0    6.37    1.49
  10  -2   0    6.58    1.81
  10  -2   0    6.40    1.54
 -10  -2   0    5.84    2.21
  10  -2   0    5.19    1.45
 -10  -2   0    5.97    2.06
 -10   2   0    7.88    2.33
  10   2   0    2.26    1.21
 -10   2   0    5.52    1.98
 -10   2   0    3.42    1.13
  10   2   0    2.30    1.15
  10   2   0    4.30    1.29
 -12  -2   0    6.40    2.51
  12  -2   0    6.99    2.06
 -12  -2   0    4.46    2.35
  12  -2   0    6.21    1.80
 -12   2   0    5.22    2.48
 -12   2   0    2.14    2.04
  12   2   0    7.45    2.04
  14  -2   0   -0.63    1.17
 -14  -2   0   -0.34    1.80
 -14  -2   0    6.97    2.90
 -14   2   0   -0.84    1.90
  14   2   0   -0.26    1.21
 -14   2   0   -0.47    1.97
  -1  -3   0    5.22    0.57
  -1  -3   0    5.55    0.46
   1  -3   0    4.57    0.48
   1  -3   0    6.07    0.55
   1  -3   0    6.17    0.47
  -1  -3   0    6.57    0.59
  -1  -3   0    6.58    0.47
   1   3   0    5.83    0.64
  -1   3   0    5.24    0.62
  -1   3   0    5.82    0.52
  -3  -3   0   31.10    1.67
  -3  -3   0   34.82    1.89
   3  -3   0   32.77    1.68
   3  -3   0   32.81    1.59
   3  -3   0   28.83    1.64
  -3  -3   0   31.55    1.91
  -3   3   0   28.80    1.76
   3   3   0   32.15    1.63
  -3   3   0   31.74    1.99
  -3   3   0   32.89    1.42
   3   3   0   31.25    1.72
  -5  -3   0   -0.61    0.37
   5  -3   0    0.14    0.43
  -5  -3   0    1.26    0.88
  -5  -3   0    0.02    0.65
   5  -3   0   -0.01    0.44
   5  -3   0   -0.25    0.41
  -5   3   0    0.54    0.92
  -5   3   0   -1.02    0.57
  -5   3   0    0.18    0.43
   5   3   0   -0.10    0.50
   5   3   0    0.16    0.51
   5   3   0    0.04    0.42
  -7  -3   0    8.19    1.44
   7  -3   0    8.78    1.52
   7  -3   0    9.03    1.62
  -7  -3   0    7.60    1.90
   7  -3   0    9.14    1.24
  -7  -3   0    6.03    1.71
  -7   3   0   14.18    2.54
   7   3   0    7.73    1.46
  -7   3   0    8.53    1.13
   7   3   0    9.02    1.26
   7   3   0    9.16    1.35
  -7   3   0    7.31    1.80
   9  -3   0    7.54    1.75
   9  -3   0    7.28    1.64
  -9  -3   0    1.71    1.57
   9  -3   0    7.13    1.54
  -9  -3   0    4.37    1.28
  -9  -3   0    7.64    2.11
   9   3   0    5.64    1.56
  -9   3   0    1.01    1.52
  -9   3   0    7.74    1.43
  -9   3   0    2.81    1.50
   9   3   0    5.20    1.24
   9   3   0    3.02    1.23
  11  -3   0   15.07    2.50
  11  -3   0   12.84    2.50
 -11  -3   0   13.90    1.98
 -11  -3   0   11.99    2.86
 -11  -3   0   13.99    3.08
 -11   3   0    7.02    2.40
 -11   3   0   17.26    3.62
  11   3   0    8.77    1.86
  11   3   0   13.79    2.09
  11   3   0   10.32    2.15
 -13  -3   0    1.01    1.91
  13  -3   0   -0.55    1.21
 -13  -3   0   -2.26    1.45
 -13   3   0    1.41    1.87
  13   3   0    1.13    1.49
 -13   3   0   -0.57    1.70
   0  -4   0    4.76    0.57
   0  -4   0    5.96    0.52
   0  -4   0    5.33    0.59
   0   4   0    3.96    0.70
   0   4   0    4.05    0.52
   0   4   0    4.40    0.44
   2  -4   0  185.87    5.85
  -2  -4   0  181.18    5.57
  -2  -4   0  187.75    5.81
  -2  -4   0  178.10    5.92
   2  -4   0  185.02    5.87
  -2  -4   0  181.59    5.89
  -2   4   0  190.73    5.84
  -2   4   0  178.97    6.05
   2   4   0  176.97    5.94
   4  -4   0   39.24    2.15
   4  -4   0   38.08    2.20
  -4  -4   0   39.62    2.17
  -4  -4   0   47.22    2.48
  -4  -4   0   42.92    2.47
   4  -4   0   45.41    2.10
  -4   4   0   46.35    1.90
   4   4   0   41.40    2.23
  -4   4   0   44.67    2.45
   4   4   0   44.88    2.18
  -4   4   0   42.76    2.58
   6  -4   0   29.10    1.90
  -6  -4   0   25.67    2.34
   6  -4   0   24.82    1.92
   6  -4   0   32.05    2.22
  -6  -4   0   26.74    1.96
  -6  -4   0   24.31    2.35
   6   4   0   24.41    1.73
  -6   4   0   30.34    1.70
  -6   4   0   25.78    2.46
   6   4   0   29.34    2.08
   6   4   0   28.94    2.10
  -6   4   0   23.81    2.26
  -8  -4   0   62.95    4.22
   8  -4   0   63.43    3.82
   8  -4   0   61.70    3.52
   8  -4   0   63.01    3.36
  -8  -4   0   60.88    4.22
  -8  -4   0   59.37    3.44
  -8   4   0   60.05    4.37
   8   4   0   68.93    3.74
   8   4   0   64.18    3.31
  -8   4   0   55.73    4.02
  -8   4   0   67.41    3.11
   8   4   0   62.74    3.62
 -10  -4   0   16.25    3.17
 -10  -4   0    6.05    2.18
 -10  -4   0    8.14    1.77
  10  -4   0   12.43    2.36
  10  -4   0   10.36    1.90
  10  -4   0    8.22    1.76
 -10   4   0    6.10    2.03
  10   4   0   10.81    2.04
 -10   4   0   13.71    3.15
  10   4   0   10.55    1.62
  10   4   0   10.53    2.02
 -12  -4   0   -0.91    1.57
  12  -4   0    0.21    1.14
 -12  -4   0   -1.13    1.44
  12  -4   0    2.37    1.46
 -12   4   0    1.35    1.71
 -12   4   0    0.66    1.80
  12   4   0    0.37    1.21
 -14  -4   0    2.10    2.09
  14  -4   0    1.08    1.42
  14   4   0    0.20    1.33
 -14   4   0    1.44    2.12
  -1  -5   0  675.05   19.25
  -1  -5   0  665.27   19.28
  -1  -5   0  670.17   19.14
   1  -5   0  710.34   19.28
   1  -5   0  680.52   19.32
   1  -5   0  671.51   19.43
  -1   5   0  673.15   19.44
  -1   5   0  684.89   19.11
   1   5   0  700.57   19.13
  -1   5   0  682.92   19.49
   1   5   0  665.28   19.61
   3  -5   0  131.55    4.47
   3  -5   0  124.55    4.64
   3  -5   0  127.06    4.63
  -3  -5   0  129.37    4.68
  -3  -5   0  129.39    4.66
  -3  -5   0  127.94    4.82
  -3  -5   0  127.50    4.29
  -3   5   0  131.80    4.67
  -3   5   0  133.67    5.00
   3   5   0  133.18    4.46
   3   5   0  132.98    4.79
  -5  -5   0  177.57    6.63
  -5  -5   0  177.62    6.78
   5  -5   0  173.56    6.06
   5  -5   0  171.22    6.30
  -5  -5   0  174.06    6.33
   5  -5   0  170.82    6.44
  -5   5   0  175.24    6.64
   5   5   0  182.49    6.47
   5   5   0  173.90    6.19
  -5   5   0  177.87    5.74
  -5   5   0  174.88    6.94
   7  -5   0   53.85    3.09
  -7  -5   0   50.80    2.99
  -7  -5   0   49.54    3.59
  -7  -5   0   50.44    3.44
   7  -5   0   51.99    3.21
   7  -5   0   49.67    2.79
   7   5   0   51.96    2.74
  -7   5   0   51.96    3.83
  -7   5   0   53.03    2.55
  -7   5   0   51.42    3.49
   7   5   0   51.18    3.11
   7   5   0   46.42    2.93
  -9  -5   0   44.12    3.96
  -9  -5   0   59.28    4.25
  -9  -5   0   54.65    3.44
   9  -5   0   52.28    3.20
   9  -5   0   50.57    3.41
   9  -5   0   50.10    3.57
  -9   5   0   54.74    4.31
   9   5   0   57.92    3.21
  -9   5   0   55.31    2.90
  -9   5   0   47.87    3.86
   9   5   0   55.32    3.53
   9   5   0   54.81    3.55
 -11  -5   0    1.29    1.20
 -11  -5   0    1.47    1.80
  11  -5   0   -0.27    1.06
  11  -5   0    0.15    1.03
 -11  -5   0   -0.68    1.26
 -11   5   0   -0.02    1.43
 -11   5   0    0.64    1.73
  11   5   0    3.35    1.45
  11   5   0    3.75    1.53
 -13  -5   0    3.30    2.60
  13  -5   0    3.32    1.73
 -13  -5   0    3.42    2.22
  13   5   0    3.76    1.78
 -13   5   0    0.62    2.12
 -13   5   0    3.45    2.25
   0  -6   0   42.29    1.71
   0  -6   0   39.87    1.88
   0  -6   0   44.61    1.89
   0   6   0   39.86    1.57
   0   6   0   37.99    2.12
   0   6   0   41.12    1.75
   2  -6   0   12.61    0.92
  -2  -6   0   13.09    1.13
  -2  -6   0   13.34    0.95
  -2  -6   0   14.05    1.17
   2  -6   0   13.19    1.04
   2  -6   0   13.69    1.10
  -2   6   0   14.41    1.33
   2   6   0   11.31    1.22
  -2   6   0   11.92    1.01
   4  -6   0   37.01    2.19
   4  -6   0   38.44    2.21
  -4  -6   0   40.80    1.97
  -4  -6   0   39.63    2.43
  -4  -6   0   41.36    2.30
  -4  -6   0   41.16    2.32
   4  -6   0   40.99    2.07
  -4   6   0   39.73    2.59
  -4   6   0   40.09    2.31
   4   6   0   41.60    2.10
   4   6   0   39.68    2.31
   6  -6   0   28.87    2.12
   6  -6   0   26.37    2.10
   6  -6   0   29.42    1.92
  -6  -6   0   25.13    2.03
  -6  -6   0   27.02    2.45
  -6  -6   0   28.95    2.40
   6   6   0   26.31    2.11
  -6   6   0   26.02    2.58
   6   6   0   26.51    1.98
  -6   6   0   28.93    2.42
  -6   6   0   27.63    1.64
   8  -6   0    9.95    1.78
   8  -6   0    9.29    1.38
  -8  -6   0   13.84    2.20
  -8  -6   0    8.31    1.64
  -8  -6   0    4.51    1.74
   8  -6   0    9.59    1.83
   8   6   0   10.24    1.57
  -8   6   0    6.01    1.78
  -8   6   0    7.71    1.31
  -8   6   0    9.66    2.31
   8   6   0    9.78    1.58
   8   6   0    8.22    1.27
 -10  -6   0   13.58    2.88
 -10  -6   0   15.49    2.11
  10  -6   0   14.49    1.89
  10  -6   0   20.10    2.48
 -10  -6   0   20.02    3.46
  10  -6   0   13.54    2.05
 -10   6   0   17.09    3.25
  10   6   0   19.09    1.95
 -10   6   0   19.03    3.52
  10   6   0   17.54    2.16
  10   6   0   15.09    2.13
 -12  -6   0    0.05    1.49
  12  -6   0   -1.02    0.98
 -12  -6   0   -0.59    1.67
 -12  -6   0    0.76    1.65
  12  -6   0    0.42    1.03
  12   6   0    0.91    1.11
  12   6   0   -0.80    1.25
 -12   6   0   -0.99    1.57
 -12   6   0   -1.96    1.48
   1  -7   0    4.15    0.80
   1  -7   0    5.01    0.79
   1  -7   0    4.45    0.76
  -1  -7   0    5.59    0.94
  -1  -7   0    5.67    0.84
  -1  -7   0    4.12    0.63
  -1  -7   0    4.19    0.77
   1   7   0    4.31    0.58
   1   7   0    3.80    1.09
  -1   7   0    4.70    0.62
  -1   7   0    4.22    1.01
  -1   7   0    3.65    0.83
  -3  -7   0    0.82    0.61
  -3  -7   0    0.28    0.56
  -3  -7   0    1.18    0.61
   3  -7   0    0.66    0.46
   3  -7   0    1.15    0.60
  -3  -7   0    0.03    0.38
   3  -7   0    0.26    0.41
  -3   7   0    0.74    0.71
   3   7   0    0.51    0.64
  -3   7   0    0.32    0.51
   5  -7   0   39.98    2.45
  -5  -7   0   37.50    2.58
  -5  -7   0   35.61    2.36
   5  -7   0   34.86    2.28
   5  -7   0   35.44    2.10
  -5  -7   0   36.13    2.42
   5   7   0   37.24    2.18
  -5   7   0   42.38    2.57
   5   7   0   36.23    2.41
  -5   7   0   37.33    2.76
  -7  -7   0   10.74    2.22
   7  -7   0    8.49    1.27
   7  -7   0    8.61    1.59
   7  -7   0    5.84    1.39
  -7  -7   0    7.38    1.58
  -7  -7   0    6.16    1.76
   7   7   0    8.11    1.53
  -7   7   0    9.70    2.28
   7   7   0    8.50    1.26
  -7   7   0    7.37    1.82
  -7   7   0   10.74    1.18
   7   7   0    9.46    1.53
   9  -7   0    2.94    1.22
  -9  -7   0    1.99    1.16
   9  -7   0    2.86    1.16
  -9  -7   0    2.29    1.66
   9  -7   0    1.91    1.14
  -9  -7   0    3.30    1.66
   9   7   0    1.39    0.88
  -9   7   0    2.83    1.49
  -9   7   0   -0.51    1.28
   9   7   0    1.86    0.97
   9   7   0    2.64    1.23
  11  -7   0    1.49    1.18
 -11  -7   0   -0.38    1.38
  11  -7   0   -0.54    0.86
 -11  -7   0    2.73    1.39
 -11  -7   0    0.28    1.36
  11   7   0   -1.55    1.03
 -11   7   0    1.91    1.84
  11   7   0    0.86    1.04
 -11   7   0   -1.91    1.18
 -13  -7   0    0.34    2.09
  13  -7   0   -0.39    1.14
 -13  -7   0   -0.29    1.77
  13  -7   0    0.98    1.17
 -13   7   0   -0.38    1.99
 -13   7   0   -1.53    1.58
  13   7   0    2.67    1.57
   0  -8   0  884.97   25.50
   0  -8   0  883.46   25.21
   0  -8   0  899.39   25.48
   0   8   0  896.62   25.21
   0   8   0  895.73   25.00
   0   8   0  880.21   25.87
  -2  -8   0   17.44    1.23
  -2  -8   0   18.24    1.20
   2  -8   0   21.56    1.32
  -2  -8   0   19.34    1.40
   2  -8   0   22.60    1.43
   2  -8   0   18.76    1.41
  -2  -8   0   19.52    1.51
  -2   8   0   18.46    1.54
  -2   8   0   17.77    1.22
  -2   8   0   20.00    1.60
   2   8   0   20.76    1.68
   4  -8   0   62.72    3.11
  -4  -8   0   62.38    3.17
  -4  -8   0   60.73    2.71
  -4  -8   0   58.18    2.99
  -4  -8   0   70.03    3.38
   4  -8   0   65.51    3.13
   4  -8   0   64.88    2.66
   4   8   0   66.43    2.87
   4   8   0   63.47    3.29
  -4   8   0   63.13    3.44
  -4   8   0   68.16    3.12
  -6  -8   0   61.04    3.61
   6  -8   0   64.62    3.60
   6  -8   0   71.63    3.67
  -6  -8   0   61.76    3.81
  -6  -8   0   65.18    3.52
  -6   8   0   66.27    3.74
   6   8   0   76.10    3.48
   6   8   0   68.68    3.69
  -6   8   0   68.16    4.22
   8  -8   0    8.25    1.90
   8  -8   0    5.43    1.29
  -8  -8   0    6.34    1.61
  -8  -8   0    5.66    1.84
  -8  -8   0    4.04    1.62
   8  -8   0    7.99    1.64
   8   8   0    5.73    1.26
  -8   8   0    3.40    1.51
  -8   8   0    6.05    1.71
   8   8   0    2.81    1.26
   8   8   0    4.17    1.24
  10  -8   0   -1.32    0.68
 -10  -8   0   -0.28    1.28
  10  -8   0   -0.25    0.82
 -10  -8   0    0.16    1.33
 -10  -8   0    0.37    1.06
  10   8   0   -0.61    0.86
 -10   8   0    0.70    1.38
 -10   8   0   -1.48    1.21
  10   8   0    0.00    0.73
  12  -8   0    0.39    1.11
 -12  -8   0    0.89    1.33
 -12  -8   0   -0.13    1.74
  12  -8   0    1.94    1.50
 -12  -8   0    0.61    1.99
  12   8   0    1.29    1.43
 -12   8   0   -1.32    1.58
 -12   8   0   -1.95    1.44
  12   8   0   -0.69    1.02
   1  -9   0   31.96    1.85
  -1  -9   0   26.63    1.55
   1  -9   0   31.58    1.66
  -1  -9   0   29.32    1.70
  -1  -9   0   32.76    1.60
   1  -9   0   33.16    1.77
  -1  -9   0   29.26    1.83
  -1   9   0   31.73    2.08
  -1   9   0   29.54    1.80
  -1   9   0   29.17    1.43
   1   9   0   29.28    2.12
   1   9   0   26.12    1.43
  -3  -9   0   50.77    2.73
   3  -9   0   51.81    2.29
  -3  -9   0   49.50    2.30
  -3  -9   0   51.79    2.67
   3  -9   0   48.11    2.54
   3  -9   0   51.41    2.66
  -3   9   0   48.16    2.36
  -3   9   0   49.96    2.81
  -3   9   0   51.09    2.65
   3   9   0   43.42    2.69
   5  -9   0   18.96    1.76
   5  -9   0   16.24    1.28
   5  -9   0   19.51    1.74
  -5  -9   0   18.38    1.81
  -5  -9   0   18.47    1.47
  -5  -9   0   17.42    1.95
  -5  -9   0   17.21    1.74
   5   9   0   16.75    1.52
  -5   9   0   16.81    1.72
  -5   9   0   17.92    2.12
   5   9   0   19.02    1.86
  -7  -9   0   13.90    2.10
   7  -9   0   13.09    1.74
  -7  -9   0   13.36    2.47
  -7  -9   0    9.22    1.78
   7  -9   0   16.21    1.88
  -7   9   0   13.69    2.64
   7   9   0   11.15    1.52
   7   9   0   12.25    1.77
  -7   9   0   14.99    2.43
  -9  -9   0    0.51    1.07
  -9  -9   0    1.29    1.45
  -9  -9   0   -0.29    1.06
   9  -9   0    0.29    0.92
   9  -9   0   -0.18    0.72
   9   9   0    0.50    0.88
   9   9   0    2.15    1.34
   9   9   0    0.75    0.83
  -9   9   0    0.98    1.56
  -9   9   0   -0.25    1.21
 -11  -9   0   -0.17    1.43
  11  -9   0    0.84    1.01
 -11  -9   0    0.08    1.09
 -11  -9   0    0.05    1.50
  11  -9   0   -0.58    0.93
  11   9   0    0.46    1.25
  11   9   0    0.30    0.97
 -11   9   0    0.94    1.55
 -11   9   0   -2.11    1.41
  13  -9   0   -1.03    1.31
 -13  -9   0   -0.72    1.61
  13  -9   0   -0.48    1.22
 -13  -9   0    0.99    2.11
  13   9   0    0.73    1.25
 -13   9   0    1.49    1.89
 -13   9   0    2.64    2.32
   0 -10   0   81.55    3.42
   0 -10   0   85.65    3.23
   0 -10   0   82.55    3.49
   0  10   0   82.48    3.86
   0  10   0   81.79    3.22
  -2 -10   0   87.89    3.55
  -2 -10   0   91.05    3.41
   2 -10   0   93.20    3.57
   2 -10   0   92.61    3.68
  -2 -10   0   86.94    3.87
  -2 -10   0   90.79    3.66
   2 -10   0   81.55    3.74
  -2  10   0   91.90    3.36
   2  10   0   95.52    3.38
   2  10   0   88.81    4.13
  -2  10   0   85.63    3.84
  -2  10   0   92.21    3.93
  -4 -10   0   67.25    3.11
  -4 -10   0   63.47    3.33
   4 -10   0   60.87    3.17
  -4 -10   0   62.96    2.85
   4 -10   0   68.49    2.83
   4 -10   0   57.42    3.15
  -4 -10   0   59.44    3.27
  -4  10   0   65.50    3.10
   4  10   0   59.24    3.39
   4  10   0   66.42    2.93
  -4  10   0   64.09    3.26
  -4  10   0   61.16    3.50
   6 -10   0    9.09    1.65
   6 -10   0    8.83    1.64
  -6 -10   0    6.20    1.79
  -6 -10   0    9.04    1.70
   6 -10   0    8.22    1.07
  -6 -10   0   10.10    1.83
   6  10   0    7.30    1.43
  -6  10   0    8.68    1.98
  -6  10   0    5.36    1.38
   6  10   0   10.25    1.87
  -8 -10   0    1.08    1.00
   8 -10   0    0.56    0.84
  -8 -10   0   -1.08    1.01
  -8 -10   0    2.06    1.47
   8 -10   0    0.56    0.93
  -8  10   0   -1.37    0.91
   8  10   0    0.67    0.76
   8  10   0    1.04    0.90
   8  10   0    0.42    0.92
  -8  10   0   -0.35    1.14
 -10 -10   0    3.11    1.79
 -10 -10   0    3.90    1.56
  10 -10   0    1.54    1.12
  10 -10   0    4.71    1.73
 -10 -10   0    4.32    1.94
 -10  10   0    5.38    2.43
 -10  10   0    3.79    1.74
  10  10   0    4.21    1.60
  10  10   0    3.08    1.33
 -12 -10   0    1.09    1.84
  12 -10   0    2.86    1.62
  12 -10   0    2.81    1.62
 -12 -10   0    1.84    1.54
 -12 -10   0    3.22    2.19
  12  10   0    3.70    1.91
  12  10   0    4.45    1.65
 -12  10   0    4.24    2.45
 -12  10   0    5.93    2.39
   1 -11   0   78.20    3.34
  -1 -11   0   75.64    3.30
  -1 -11   0   77.97    3.11
   1 -11   0   77.20    3.42
   1 -11   0   73.53    3.17
  -1 -11   0   75.23    3.47
  -1 -11   0   78.29    3.10
   1  11   0   77.10    3.86
  -1  11   0   77.67    3.76
  -1  11   0   73.06    2.84
   1  11   0   77.90    2.99
  -1  11   0   76.89    3.35
  -3 -11   0  218.01    7.46
   3 -11   0  205.03    7.36
  -3 -11   0  201.43    7.07
   3 -11   0  220.19    7.12
   3 -11   0  208.41    7.56
  -3 -11   0  219.29    7.73
   3  11   0  215.91    7.92
  -3  11   0  219.22    7.65
  -3  11   0  203.93    7.69
  -3  11   0  213.87    7.05
   5 -11   0    1.92    0.73
  -5 -11   0    0.79    1.04
   5 -11   0    1.55    0.82
   5 -11   0    1.09    0.74
  -5 -11   0    4.49    1.22
  -5 -11   0    0.56    0.63
  -5 -11   0    2.89    1.12
   5  11   0    0.21    0.79
  -5  11   0    0.66    1.12
   5  11   0    2.03    0.80
  -5  11   0    1.54    0.95
  -7 -11   0   10.14    2.31
   7 -11   0    8.37    1.30
  -7 -11   0    9.60    1.86
   7 -11   0   10.23    1.58
  -7 -11   0    9.94    1.99
   7 -11   0    9.88    1.86
  -7  11   0    6.83    1.76
   7  11   0    8.56    1.56
  -7  11   0    7.38    2.08
   7  11   0    7.89    1.82
  -9 -11   0    0.35    1.29
  -9 -11   0    0.75    1.07
   9 -11   0    0.88    0.96
   9 -11   0   -0.42    0.68
  -9 -11   0   -0.46    1.25
  -9  11   0    1.97    1.39
   9  11   0   -0.35    0.80
  -9  11   0    1.06    1.59
   9  11   0    0.82    1.05
   9  11   0    0.83    0.76
 -11 -11   0   -0.97    1.46
  11 -11   0   -0.24    0.96
  11 -11   0   -0.21    0.99
 -11 -11   0   -0.55    1.49
 -11 -11   0   -1.23    1.08
 -11  11   0    2.48    1.95
  11  11   0   -1.29    1.07
  11  11   0    1.36    1.14
 -11  11   0   -0.19    1.82
 -13 -11   0    7.46    3.58
  13 -11   0    4.16    1.84
 -13 -11   0    2.48    2.26
  13 -11   0    4.92    1.98
 -13  11   0    4.00    2.60
  13  11   0    2.38    1.48
 -13  11   0    3.89    2.39
   0 -12   0    5.35    1.12
   0 -12   0    4.44    0.98
   0 -12   0    5.49    0.95
   0  12   0    6.21    1.49
   0  12   0    4.45    0.98
  -2 -12   0  229.68    7.81
   2 -12   0  239.30    7.86
  -2 -12   0  235.46    8.29
  -2 -12   0  234.20    7.59
  -2 -12   0  240.54    7.84
   2 -12   0  227.24    8.13
   2 -12   0  240.16    7.93
   2  12   0  240.11    7.47
  -2  12   0  230.90    7.42
  -2  12   0  230.91    8.14
   2  12   0  232.08    8.55
  -2  12   0  218.69    8.24
  -4 -12   0    0.63    0.76
  -4 -12   0    1.06    0.84
   4 -12   0    1.24    0.71
   4 -12   0    1.70    0.81
  -4 -12   0    2.78    0.96
   4 -12   0    2.76    0.94
  -4 -12   0    3.04    0.91
  -4  12   0    3.16    0.99
  -4  12   0    1.84    1.13
  -4  12   0    3.59    1.26
   4  12   0    0.95    1.06
   6 -12   0   26.98    1.84
  -6 -12   0   24.83    1.97
   6 -12   0   27.32    2.33
  -6 -12   0   24.97    2.39
   6 -12   0   26.55    2.32
  -6 -12   0   27.33    2.64
  -6 -12   0   19.86    2.15
   6  12   0   25.32    2.46
  -6  12   0   25.88    2.36
   6  12   0   26.18    2.06
  -6  12   0   28.54    3.01
  -8 -12   0   19.36    2.27
   8 -12   0   20.37    2.29
  -8 -12   0   21.05    2.75
   8 -12   0   21.00    2.34
  -8 -12   0   21.77    2.57
  -8  12   0   22.88    2.54
   8  12   0   25.26    2.21
   8  12   0   20.28    2.40
  -8  12   0   20.94    2.88
 -10 -12   0    1.85    1.56
 -10 -12   0    4.09    1.61
 -10 -12   0    2.20    1.70
  10 -12   0    1.44    1.11
  10 -12   0    1.59    1.26
  10  12   0    5.71    2.03
  10  12   0    3.12    1.25
 -10  12   0    1.83    1.96
 -10  12   0    2.65    1.59
  12 -12   0    3.71    1.82
 -12 -12   0    3.07    2.29
 -12 -12   0    3.99    2.33
  12 -12   0    1.21    1.35
 -12 -12   0    2.09    1.60
  12  12   0    2.41    1.75
 -12  12   0    1.49    2.41
  12  12   0    3.03    1.51
 -12  12   0    4.96    2.26
   1 -13   0  106.68    4.47
  -1 -13   0  109.89    4.05
  -1 -13   0  101.91    4.31
   1 -13   0  101.67    4.16
  -1 -13   0  102.72    4.03
  -1 -13   0  100.19    4.48
   1 -13   0   99.09    4.27
  -1  13   0  104.63    4.27
  -1  13   0  102.95    4.85
   1  13   0  107.67    3.93
  -1  13   0  104.75    3.76
   1  13   0   99.67    4.90
  -3 -13   0   40.18    2.27
  -3 -13   0   44.17    2.85
   3 -13   0   44.21    2.73
  -3 -13   0   41.78    2.39
   3 -13   0   43.51    2.56
   3 -13   0   43.80    2.39
  -3 -13   0   40.95    2.52
  -3  13   0   40.30    2.81
  -3  13   0   38.55    2.76
   3  13   0   43.68    3.00
  -3  13   0   43.42    2.30
  -5 -13   0    4.39    1.32
   5 -13   0    4.83    1.37
  -5 -13   0    6.66    1.31
  -5 -13   0    6.05    1.60
  -5 -13   0    7.34    1.58
   5 -13   0    5.00    1.24
   5 -13   0    4.59    1.08
  -5  13   0    6.67    1.84
   5  13   0    7.16    1.86
  -5  13   0    6.00    1.36
  -5  13   0    5.84    1.67
   5  13   0    5.18    1.17
  -7 -13   0   23.20    2.60
   7 -13   0   22.03    2.31
  -7 -13   0   18.71    2.17
   7 -13   0   15.45    1.95
  -7 -13   0   14.29    2.06
   7 -13   0   14.21    1.42
  -7  13   0   13.92    2.79
   7  13   0   14.03    1.69
   7  13   0   12.12    1.94
  -7  13   0   15.69    2.06
  -7  13   0   14.66    2.03
  -9 -13   0   11.45    2.39
  -9 -13   0   12.87    2.69
  -9 -13   0   10.45    2.45
   9 -13   0   10.67    2.26
   9 -13   0    7.60    1.78
   9  13   0   10.26    2.02
  -9  13   0   10.21    2.56
  -9  13   0   10.45    2.75
   9  13   0   14.54    2.66
 -11 -13   0   -0.09    1.61
 -11 -13   0   -0.19    1.36
  11 -13   0    1.20    1.21
  11 -13   0   -0.75    0.95
 -11 -13   0   -0.32    1.44
  11  13   0    1.71    1.32
  11  13   0   -0.17    1.15
 -11  13   0    3.50    2.03
 -11  13   0   -1.70    1.70
 -13 -13   0   -1.29    1.42
 -13 -13   0   -1.86    1.39
  13 -13   0   -0.31    1.34
  13 -13   0    0.63    1.40
 -13  13   0    2.50    2.23
 -13  13   0    0.28    2.00
   0 -14   0  112.92    4.44
   0 -14   0  115.21    4.80
   0 -14   0  115.49    4.83
   0  14   0  116.79    4.48
   0  14   0  107.94    5.33
  -2 -14   0   -0.41    0.63
   2 -14   0    0.43    0.56
  -2 -14   0   -0.28    0.52
   2 -14   0   -0.54    0.38
   2 -14   0   -0.60    0.58
  -2 -14   0    0.00    0.53
  -2 -14   0    1.30    0.81
   2  14   0    0.55    0.56
  -2  14   0    0.18    1.11
   2  14   0    1.03    1.01
  -2  14   0   -0.09    0.48
  -2  14   0   -1.14    0.64
   4 -14   0    3.88    1.08
  -4 -14   0    2.93    1.01
   4 -14   0    5.59    1.12
  -4 -14   0    4.88    1.23
  -4 -14   0    5.11    1.35
   4 -14   0    3.75    1.18
  -4 -14   0    4.07    1.32
  -4  14   0    1.14    1.14
  -4  14   0    4.00    1.35
   4  14   0    4.13    1.68
  -4  14   0    4.60    1.19
  -6 -14   0   12.49    1.97
   6 -14   0   16.15    1.87
  -6 -14   0   15.75    1.90
  -6 -14   0   13.90    2.10
   6 -14   0   15.60    1.51
  -6 -14   0   14.49    1.66
   6 -14   0   14.36    1.92
   6  14   0   13.68    2.09
  -6  14   0   22.01    2.78
  -6  14   0   13.05    1.89
   6  14   0   12.13    1.61
  -6  14   0   16.01    2.18
  -8 -14   0    4.50    1.66
   8 -14   0    7.49    1.84
   8 -14   0    3.24    1.31
  -8 -14   0    5.56    1.79
  -8 -14   0    3.24    1.64
   8  14   0    7.81    1.59
  -8  14   0    8.22    2.06
  -8  14   0    7.66    2.31
   8  14   0    4.83    1.58
  -8  14   0   10.33    2.06
  10 -14   0    1.60    1.13
  10 -14   0    0.71    1.03
 -10 -14   0    0.67    1.23
 -10 -14   0    2.50    1.69
 -10 -14   0   -0.40    1.33
 -10  14   0    1.97    1.76
  10  14   0    0.40    1.00
  10  14   0    0.57    1.28
 -10  14   0   -1.57    1.30
 -12 -14   0    5.31    2.43
 -12 -14   0    2.28    1.74
  12 -14   0    5.19    2.17
  12 -14   0    4.70    1.97
  12  14   0    4.57    2.13
 -12  14   0    3.97    2.16
 -12  14   0    3.36    2.44
   1 -15   0    5.20    1.17
   1 -15   0    6.79    1.32
  -1 -15   0    3.26    0.87
  -1 -15   0    4.21    1.03
  -1 -15   0    4.06    1.17
   1 -15   0    4.66    1.04
  -1 -15   0    4.51    1.13
   1  15   0    6.00    1.12
  -1  15   0    3.69    1.06
  -1  15   0    5.50    1.68
   1  15   0    4.82    1.60
  -1  15   0    3.63    0.78
   3 -15   0   23.03    2.14
  -3 -15   0   24.49    2.07
   3 -15   0   24.60    1.93
  -3 -15   0   22.76    1.79
  -3 -15   0   23.76    2.24
   3 -15   0   23.62    1.96
  -3 -15   0   21.95    1.88
  -3  15   0   24.52    2.46
  -3  15   0   25.14    2.37
  -3  15   0   26.85    1.83
   3  15   0   22.81    2.47
  -5 -15   0   17.96    1.81
  -5 -15   0   14.43    2.00
   5 -15   0   18.37    2.06
  -5 -15   0   12.41    1.87
  -5 -15   0   17.22    1.85
   5 -15   0   15.58    1.80
   5 -15   0   18.06    1.66
   5  15   0   16.71    2.30
  -5  15   0   16.56    1.79
  -5  15   0   15.93    2.26
   5  15   0   16.61    1.76
  -5  15   0   14.99    2.60
  -7 -15   0   25.61    2.72
  -7 -15   0   24.42    2.16
  -7 -15   0   25.18    2.44
  -7 -15   0   22.28    2.59
   7 -15   0   24.87    2.59
   7 -15   0   26.63    2.59
   7 -15   0   22.49    1.87
   7  15   0   27.44    2.30
  -7  15   0   28.26    2.71
   7  15   0   25.56    2.81
  -7  15   0   24.80    2.52
  -7  15   0   24.28    2.99
  -9 -15   0    1.03    1.20
   9 -15   0   -0.40    0.87
   9 -15   0    0.63    0.87
  -9 -15   0   -1.74    1.02
  -9 -15   0   -0.84    1.22
  -9  15   0    2.39    1.53
  -9  15   0    2.00    1.78
   9  15   0    0.28    1.13
   9  15   0    0.73    0.92
 -11 -15   0   22.29    4.05
  11 -15   0   26.53    3.30
 -11 -15   0   20.54    3.06
  11 -15   0   17.10    2.72
  11  15   0   17.51    2.60
 -11  15   0   18.02    3.33
 -11  15   0   24.20    3.98
  11  15   0   22.26    3.16
   0 -16   0   14.50    1.67
   0 -16   0   14.29    1.39
   0 -16   0   12.23    1.58
   0  16   0   12.67    2.25
   0  16   0   11.99    1.41
   2 -16   0  118.53    5.00
   2 -16   0  121.28    5.37
  -2 -16   0  120.64    5.07
  -2 -16   0  116.50    4.74
   2 -16   0  124.74    5.13
  -2 -16   0  126.49    4.92
  -2 -16   0  121.14    5.49
   2  16   0  119.96    4.57
  -2  16   0  114.22    4.43
  -2  16   0  122.14    5.81
  -2  16   0  118.87    5.25
   2  16   0  111.38    5.75
  -4 -16   0   13.91    1.61
  -4 -16   0   13.78    1.61
   4 -16   0   15.39    1.62
   4 -16   0   13.84    1.73
  -4 -16   0   13.84    2.17
   4 -16   0   12.94    1.83
  -4 -16   0   12.10    2.12
  -4  16   0   12.91    2.45
  -4  16   0   14.09    1.65
  -4  16   0   14.93    2.28
   4  16   0   13.68    2.62
   6 -16   0   39.10    3.11
  -6 -16   0   40.09    3.26
  -6 -16   0   47.73    2.87
  -6 -16   0   40.92    2.83
   6 -16   0   43.17    3.13
   6 -16   0   43.86    2.58
  -6 -16   0   42.06    3.38
  -6  16   0   38.78    2.89
   6  16   0   40.90    2.72
   6  16   0   38.44    3.30
  -6  16   0   44.99    3.33
  -6  16   0   39.95    3.62
   8 -16   0   32.93    3.04
   8 -16   0   28.90    2.92
  -8 -16   0   32.38    3.14
  -8 -16   0   33.87    3.05
  -8 -16   0   36.76    3.57
  -8  16   0   33.58    3.78
   8  16   0   37.82    2.84
   8  16   0   32.51    3.26
  -8  16   0   27.55    2.89
  -8  16   0   34.51    3.11
  10 -16   0   12.41    2.66
 -10 -16   0   18.28    3.62
 -10 -16   0   10.22    2.56
  10 -16   0   12.43    2.62
 -10  16   0   13.13    3.43
  10  16   0    9.63    2.39
 -10  16   0   12.06    2.63
  10  16   0    8.87    1.97
  12 -16   0    9.89    2.69
  12 -16   0   10.87    2.67
 -12 -16   0    8.62    2.58
 -12 -16   0   12.05    3.23
 -12  16   0   11.26    3.46
 -12  16   0    6.15    2.48
  12  16   0   10.51    2.91
  -1 -17   0    4.47    1.37
   1 -17   0    2.44    0.94
   1 -17   0    3.22    1.02
   1 -17   0    4.47    1.19
  -1 -17   0    4.38    1.09
  -1 -17   0    4.39    1.18
  -1 -17   0    3.32    0.91
  -1  17   0    1.45    1.52
   1  17   0    2.99    1.66
  -1  17   0    3.21    0.82
  -1  17   0    2.95    1.09
   1  17   0    2.35    0.93
  -3 -17   0   15.66    1.77
  -3 -17   0   12.80    1.60
   3 -17   0   11.84    1.54
   3 -17   0   11.66    1.64
  -3 -17   0   10.29    1.42
   3 -17   0   13.97    1.61
  -3 -17   0   10.72    1.96
  -3  17   0   10.69    1.40
   3  17   0    9.72    2.17
  -3  17   0   14.60    2.56
  -3  17   0   14.00    2.00
   5 -17   0    1.60    1.02
  -5 -17   0    1.35    0.99
   5 -17   0    1.24    0.90
  -5 -17   0    0.82    0.90
  -5 -17   0    2.07    1.05
   5 -17   0    0.64    0.76
  -5 -17   0   -0.04    0.93
   5  17   0    0.12    1.06
  -5  17   0   -0.01    1.16
  -5  17   0   -0.41    1.16
  -5  17   0   -0.22    0.87
  -7 -17   0   61.58    4.36
  -7 -17   0   67.91    4.56
   7 -17   0   60.72    4.23
   7 -17   0   64.79    4.23
  -7 -17   0   68.97    3.69
  -7 -17   0   68.37    3.98
  -7  17   0   69.78    4.08
  -7  17   0   65.89    4.28
   7  17   0   63.18    4.54
   7  17   0   64.52    3.69
  -7  17   0   59.72    4.75
  -9 -17   0   -0.12    1.16
   9 -17   0    1.01    1.21
  -9 -17   0   -0.57    1.25
   9 -17   0    0.03    1.01
   9  17   0    0.77    0.98
   9  17   0    1.19    1.40
  -9  17   0   -0.04    1.60
  -9  17   0    1.03    1.56
  11 -17   0    3.06    1.57
  11 -17   0    4.10    1.71
 -11 -17   0    4.20    2.39
 -11 -17   0    6.13    2.24
 -11  17   0    9.16    2.64
 -11  17   0   10.88    3.30
  11  17   0    8.63    2.64
   0 -18   0   30.18    2.15
   0 -18   0   30.82    2.55
   0 -18   0   30.76    2.48
   0  18   0   27.74    2.16
   0  18   0   27.45    3.05
  -2 -18   0    2.23    0.91
  -2 -18   0    1.86    0.95
   2 -18   0    2.72    1.08
  -2 -18   0    1.25    0.96
   2 -18   0    1.52    1.04
  -2 -18   0    1.85    0.97
   2 -18   0    2.72    1.02
  -2  18   0    3.27    1.32
   2  18   0    0.80    1.33
  -2  18   0    2.95    0.89
  -2  18   0    2.55    1.72
   2  18   0    2.42    0.87
  -4 -18   0    1.54    1.10
   4 -18   0    0.21    0.83
   4 -18   0    3.19    1.14
  -4 -18   0    2.09    1.02
  -4 -18   0    1.53    1.15
   4 -18   0    2.03    1.04
  -4  18   0    2.41    1.70
  -4  18   0    2.44    1.03
   4  18   0    0.33    1.22
  -4  18   0    1.30    1.29
   6 -18   0    0.31    0.70
  -6 -18   0    0.61    1.15
   6 -18   0   -1.36    0.61
  -6 -18   0    0.27    0.80
  -6 -18   0   -1.35    0.80
  -6 -18   0    0.12    0.96
   6 -18   0    1.46    0.91
  -6  18   0    1.68    1.47
   6  18   0   -0.64    0.74
   6  18   0   -0.25    0.99
  -6  18   0   -1.38    1.20
  -6  18   0   -0.24    0.86
  -8 -18   0    0.91    1.52
   8 -18   0    1.54    1.27
  -8 -18   0    0.68    1.23
   8 -18   0    1.09    1.15
   8  18   0    2.80    1.54
  -8  18   0    3.39    1.58
  -8  18   0    2.88    1.93
  -8  18   0    1.94    1.51
   8  18   0    2.78    1.26
  10 -18   0    3.51    1.67
 -10 -18   0    1.66    1.41
  10 -18   0    3.73    1.77
 -10 -18   0    2.76    2.17
 -10  18   0    5.40    2.62
  10  18   0    2.15    1.72
 -10  18   0    2.74    1.98
  12 -18   0   -0.25    1.38
 -12 -18   0   -0.55    1.64
 -12 -18   0   -0.87    1.83
  12 -18   0    1.65    1.44
 -12  18   0   -0.24    1.86
  12  18   0   -0.21    1.54
 -12  18   0   -0.12    2.32
   1 -19   0    5.24    1.33
  -1 -19   0    4.51    1.21
  -1 -19   0    2.99    1.17
  -1 -19   0    5.12    1.20
   1 -19   0    3.66    1.23
   1 -19   0    4.43    1.36
  -1 -19   0    6.69    1.75
   1  19   0    3.11    1.09
   1  19   0    3.90    1.84
  -1  19   0    2.03    1.18
  -1  19   0    7.44    2.21
   3 -19   0    2.59    1.03
   3 -19   0    3.50    1.20
   3 -19   0    1.76    1.04
  -3 -19   0    2.97    1.15
  -3 -19   0    1.95    1.23
  -3 -19   0    0.98    0.91
  -3 -19   0    4.02    1.37
  -3  19   0    4.40    1.86
  -3  19   0    4.05    1.12
   3  19   0    1.68    1.55
  -3  19   0    7.59    1.89
  -5 -19   0   -0.26    1.03
  -5 -19   0    1.98    1.07
   5 -19   0    0.29    0.81
   5 -19   0    1.17    0.94
  -5 -19   0    0.64    1.03
   5 -19   0    0.56    0.84
   5  19   0    1.85    1.35
  -5  19   0   -0.37    0.83
  -5  19   0   -0.70    1.28
  -5  19   0    1.97    1.50
  -7 -19   0    2.50    1.49
  -7 -19   0    3.41    1.41
   7 -19   0    1.13    1.07
   7 -19   0    3.26    1.57
  -7 -19   0    2.68    1.56
  -7  19   0    2.74    1.79
   7  19   0    3.59    1.30
   7  19   0    2.20    1.44
  -7  19   0    2.46    1.28
  -7  19   0    0.21    1.36
  -9 -19   0   -0.80    1.08
   9 -19   0   -1.03    0.87
  -9 -19   0   -0.81    1.49
   9 -19   0   -0.10    0.99
   9  19   0   -0.92    1.09
  -9  19   0   -1.26    1.39
  -9  19   0   -1.17    1.24
  11 -19   0    3.40    1.88
 -11 -19   0    8.04    2.88
 -11 -19   0    2.80    1.98
  11 -19   0    3.00    1.86
  11  19   0    6.21    2.42
 -11  19   0    6.44    2.98
 -11  19   0    4.33    2.17
   0 -20   0   88.83    4.61
   0 -20   0   85.81    3.77
   0 -20   0   83.83    4.63
   0 -20   0   87.31    4.13
   0  20   0   85.67    5.38
   0  20   0   80.49    4.03
  -2 -20   0   98.03    5.26
  -2 -20   0  104.65    5.00
   2 -20   0  105.54    5.25
   2 -20   0  101.49    4.79
  -2 -20   0  101.29    4.47
  -2 -20   0  104.65    4.57
   2 -20   0   99.16    4.89
   2  20   0   89.18    5.62
  -2  20   0  101.10    4.11
  -2  20   0  100.32    4.97
  -2  20   0   89.40    5.61
   2  20   0   98.84    4.22
   4 -20   0   24.17    2.52
   4 -20   0   26.75    2.31
  -4 -20   0   25.69    2.36
  -4 -20   0   27.15    2.77
  -4 -20   0   25.94    2.40
   4 -20   0   24.87    2.37
  -4  20   0   27.14    3.08
  -4  20   0   20.26    2.68
   4  20   0   23.68    2.89
  -4  20   0   28.19    2.18
  -6 -20   0   14.61    2.26
  -6 -20   0   16.38    2.44
   6 -20   0   17.24    2.26
  -6 -20   0   17.52    2.05
   6 -20   0   16.78    1.87
   6 -20   0   16.08    2.31
  -6  20   0   22.52    2.34
   6  20   0   16.35    2.62
  -6  20   0   14.52    2.76
  -6  20   0   16.59    2.74
   6  20   0   16.77    2.00
   8 -20   0   12.38    2.61
  -8 -20   0   10.31    2.49
   8 -20   0    6.90    1.95
  -8 -20   0    7.40    2.38
  -8  20   0    4.26    1.97
   8  20   0    7.51    2.42
  -8  20   0    9.01    2.81
  -8  20   0   12.05    2.44
  10 -20   0    7.24    2.24
  10 -20   0    3.38    1.79
 -10 -20   0    7.35    2.37
 -10 -20   0    3.44    2.12
 -10  20   0    7.29    2.48
 -10  20   0    3.67    2.50
  10  20   0    2.74    2.18
  -1 -21   0  137.97    5.31
  -1 -21   0  140.12    5.69
  -1 -21   0  132.98    6.10
  -1 -21   0  123.92    6.20
   1 -21   0  138.27    6.21
   1 -21   0  130.83    6.23
   1 -21   0  131.22    5.73
  -1  21   0  139.72    7.13
   1  21   0  121.99    6.77
  -1  21   0  134.68    5.86
   1  21   0  134.71    5.38
  -3 -21   0   38.66    2.81
   3 -21   0   47.81    3.49
  -3 -21   0   44.89    3.51
   3 -21   0   43.23    3.01
  -3 -21   0   43.64    3.13
  -3 -21   0   38.42    2.71
   3 -21   0   44.41    3.13
  -3  21   0   44.70    3.91
   3  21   0   42.88    3.81
  -3  21   0   45.05    2.60
  -3  21   0   44.12    3.37
   5 -21   0   19.17    2.39
   5 -21   0   17.52    1.99
  -5 -21   0   20.44    2.62
  -5 -21   0   18.72    2.36
   5 -21   0   16.86    2.17
  -5 -21   0   22.00    2.31
  -5  21   0   24.32    3.17
  -5  21   0   23.55    2.83
   5  21   0   23.97    3.11
  -5  21   0   20.78    2.12
  -7 -21   0    6.08    1.84
   7 -21   0    7.15    1.96
   7 -21   0   11.94    2.42
  -7 -21   0   10.43    2.53
  -7  21   0    5.38    2.11
   7  21   0    6.30    2.13
  -7  21   0   18.41    3.50
  -7  21   0   10.31    2.70
   9 -21   0    3.12    1.66
  -9 -21   0    3.84    2.15
  -9 -21   0    1.32    1.42
   9 -21   0    0.52    1.15
   9  21   0    1.15    1.55
  -9  21   0    1.44    1.92
  11 -21   0   11.05    2.74
 -11 -21   0   13.89    3.60
  11 -21   0   12.23    2.96
 -11 -21   0   17.73    3.53
 -11  21   0   10.92    3.65
  11  21   0   13.08    3.30
   0 -22   0    6.32    1.74
   0 -22   0    8.54    1.64
   0 -22   0    9.84    1.98
   0  22   0    9.57    1.73
   0  22   0    8.00    2.27
  -2 -22   0    4.46    1.21
  -2 -22   0    3.57    1.26
  -2 -22   0    2.77    1.18
  -2 -22   0    5.60    1.67
   2 -22   0    3.31    1.35
   2 -22   0    2.88    1.13
   2 -22   0    3.48    1.35
  -2  22   0    2.94    1.81
   2  22   0    3.29    1.73
  -2  22   0    7.24    1.81
   4 -22   0    2.80    1.35
   4 -22   0    1.45    0.95
   4 -22   0    3.39    1.26
  -4 -22   0    0.74    1.01
  -4 -22   0    0.42    1.13
  -4 -22   0    1.62    1.21
   4  22   0    1.34    1.37
  -4  22   0    4.01    1.89
  -4  22   0    2.68    1.47
   6 -22   0    1.45    1.12
  -6 -22   0    0.67    1.38
  -6 -22   0   -0.75    1.15
  -6 -22   0    0.38    0.91
   6 -22   0    0.44    1.01
  -6  22   0    0.57    1.60
   6  22   0    3.21    1.90
  -6  22   0   -1.81    1.33
   8 -22   0    7.64    2.17
  -8 -22   0    7.87    2.37
  -8 -22   0    3.45    1.96
   8 -22   0    3.58    1.58
  -8  22   0    5.07    2.57
   8  22   0    5.16    2.25
 -10 -22   0   -0.07    1.81
  10 -22   0   -0.21    1.18
  10 -22   0    0.51    1.40
 -10 -22   0   -0.79    1.25
  10  22   0   -0.50    1.49
 -10  22   0   -0.64    1.91
  -1 -23   0    1.02    1.04
  -1 -23   0    1.08    1.02
  -1 -23   0    3.38    1.20
   1 -23   0    2.09    1.11
   1 -23   0    0.87    1.10
   1 -23   0    3.38    1.19
  -1  23   0    0.18    1.69
   1  23   0    1.42    1.10
   1  23   0    1.51    1.62
  -1  23   0    1.11    1.04
   3 -23   0    5.55    1.64
   3 -23   0    6.90    1.64
  -3 -23   0    3.34    1.19
  -3 -23   0    5.79    1.62
   3 -23   0    8.29    1.77
  -3 -23   0    4.79    1.74
  -3 -23   0    3.68    1.35
   3  23   0    6.37    2.19
  -3  23   0    6.75    1.96
  -3  23   0    2.68    1.90
   5 -23   0    1.35    1.07
  -5 -23   0    3.14    1.51
  -5 -23   0    2.05    1.35
  -5 -23   0    0.65    1.00
   5 -23   0    0.80    1.08
   5 -23   0   -0.26    0.89
   5  23   0    0.71    1.36
  -5  23   0    1.14    1.68
  -5  23   0    1.81    1.66
   7 -23   0    3.50    1.71
   7 -23   0    1.36    1.25
  -7 -23   0    3.33    1.65
  -7 -23   0    1.28    1.41
  -7  23   0    0.93    1.51
  -7  23   0   -1.49    1.66
   7  23   0    0.63    1.27
  -9 -23   0    4.42    1.90
   9 -23   0    3.51    1.87
  -9 -23   0    5.32    2.58
   9 -23   0    4.07    1.85
   9  23   0    9.74    2.93
  -9  23   0    3.10    2.50
   0 -24   0    0.83    0.91
   0 -24   0    0.91    1.01
   0 -24   0    0.88    1.05
   0  24   0    0.37    1.52
   0  24   0    1.01    1.01
  -2 -24   0    3.32    1.45
  -2 -24   0    6.26    1.65
   2 -24   0    5.27    1.60
   2 -24   0    3.01    1.34
   2 -24   0    4.23    1.38
  -2 -24   0    4.41    1.37
  -2  24   0    3.89    1.59
  -2  24   0    4.77    2.14
   2  24   0    4.41    2.01
   4 -24   0   -0.21    1.07
   4 -24   0    0.82    0.98
  -4 -24   0    1.74    1.24
   4 -24   0   -0.10    0.85
  -4 -24   0    0.63    0.97
  -4  24   0    1.38    1.41
  -4  24   0    1.19    1.88
   4  24   0    0.47    1.39
  -6 -24   0    0.03    1.18
  -6 -24   0    0.14    1.10
  -6 -24   0   -0.11    1.02
   6 -24   0    0.27    1.03
   6 -24   0    1.62    1.25
  -6  24   0    0.06    1.62
  -6  24   0   -0.59    1.54
   6  24   0    1.62    1.49
  -8 -24   0    1.76    1.68
  -8 -24   0   -0.87    1.08
   8 -24   0    3.25    1.62
   8 -24   0    3.27    1.83
  -8  24   0    5.34    2.34
   8  24   0    2.90    1.83
  10 -24   0    1.54    1.59
 -10 -24   0   -0.70    1.79
  10 -24   0    1.30    1.45
 -10 -24   0   -0.53    1.33
 -10  24   0   -0.79    2.04
  10  24   0    0.54    1.75
   1 -25   0    7.08    1.69
  -1 -25   0   10.17    1.98
   1 -25   0    8.68    2.06
  -1 -25   0   10.14    2.44
  -1 -25   0   10.29    2.20
   1 -25   0    7.38    1.84
  -1  25   0    8.29    1.91
  -1  25   0   12.48    2.96
   1  25   0    9.80    2.66
  -3 -25   0   10.15    2.36
   3 -25   0   10.50    2.06
  -3 -25   0   12.08    2.05
  -3 -25   0   13.66    2.44
   3 -25   0   12.61    2.00
   3 -25   0    9.09    2.10
  -3  25   0    7.78    2.57
   3  25   0    7.56    2.45
  -3  25   0    6.36    1.88
   5 -25   0    8.60    2.34
   5 -25   0    4.65    1.69
  -5 -25   0    2.88    1.46
  -5 -25   0    4.80    1.68
   5 -25   0    5.47    1.55
  -5  25   0    5.50    2.31
  -5  25   0    3.69    1.78
   5  25   0    5.11    2.21
   7 -25   0   25.29    3.23
  -7 -25   0   22.73    3.19
   7 -25   0   19.42    2.76
  -7  25   0   18.01    3.65
  -7  25   0   20.47    3.88
   7  25   0   17.89    3.64
   9 -25   0    7.65    2.40
   9 -25   0    7.99    2.36
  -9 -25   0    4.21    2.04
  -9  25   0   10.75    3.21
   9  25   0   12.61    3.44
   0 -26   0    2.01    1.39
   0 -26   0    2.67    1.11
   0 -26   0    2.07    1.44
   0  26   0    1.72    1.69
   2 -26   0    8.76    1.83
   2 -26   0    4.94    1.80
   2 -26   0    8.44    2.04
  -2 -26   0    9.13    2.00
  -2 -26   0   14.99    2.60
  -2 -26   0    7.38    2.20
  -2  26   0    1.99    2.04
  -2  26   0    7.23    2.00
   2  26   0    5.56    2.26
   4 -26   0   14.81    2.18
   4 -26   0    7.46    2.11
  -4 -26   0   12.59    2.44
   4 -26   0   10.75    2.24
  -4 -26   0    9.49    2.46
   4  26   0   13.17    3.19
  -4  26   0    9.80    2.65
  -4  26   0   10.27    3.08
   6 -26   0   -0.04    1.01
   6 -26   0    1.18    1.37
  -6 -26   0    3.09    1.83
  -6  26   0    2.26    1.97
  -6  26   0    0.53    1.77
   6  26   0    2.38    2.01
  -8 -26   0    9.91    2.79
   8 -26   0   19.65    2.98
   8 -26   0   15.16    3.19
  -8  26   0   14.18    3.61
   8  26   0   14.35    3.32
  -1 -27   0    5.85    1.94
   1 -27   0    3.47    1.51
  -1 -27   0    5.27    1.88
   1 -27   0    9.37    1.99
  -1 -27   0    8.92    1.93
   1 -27   0    8.30    2.16
   1  27   0    8.28    2.66
  -1  27   0    5.33    2.35
   3 -27   0    0.01    1.02
  -3 -27   0    0.41    1.11
   3 -27   0    0.30    1.12
  -3 -27   0    1.21    1.39
   3 -27   0    2.78    1.69
   3  27   0   -0.22    1.33
  -3  27   0    0.12    1.86
  -3  27   0    1.21    1.38
  -5 -27   0    3.67    1.90
  -5 -27   0    2.04    1.42
   5 -27   0    2.70    1.52
   5 -27   0    3.60    1.70
  -5  27   0    5.58    2.53
  -5  27   0    2.74    2.05
   5  27   0    4.94    2.33
   7 -27   0    0.88    1.36
  -7 -27   0    2.05    1.77
   7 -27   0    1.76    1.54
  -7  27   0   -1.14    1.71
   7  27   0    2.60    1.78
   0 -28   0   -1.27    1.06
   0 -28   0   -0.09    1.00
   0 -28   0   -0.46    0.96
   0  28   0   -0.48    1.74
  -2 -28   0    8.44    2.22
   2 -28   0    7.86    1.96
   2 -28   0    6.36    1.89
  -2 -28   0    9.76    2.32
   2 -28   0    7.46    1.95
   2  28   0    5.27    2.40
  -2  28   0    9.71    2.77
   4 -28   0    0.40    1.11
   4 -28   0    4.38    1.89
   4 -28   0    1.72    1.36
  -4 -28   0    1.51    1.40
  -4 -28   0    2.31    1.53
   4  28   0    2.16    1.97
  -4  28   0    0.88    1.72
  -4  28   0    2.10    2.12
   6 -28   0   -1.18    1.10
   6 -28   0    2.97    1.65
  -6 -28   0   -0.29    1.32
  -6  28   0   -0.34    2.07
   6  28   0   -0.71    1.43
  -6  28   0    2.17    1.95
   8 -28   0    4.34    2.16
   8 -28   0    1.51    1.64
  -8 -28   0    5.64    2.43
  -8  28   0    1.33    2.46
   8  28   0    2.51    2.15
   1 -29   0    0.89    1.24
  -1 -29   0   -0.56    1.12
   1 -29   0   -0.11    1.19
   1 -29   0    1.51    1.19
  -1 -29   0   -1.37    0.96
   1  29   0    2.31    1.95
  -1  29   0   -1.02    1.47
  -3 -29   0    4.76    1.85
  -3 -29   0    5.07    2.03
   3 -29   0    3.70    1.77
   3 -29   0    4.85    1.80
   3 -29   0    5.40    1.88
  -3  29   0    3.42    2.46
   3  29   0    3.64    2.17
  -5 -29   0   10.46    3.35
  -5 -29   0    9.47    2.70
   5 -29   0    8.11    2.24
   5 -29   0    2.84    1.69
  -5  29   0    5.36    2.19
  -5  29   0   11.30    3.53
   5  29   0    5.27    2.52
  -7 -29   0   -0.83    1.30
   7 -29   0   -0.87    1.33
   7 -29   0   -1.25    1.09
   7  29   0    0.88    1.87
  -7  29   0   -0.49    1.81
   0 -30   0    4.54    1.80
   0 -30   0    7.98    2.43
   0 -30   0    6.88    2.17
   0  30   0    5.31    2.57
  -2 -30   0    2.52    1.51
  -2 -30   0    3.26    1.69
   2 -30   0    2.98    1.74
   2 -30   0    0.98    1.31
   2 -30   0    1.81    1.45
  -2  30   0    0.00    1.87
   2  30   0    2.87    2.28
  -4 -30   0    1.07    1.62
   4 -30   0    0.48    1.30
  -4 -30   0    1.61    1.52
   4 -30   0   -0.46    1.19
   4 -30   0    2.17    1.50
   4  30   0    1.80    2.06
  -4  30   0   -0.63    1.91
   6 -30   0    3.58    1.86
   6 -30   0    6.53    2.31
  -6 -30   0    3.46    2.03
  -6  30   0    4.74    3.02
  -6  30   0    3.06    2.23
   6  30   0    4.96    2.37
  -1 -31   0    1.87    1.41
   1 -31   0    0.89    1.41
   1 -31   0    1.75    1.38
   1 -31   0    4.14    1.94
  -1 -31   0    3.42    1.96
   1  31   0    4.92    2.34
  -1  31   0    4.16    2.35
  -3 -31   0    0.13    1.45
   3 -31   0    2.86    1.76
  -3 -31   0    3.10    1.63
   3 -31   0    0.76    1.48
   3 -31   0    3.31    1.73
  -3  31   0    4.46    2.52
   3  31   0    1.63    1.73
  -5 -31   0    2.47    1.53
   5 -31   0    1.02    1.59
   5 -31   0    6.55    2.17
  -5  31   0    0.07    2.09
   5  31   0   -0.10    1.54
   0 -32   0    5.40    2.10
   0 -32   0    6.84    2.26
   0  32   0    4.33    2.34
   2 -32   0    3.82    1.75
  -2 -32   0    4.35    2.13
   2 -32   0    3.59    1.94
   2 -32   0    4.69    1.93
  -2 -32   0    6.08    2.16
  -2  32   0    3.58    2.37
   2  32   0    2.68    2.17
   4 -32   0    3.92    2.02
  -4 -32   0    2.79    1.82
   4 -32   0    3.00    1.83
  -4 -32   0    2.23    1.88
   4  32   0    1.08    2.10
  -4  32   0    5.81    2.80
   1 -33   0    3.35    2.01
  -1 -33   0    3.26    1.92
   1 -33   0    2.58    1.98
  -1 -33   0    1.90    1.64
   1  33   0    3.13    2.51
  -1  33   0    6.80    2.97
  -3 -33   0    4.14    1.98
   3 -33   0    1.65    1.67
  -3 -33   0    2.40    1.76
   3 -33   0    0.63    1.50
   3 -33   0    1.44    1.63
   3  33   0   -0.54    1.61
  -3  33   0    3.46    2.56
   0 -34   0   -0.19    1.30
   0 -34   0    3.14    1.86
   0  34   0    1.89    2.09
   2 -34   0   -0.09    1.44
  -2 -34   0   -0.29    1.29
  -2 -34   0    0.59    1.59
   2 -34   0   -0.93    1.10
  -2  34   0    1.00    2.24
   2  34   0   -0.65    1.74
 -14   0   1    1.02    2.25
 -14   0   1   -0.59    1.75
  14   0  -1    0.46    1.42
 -12   0   1   -1.42    1.49
 -12   0   1    0.76    1.99
  12   0  -1    0.57    1.16
  10   0  -1   -0.06    0.78
  10   0  -1   -0.04    0.67
 -10   0   1    1.70    1.67
 -10   0   1    0.69    0.89
 -10   0   1   -0.79    1.14
  10   0  -1   -0.12    0.84
  -8   0   1   -0.93    1.13
   8   0  -1    0.70    0.72
   8   0  -1    0.49    0.75
  -8   0   1    0.09    1.14
   8   0  -1   -0.03    0.67
  -8   0   1   -0.17    0.68
  -6   0   1   -0.19    0.78
   6   0  -1   -0.68    0.41
  -6   0   1   -0.28    0.42
   6   0  -1    0.85    0.60
  -6   0   1    0.40    1.08
   6   0  -1   -0.05    0.43
   4   0  -1   -0.53    0.33
   4   0  -1    0.22    0.42
  -4   0   1   -0.29    0.34
  -4   0   1    0.63    0.76
   4   0  -1    0.04    0.41
  -4   0   1   -0.26    0.62
  -2   0   1    0.05    0.24
  -2   0   1   -0.21    0.41
   2   0  -1    0.07    0.33
   2   0  -1   -0.08    0.25
  -2   0   1   -0.56    0.45
   2   0  -1    0.34    0.31
  -2   0  -1    0.64    0.36
   2   0   1    0.07    0.38
   2   0   1    0.52    0.38
   2   0   1   -0.19    0.29
  -2   0  -1   -0.04    0.52
  -2   0  -1    0.67    0.61
   4   0   1    0.10    0.40
  -4   0  -1    0.41    0.72
  -4   0  -1    0.32    0.64
   4   0   1    0.57    0.49
  -4   0  -1   -0.12    0.38
   4   0   1    0.40    0.44
  -6   0  -1    1.46    0.99
   6   0   1   -0.20    0.48
  -6   0  -1   -0.08    0.93
   6   0   1   -0.03    0.55
  -6   0  -1   -0.35    0.44
   6   0   1    0.36    0.53
   8   0   1    2.03    1.05
  -8   0  -1   -0.32    1.09
  -8   0  -1    0.50    0.79
  -8   0  -1   -0.57    1.10
   8   0   1   -0.20    0.67
   8   0   1   -0.06    0.63
 -10   0  -1    1.54    1.66
  10   0   1   -0.48    0.84
 -10   0  -1   -0.41    1.25
  10   0   1   -0.33    0.73
 -10   0  -1    0.19    0.79
  10   0   1   -0.41    0.72
 -12   0  -1   -1.08    1.38
  12   0   1   -0.24    1.00
 -12   0  -1   -0.17    1.66
  12   0   1    1.29    1.24
 -14   0  -1   -0.89    1.83
 -14   0  -1   -0.14    2.06
  14   0   1   -1.35    1.11
 -13  -1   1    1.83    1.80
 -13  -1   1   -0.91    1.64
  13  -1  -1    1.45    1.49
 -13   1   1   -0.78    1.56
  13   1  -1    3.30    1.67
 -13   1   1    0.08    2.00
  11  -1  -1   36.81    3.30
 -11  -1   1   33.78    3.92
  11  -1  -1   36.62    2.96
 -11  -1   1   31.60    3.71
  11  -1  -1   32.25    2.87
  11   1  -1   26.33    2.89
  11   1  -1   37.20    2.84
  11   1  -1   33.26    2.92
 -11   1   1   33.78    3.87
 -11   1   1   38.71    3.98
   9  -1  -1    9.35    1.89
  -9  -1   1    8.97    1.56
   9  -1  -1   11.43    1.57
   9  -1  -1   10.30    1.54
  -9  -1   1    6.44    1.98
  -9  -1   1   11.44    2.63
  -9   1   1   11.62    2.52
  -9   1   1    5.91    2.02
   9   1  -1   10.04    1.86
   9   1  -1   11.02    1.63
   9   1  -1    7.78    1.55
  -9   1   1    7.52    1.38
  -7  -1   1    0.12    1.01
  -7  -1   1   -0.58    0.53
  -7  -1   1    0.89    1.15
   7  -1  -1   -0.42    0.54
   7  -1  -1   -0.29    0.54
   7  -1  -1   -0.23    0.59
   7   1  -1    1.94    0.81
   7   1  -1   -0.33    0.68
  -7   1   1    0.47    1.30
  -7   1   1    0.26    0.61
   7   1  -1    1.57    0.88
  -7   1   1   -1.49    0.85
   5  -1  -1   45.25    2.38
  -5  -1   1   44.53    2.19
   5  -1  -1   48.50    2.32
  -5  -1   1   44.39    2.78
   5  -1  -1   45.70    2.45
  -5  -1   1   47.05    2.84
   5   1  -1   46.53    2.21
  -5   1   1   47.22    2.79
  -5   1   1   47.62    2.91
   5   1  -1   49.26    2.49
   5   1  -1   44.37    2.40
  -5   1   1   46.92    2.11
   3  -1  -1   38.27    1.84
   3  -1  -1   37.33    1.80
   3  -1  -1   37.16    1.69
  -3  -1   1   38.43    1.69
  -3  -1   1   39.29    2.12
  -3  -1   1   38.84    2.12
  -3   1   1   40.12    1.56
   3   1  -1   39.27    1.81
   3   1  -1   40.46    1.66
  -3   1   1   39.05    2.16
  -3   1   1   38.98    2.06
   3   1  -1   38.78    1.88
   1  -1  -1   46.11    1.63
  -1  -1   1   45.24    1.55
  -1  -1   1   45.31    1.70
   1  -1  -1   46.15    1.55
   1  -1  -1   46.38    1.61
  -1   1   1   46.43    1.72
   1   1  -1   46.50    1.66
  -1   1   1   45.31    1.62
   1   1  -1   47.09    1.50
  -1  -1  -1   99.63    3.11
   1  -1   1   97.19    3.06
  -1  -1  -1   96.52    3.03
  -1  -1  -1   93.81    3.04
   1  -1   1   95.72    2.88
  -1  -1  -1   93.54    3.01
   1  -1   1   96.04    3.06
  -1   1  -1   98.93    3.12
   1   1   1  100.21    2.98
   1   1   1   98.39    3.05
  -1   1  -1  100.27    3.17
  -1   1  -1   94.14    2.98
  -3  -1  -1  175.32    5.73
  -3  -1  -1  182.10    6.10
   3  -1   1  180.31    5.82
   3  -1   1  176.53    5.89
   3  -1   1  180.28    5.60
  -3  -1  -1  178.87    6.12
  -3   1  -1  179.38    5.65
  -3   1  -1  178.63    6.11
   3   1   1  183.87    5.78
   3   1   1  184.15    5.72
   3   1   1  177.87    5.86
  -3   1  -1  174.62    6.13
  -5  -1  -1  214.04    7.84
   5  -1   1  222.73    7.11
   5  -1   1  222.76    7.32
   5  -1   1  215.71    7.46
  -5  -1  -1  213.12    7.15
  -5  -1  -1  216.72    7.83
   5   1   1  217.77    7.22
  -5   1  -1  209.28    7.01
  -5   1  -1  206.63    7.83
  -5   1  -1  203.80    7.74
   5   1   1  220.89    7.22
   5   1   1  217.20    7.46
  -7  -1  -1   11.25    1.35
   7  -1   1    9.85    1.28
   7  -1   1   13.10    1.57
   7  -1   1   13.32    1.49
  -7  -1  -1   12.48    2.23
  -7  -1  -1    9.01    2.05
   7   1   1   10.84    1.36
  -7   1  -1   10.89    1.28
  -7   1  -1   13.53    2.06
   7   1   1   13.62    1.53
  -7   1  -1   12.26    1.92
   7   1   1    9.66    1.44
  -9  -1  -1    0.99    1.34
  -9  -1  -1    0.87    1.26
  -9  -1  -1    0.65    0.84
   9  -1   1    1.65    1.02
   9  -1   1   -0.28    0.67
   9  -1   1    0.53    0.86
  -9   1  -1   -0.15    1.15
  -9   1  -1    2.61    1.76
   9   1   1    0.13    0.70
   9   1   1    0.30    0.75
   9   1   1    0.43    0.83
  -9   1  -1    1.32    0.78
  11  -1   1    0.77    1.04
 -11  -1  -1    3.00    2.00
  11  -1   1    2.40    1.42
 -11  -1  -1    1.96    1.78
 -11  -1  -1    3.40    1.26
 -11   1  -1    2.39    1.88
 -11   1  -1    0.20    1.54
  11   1   1    3.56    1.48
  11   1   1    0.14    0.91
 -13  -1  -1   -0.54    1.53
 -13  -1  -1    1.44    2.05
  13  -1   1    0.73    1.34
 -13   1  -1    0.22    1.58
  13   1   1   -1.17    1.12
 -13   1  -1    0.38    1.77
  14  -2  -1    4.03    1.97
 -14  -2   1    2.21    2.30
 -14  -2   1    0.74    2.20
 -14   2   1    1.68    2.33
 -14   2   1    1.80    2.31
  14   2  -1    1.47    1.39
  12  -2  -1    0.39    1.23
  12  -2  -1    0.58    1.10
 -12  -2   1    2.06    1.96
 -12  -2   1    2.03    2.24
  12   2  -1    1.80    1.24
 -12   2   1   -0.17    1.37
 -12   2   1    1.10    1.77
  10  -2  -1   10.60    1.71
  10  -2  -1    9.54    1.77
 -10  -2   1   12.07    2.70
  10  -2  -1   13.23    2.34
 -10  -2   1   12.94    1.68
 -10  -2   1   16.32    3.12
  10   2  -1   13.22    1.71
  10   2  -1   13.29    1.93
 -10   2   1   13.90    3.13
 -10   2   1   12.02    2.73
  10   2  -1   15.61    1.95
  -8  -2   1   -0.56    0.60
  -8  -2   1    0.40    1.28
  -8  -2   1   -1.26    1.16
   8  -2  -1    0.55    0.70
   8  -2  -1    0.26    0.71
   8  -2  -1   -0.83    0.61
  -8   2   1   -0.50    0.57
  -8   2   1    0.49    1.26
  -8   2   1    0.45    1.36
   8   2  -1    0.07    0.62
   8   2  -1    0.19    0.84
   8   2  -1    0.42    0.77
   6  -2  -1    6.96    1.09
  -6  -2   1    5.73    1.51
   6  -2  -1    6.93    1.25
  -6  -2   1    9.67    1.82
  -6  -2   1    6.37    1.08
   6  -2  -1    7.58    1.09
  -6   2   1    6.86    1.69
   6   2  -1    8.07    1.35
  -6   2   1    6.79    0.90
  -6   2   1    6.02    1.44
   6   2  -1    4.08    1.05
   6   2  -1    8.19    1.04
  -4  -2   1    5.21    0.88
   4  -2  -1    4.44    0.82
   4  -2  -1    5.18    0.93
  -4  -2   1    2.89    0.98
  -4  -2   1    3.33    0.97
   4  -2  -1    4.42    0.90
  -4   2   1    2.78    1.05
   4   2  -1    3.82    0.69
   4   2  -1    4.34    0.92
  -4   2   1    3.88    0.58
   4   2  -1    4.85    0.86
  -4   2   1    4.49    1.08
   2  -2  -1  286.97    8.47
  -2  -2   1  281.13    8.42
  -2  -2   1  278.67    8.66
  -2  -2   1  280.35    8.64
   2  -2  -1  282.12    8.48
   2  -2  -1  285.82    8.40
  -2   2   1  289.63    8.07
  -2   2   1  288.73    8.57
   2   2  -1  290.46    8.58
   2   2  -1  282.52    8.31
   0  -2  -1   15.96    0.67
   0  -2   1   15.88    0.70
   0  -2   1   14.03    0.63
   0  -2   1   15.50    0.56
   0  -2  -1   13.68    0.64
   0  -2  -1   12.34    0.64
   0   2  -1   16.05    0.70
   0   2   1   12.85    0.71
   0   2  -1   15.46    0.70
   0   2  -1   15.00    0.65
  -2  -2  -1    4.96    0.69
  -2  -2  -1    7.12    0.77
  -2  -2  -1    6.17    0.86
   2  -2   1    4.73    0.69
  -2  -2  -1    5.38    0.87
   2  -2   1    5.84    0.71
   2  -2   1    6.69    0.56
   2   2   1    5.45    0.74
  -2   2  -1    7.01    0.66
   2   2   1    5.15    0.73
  -2   2  -1    6.02    1.02
  -2   2  -1    5.79    0.90
  -4  -2  -1  128.97    4.97
  -4  -2  -1  127.65    4.85
   4  -2   1  127.28    4.31
   4  -2   1  126.35    4.56
   4  -2   1  126.46    4.68
  -4  -2  -1  120.01    4.45
   4   2   1  124.80    4.58
  -4   2  -1  117.41    4.81
  -4   2  -1  121.43    4.96
   4   2   1  128.03    4.46
   4   2   1  126.69    4.49
  -4   2  -1  120.61    4.27
   6  -2   1   16.21    1.63
  -6  -2  -1   20.79    2.11
  -6  -2  -1   17.59    1.99
  -6  -2  -1   16.53    1.52
   6  -2   1   16.84    1.42
   6  -2   1   18.00    1.60
   6   2   1   19.47    1.74
  -6   2  -1   16.93    1.41
  -6   2  -1   18.48    2.16
  -6   2  -1   18.59    1.97
   6   2   1   21.89    1.66
   6   2   1   16.37    1.49
  -8  -2  -1    0.79    1.24
  -8  -2  -1   -0.05    0.80
   8  -2   1    1.36    0.93
   8  -2   1    1.02    0.82
  -8  -2  -1    0.33    1.32
   8  -2   1    0.48    0.81
  -8   2  -1    3.79    1.77
   8   2   1    0.57    0.82
   8   2   1    1.03    0.81
  -8   2  -1   -2.11    1.17
  -8   2  -1    0.23    0.69
   8   2   1    1.44    0.91
 -10  -2  -1    0.70    1.06
 -10  -2  -1   -1.26    1.29
  10  -2   1   -0.51    0.70
  10  -2   1    1.98    1.23
  10  -2   1    0.43    0.82
 -10  -2  -1   -2.20    0.92
 -10   2  -1   -0.10    0.77
 -10   2  -1   -2.18    1.06
  10   2   1   -0.55    0.76
 -10   2  -1    0.56    1.53
  10   2   1    0.10    0.90
  10   2   1    0.23    0.85
 -12  -2  -1    1.29    2.00
 -12  -2  -1   -0.46    1.45
  12  -2   1    2.25    1.38
  12  -2   1    1.42    1.31
 -12   2  -1    3.44    2.20
 -12   2  -1    0.88    1.74
  12   2   1    1.17    1.24
  13  -3  -1    3.54    1.79
 -13  -3   1    0.05    1.96
 -13  -3   1   -1.61    1.41
 -13   3   1    0.26    1.73
 -13   3   1    0.85    2.23
  13   3  -1    1.51    1.45
  11  -3  -1    0.01    0.99
  11  -3  -1    0.90    1.10
 -11  -3   1   -0.49    1.20
 -11  -3   1    0.41    1.02
 -11  -3   1    0.39    1.41
  11  -3  -1    0.29    0.95
  11   3  -1    0.81    1.16
  11   3  -1    0.77    1.09
 -11   3   1   -0.41    1.42
 -11   3   1   -0.06    1.53
  -9  -3   1   19.31    2.65
   9  -3  -1   15.17    1.78
   9  -3  -1   17.79    1.85
  -9  -3   1   13.86    2.72
   9  -3  -1   16.16    2.06
  -9  -3   1   16.08    1.80
  -9   3   1   15.51    2.49
   9   3  -1   12.29    1.58
   9   3  -1    8.83    1.69
  -9   3   1   11.30    1.37
  -9   3   1    9.71    2.29
   9   3  -1   13.38    1.80
   7  -3  -1   66.37    3.60
   7  -3  -1   63.37    3.30
  -7  -3   1   61.78    3.97
  -7  -3   1   61.49    4.03
   7  -3  -1   70.32    3.41
  -7  -3   1   68.94    3.32
   7   3  -1   67.45    3.48
   7   3  -1   65.76    3.12
   7   3  -1   66.48    3.53
  -7   3   1   65.11    2.90
  -7   3   1   68.50    4.06
  -7   3   1   55.92    3.97
   5  -3  -1   51.20    2.74
  -5  -3   1   54.83    3.09
  -5  -3   1   53.42    2.57
   5  -3  -1   56.00    2.66
  -5  -3   1   54.34    3.12
   5  -3  -1   57.88    2.69
   5   3  -1   52.65    2.79
   5   3  -1   55.94    2.43
  -5   3   1   54.78    2.25
  -5   3   1   55.03    3.23
   5   3  -1   52.88    2.64
  -5   3   1   59.50    3.11
  -3  -3   1  226.30    7.52
   3  -3  -1  223.63    7.15
   3  -3  -1  228.62    7.16
  -3  -3   1  230.22    7.18
   3  -3  -1  234.00    7.30
  -3  -3   1  229.55    7.47
   3   3  -1  228.68    7.05
  -3   3   1  220.50    7.33
  -3   3   1  235.79    7.66
  -3   3   1  229.69    6.71
   3   3  -1  225.63    7.33
  -1  -3   1  106.29    3.17
   1  -3  -1  103.65    3.15
   1  -3  -1  105.31    3.39
   1  -3  -1  104.78    3.40
  -1  -3   1  104.32    3.45
  -1  -3   1   99.91    3.41
  -1   3   1  105.15    3.43
   1   3  -1  106.24    3.35
  -1   3   1  108.07    3.22
   1   3  -1  105.14    3.50
  -1  -3  -1   44.92    1.64
  -1  -3  -1   43.77    1.67
  -1  -3  -1   41.97    1.62
   1  -3   1   40.97    1.63
   1  -3   1   43.28    1.71
  -1  -3  -1   42.35    1.73
  -1  -3  -1   44.25    1.51
   1   3   1   41.85    1.79
  -1   3  -1   43.78    1.68
  -1   3  -1   43.99    1.84
  -1   3  -1   44.82    1.62
  -3  -3  -1   59.48    2.56
   3  -3   1   63.10    2.61
   3  -3   1   63.54    2.64
  -3  -3  -1   54.48    2.69
  -3  -3  -1   61.15    2.67
   3  -3   1   60.23    2.31
   3   3   1   60.91    2.55
   3   3   1   62.06    2.55
  -3   3  -1   62.07    2.34
  -3   3  -1   62.22    2.90
  -3   3  -1   58.13    2.73
  -5  -3  -1    3.89    1.16
  -5  -3  -1    2.30    1.07
   5  -3   1    3.58    0.77
   5  -3   1    3.29    0.83
   5  -3   1    2.12    0.78
  -5  -3  -1    3.40    0.87
  -5   3  -1    4.41    1.21
   5   3   1    3.08    0.79
  -5   3  -1    2.34    0.69
   5   3   1    2.72    0.82
   5   3   1    2.66    0.85
  -5   3  -1    2.55    1.17
  -7  -3  -1   -0.16    0.95
   7  -3   1    2.19    0.92
   7  -3   1    1.31    0.75
  -7  -3  -1   -0.39    1.03
  -7  -3  -1    0.31    0.73
   7  -3   1    0.33    0.71
  -7   3  -1    2.34    0.85
  -7   3  -1    1.85    1.27
   7   3   1    1.11    0.85
  -7   3  -1    0.04    1.26
   7   3   1    0.09    0.64
   7   3   1    1.02    0.78
   9  -3   1   31.60    2.33
  -9  -3  -1   30.76    3.19
   9  -3   1   29.07    2.54
  -9  -3  -1   34.09    3.31
   9  -3   1   31.39    2.78
  -9  -3  -1   32.54    2.49
  -9   3  -1   33.16    3.36
  -9   3  -1   23.42    2.05
   9   3   1   27.60    2.41
   9   3   1   26.42    2.49
  -9   3  -1   32.15    3.11
   9   3   1   31.31    2.44
 -11  -3  -1   12.98    3.07
  11  -3   1   14.52    2.13
 -11  -3  -1   10.90    2.80
 -11  -3  -1   11.04    2.03
  11  -3   1   14.86    2.30
 -11   3  -1   12.62    2.89
  11   3   1   14.97    2.00
 -11   3  -1    7.47    2.48
  11   3   1   13.89    2.41
  11   3   1   10.83    2.30
  13  -3   1    2.02    1.50
 -13  -3  -1    5.02    2.38
 -13  -3  -1    1.10    2.09
  13   3   1    2.17    1.60
 -13   3  -1    2.87    2.38
 -13   3  -1    0.78    1.79
  14  -4  -1    4.44    2.03
 -14  -4   1    2.00    2.30
 -14  -4   1    3.57    2.52
 -14   4   1    1.23    2.28
 -14   4   1    4.20    2.69
  14   4  -1   -0.34    1.25
  12  -4  -1    1.10    1.13
 -12  -4   1    1.29    1.58
  12  -4  -1    0.68    1.17
 -12  -4   1   -0.04    1.76
  12   4  -1   -0.39    1.00
 -12   4   1   -1.39    1.47
 -12   4   1    1.96    1.72
  12   4  -1    1.16    1.36
 -10  -4   1    0.89    1.01
 -10  -4   1   -0.35    1.36
  10  -4  -1    0.77    0.97
  10  -4  -1    2.07    1.05
 -10  -4   1    0.06    1.47
  10  -4  -1    1.55    1.04
  10   4  -1   -0.17    1.01
 -10   4   1    1.70    1.87
  10   4  -1    0.96    0.95
 -10   4   1    0.94    1.46
  10   4  -1    0.70    0.86
  -8  -4   1   15.09    2.37
   8  -4  -1   12.73    1.63
   8  -4  -1   13.48    1.78
  -8  -4   1   13.66    1.64
   8  -4  -1    8.84    1.35
  -8  -4   1    9.04    2.05
  -8   4   1   11.55    2.39
  -8   4   1   12.81    1.33
   8   4  -1   13.74    1.53
   8   4  -1   10.79    1.56
  -8   4   1   12.54    2.32
   8   4  -1   11.80    1.65
   6  -4  -1   23.13    1.73
   6  -4  -1   23.18    1.90
  -6  -4   1   22.75    1.75
   6  -4  -1   21.86    1.74
  -6  -4   1   18.96    2.08
  -6  -4   1   18.66    2.06
   6   4  -1   18.89    1.65
   6   4  -1   21.61    1.54
  -6   4   1   20.79    2.07
  -6   4   1   22.56    1.40
   6   4  -1   23.22    1.92
  -6   4   1   22.38    2.31
  -4  -4   1   30.80    1.80
  -4  -4   1   29.28    2.05
   4  -4  -1   28.72    1.70
   4  -4  -1   31.09    1.85
   4  -4  -1   29.63    1.74
  -4  -4   1   29.70    2.02
  -4   4   1   30.63    1.39
  -4   4   1   33.44    2.05
  -4   4   1   30.54    2.17
   4   4  -1   34.60    1.78
   4   4  -1   30.85    1.89
  -2  -4   1   12.36    1.19
   2  -4  -1   10.58    0.91
  -2  -4   1   12.84    0.75
   2  -4  -1   13.01    0.72
   2  -4  -1   10.56    0.93
  -2  -4   1   10.95    0.96
   2  -4  -1   10.86    0.91
   2   4  -1   11.22    0.82
  -2   4   1   11.95    1.01
   2   4  -1   11.06    1.10
  -2   4   1   11.27    1.20
   0  -4   1  181.09    5.33
   0  -4  -1  176.80    5.54
   0  -4   1  187.11    5.50
   0  -4   1  174.35    5.56
   0  -4  -1  182.55    5.53
   0  -4  -1  184.10    5.49
   0   4  -1  182.74    5.41
   0   4  -1  182.89    5.52
   0   4  -1  177.12    5.67
   0   4   1  188.58    5.75
   0   4   1  182.38    5.27
  -2  -4  -1    4.91    0.67
  -2  -4  -1    5.50    0.78
   2  -4   1    5.05    0.70
   2  -4   1    4.47    0.72
  -2  -4  -1    5.97    0.96
  -2  -4  -1    5.68    0.93
  -2   4  -1    4.75    1.02
  -2   4  -1    5.80    0.92
   2   4   1    7.66    1.10
   4  -4   1   22.20    1.33
  -4  -4  -1   24.02    1.60
  -4  -4  -1   19.99    1.71
  -4  -4  -1   19.92    1.62
   4  -4   1   23.42    1.61
   4  -4   1   17.82    1.45
   4   4   1   21.28    1.51
   4   4   1   20.86    1.47
  -4   4  -1   23.48    1.35
  -4   4  -1   19.79    1.69
  -4   4  -1   20.85    1.88
  -6  -4  -1   15.64    1.58
  -6  -4  -1   17.80    2.01
   6  -4   1   17.30    1.42
   6  -4   1   18.33    1.71
   6  -4   1   16.44    1.62
  -6  -4  -1   14.85    1.91
   6   4   1   16.26    1.62
   6   4   1   15.31    1.54
   6   4   1   18.09    1.51
  -6   4  -1   16.05    1.35
  -6   4  -1   18.24    2.18
  -6   4  -1   15.15    1.90
   8  -4   1    2.59    1.15
   8  -4   1    3.22    1.03
   8  -4   1    3.00    1.08
  -8  -4  -1    3.49    1.61
  -8  -4  -1    1.89    1.46
  -8  -4  -1    1.73    1.02
  -8   4  -1    1.80    1.55
  -8   4  -1    2.49    0.93
   8   4   1    2.46    1.02
  -8   4  -1    1.38    1.41
   8   4   1    3.27    1.13
   8   4   1    1.55    1.01
 -10  -4  -1   21.03    2.98
  10  -4   1   14.78    2.15
 -10  -4  -1   22.25    3.02
  10  -4   1   17.26    2.16
  10  -4   1   17.79    2.07
 -10  -4  -1   16.79    2.07
  10   4   1   17.01    1.98
  10   4   1   20.30    2.33
 -10   4  -1   18.80    2.78
  10   4   1   17.59    2.12
 -10   4  -1   20.60    3.17
 -12  -4  -1   -1.51    1.17
  12  -4   1    0.46    1.19
  12  -4   1    0.02    1.02
 -12  -4  -1    0.04    1.88
  12   4   1    0.06    0.99
 -12   4  -1   -0.98    1.53
 -12   4  -1   -1.80    1.41
  13  -5  -1   -0.39    1.09
 -13  -5   1    1.83    2.27
 -13  -5   1    0.64    1.81
 -13   5   1   -1.01    1.64
  13   5  -1    1.08    1.42
 -13   5   1    4.44    2.70
 -11  -5   1    0.27    1.55
  11  -5  -1    3.83    1.65
 -11  -5   1    3.52    2.02
 -11  -5   1    3.32    1.32
  11  -5  -1    2.36    1.23
  11   5  -1    1.41    1.25
 -11   5   1    1.54    1.76
 -11   5   1    1.37    1.71
  11   5  -1   -0.46    0.82
   9  -5  -1    0.20    0.81
   9  -5  -1    0.18    0.88
  -9  -5   1    1.12    1.39
   9  -5  -1    3.05    1.14
  -9  -5   1   -0.94    1.20
  -9  -5   1    1.69    1.01
  -9   5   1    1.77    0.87
   9   5  -1    0.38    0.89
   9   5  -1   -0.21    0.70
  -9   5   1   -0.48    0.98
   9   5  -1    0.90    0.88
  -9   5   1   -2.80    1.00
  -7  -5   1   15.82    2.19
   7  -5  -1   13.96    1.70
  -7  -5   1   14.23    1.62
  -7  -5   1   10.23    2.04
   7  -5  -1   17.71    1.75
   7  -5  -1   15.98    1.58
   7   5  -1   14.18    1.60
   7   5  -1   16.86    1.48
   7   5  -1   14.64    1.73
  -7   5   1   12.64    1.94
  -7   5   1   15.55    2.62
  -7   5   1   14.25    1.24
  -5  -5   1    0.89    0.87
   5  -5  -1    0.59    0.62
   5  -5  -1    1.06    0.61
  -5  -5   1   -0.09    0.51
   5  -5  -1    1.08    0.65
  -5  -5   1    0.16    0.79
   5   5  -1    0.88    0.59
   5   5  -1    1.92    0.82
  -5   5   1    0.94    1.02
  -5   5   1   -0.18    0.38
  -5   5   1    1.47    0.82
   3  -5  -1   95.80    3.62
  -3  -5   1   93.78    3.71
   3  -5  -1   92.14    3.64
  -3  -5   1   92.81    3.67
   3  -5  -1   96.72    3.57
  -3  -5   1   90.55    3.79
  -3  -5   1   92.73    3.20
  -3   5   1   96.32    3.64
   3   5  -1   92.73    3.75
   3   5  -1   99.89    3.41
  -3   5   1   97.38    3.96
  -1  -5   1   47.23    1.99
   1  -5  -1   46.26    1.78
   1  -5  -1   43.20    1.88
  -1  -5   1   45.82    1.65
   1  -5  -1   45.02    1.98
  -1  -5   1   43.09    1.99
  -1  -5   1   43.81    1.75
  -1   5   1   43.91    2.09
   1   5  -1   44.98    1.82
  -1   5   1   46.77    1.63
   1   5  -1   45.12    2.15
  -1   5   1   47.61    2.00
   1  -5   1   24.53    1.28
   1  -5   1   23.98    1.20
  -1  -5  -1   21.03    1.31
  -1  -5  -1   21.91    1.23
  -1  -5  -1   22.65    1.21
   1  -5   1   26.44    1.37
  -1  -5  -1   21.99    1.21
  -1   5  -1   24.03    1.45
   1   5   1   23.65    0.99
   1   5   1   21.17    1.61
  -1   5  -1   22.14    1.49
  -1   5  -1   23.92    1.23
  -3  -5  -1  329.67    9.93
  -3  -5  -1  340.15   10.13
  -3  -5  -1  327.98   10.35
   3  -5   1  321.37   10.22
  -3  -5  -1  319.61   10.26
   3  -5   1  322.56   10.21
  -3   5  -1  334.62   10.30
   3   5   1  331.35   10.29
   3   5   1  327.11   10.05
  -3   5  -1  335.69   10.61
  -3   5  -1  338.07    9.84
  -5  -5  -1    3.71    0.97
  -5  -5  -1    0.21    0.73
   5  -5   1    2.66    0.70
   5  -5   1    1.16    0.71
  -5  -5  -1    2.53    1.05
   5  -5   1    1.44    0.75
  -5   5  -1    0.41    0.97
   5   5   1    1.32    0.65
  -5   5  -1    2.23    0.92
   5   5   1    2.66    0.86
  -5   5  -1    2.34    0.64
   7  -5   1   17.46    1.83
   7  -5   1   17.51    1.89
  -7  -5  -1   17.52    2.28
   7  -5   1   17.31    1.58
  -7  -5  -1   18.64    1.87
  -7  -5  -1   17.82    2.26
   7   5   1   18.33    1.68
  -7   5  -1   20.29    2.54
  -7   5  -1   16.07    1.49
   7   5   1   15.88    1.74
  -7   5  -1   21.11    2.41
   7   5   1   17.53    1.79
  -9  -5  -1   13.75    1.87
   9  -5   1   11.56    2.16
   9  -5   1   12.04    1.57
   9  -5   1   12.39    1.82
  -9  -5  -1   12.49    2.53
  -9  -5  -1   11.63    2.51
   9   5   1    9.91    1.51
   9   5   1   12.05    1.80
  -9   5  -1   11.01    2.34
  -9   5  -1   11.34    1.45
  -9   5  -1   13.66    2.88
   9   5   1   11.67    1.76
  11  -5   1    5.81    1.78
 -11  -5  -1    4.79    2.23
  11  -5   1    5.74    1.75
 -11  -5  -1    1.76    1.23
 -11  -5  -1    4.40    2.29
 -11   5  -1    1.11    1.58
 -11   5  -1    4.34    2.29
  11   5   1    2.63    1.26
  11   5   1    5.65    1.65
 -13  -5  -1    1.85    2.18
  13  -5   1    7.81    2.21
  13  -5   1    3.54    1.78
 -13  -5  -1    1.16    1.98
 -13   5  -1    1.46    2.03
  13   5   1    2.43    1.60
 -13   5  -1    1.12    2.05
  12  -6  -1    0.62    1.02
 -12  -6   1   -1.44    1.48
 -12  -6   1    1.67    1.91
  12  -6  -1   -0.51    0.99
  12   6  -1    1.43    1.24
 -12   6   1   -1.05    1.41
 -12   6   1   -0.69    1.66
  12   6  -1   -0.13    1.16
  10  -6  -1    4.67    1.46
 -10  -6   1    1.70    1.07
 -10  -6   1    1.47    1.58
  10  -6  -1    3.17    1.29
 -10  -6   1    6.12    2.08
  10  -6  -1    3.89    1.45
  10   6  -1    2.38    1.19
 -10   6   1    2.51    1.92
  10   6  -1    5.86    1.73
 -10   6   1    7.20    2.29
  10   6  -1    0.65    0.77
  -8  -6   1    2.40    1.53
   8  -6  -1   -0.13    0.67
  -8  -6   1   -0.81    1.06
   8  -6  -1   -0.01    0.74
  -8  -6   1    0.28    0.73
   8  -6  -1    0.37    0.89
   8   6  -1    0.61    0.70
   8   6  -1   -0.36    0.55
   8   6  -1    0.60    0.78
  -8   6   1    0.55    0.69
  -8   6   1   -0.01    1.16
  -8   6   1   -0.11    1.48
  -6  -6   1    7.96    1.26
  -6  -6   1    9.12    1.82
   6  -6  -1    6.96    1.27
   6  -6  -1    9.01    1.28
  -6  -6   1    9.54    1.83
   6  -6  -1    8.98    1.36
   6   6  -1    7.69    1.57
   6   6  -1    6.49    0.97
  -6   6   1    7.35    1.60
  -6   6   1    6.59    1.69
  -6   6   1    8.71    0.92
   6   6  -1    7.45    1.12
   4  -6  -1    0.91    0.60
  -4  -6   1    0.89    0.57
  -4  -6   1    0.23    0.63
  -4  -6   1    0.27    0.67
   4  -6  -1    0.95    0.52
  -4  -6   1    0.53    0.43
   4  -6  -1    1.33    0.61
   4   6  -1    0.91    0.65
  -4   6   1    1.69    0.89
   4   6  -1    0.31    0.48
  -4   6   1    0.49    0.67
   2  -6  -1   46.96    1.85
  -2  -6   1   42.30    2.16
   2  -6  -1   46.14    2.15
  -2  -6   1   41.95    2.15
   2  -6  -1   47.69    2.15
  -2  -6   1   45.47    1.85
   2   6  -1   47.52    2.35
  -2   6   1   47.23    1.95
  -2   6   1   47.08    2.29
   0  -6   1  196.32    6.00
   0  -6   1  206.15    6.36
   0  -6   1  202.33    6.25
   0  -6  -1  200.14    6.16
   0  -6  -1  202.40    6.32
   0  -6  -1  194.61    6.25
   0   6   1  199.00    5.95
   0   6   1  201.19    6.59
   0   6  -1  197.76    6.22
   0   6  -1  195.13    6.53
   0   6  -1  197.67    6.05
   2  -6   1   35.73    1.67
   2  -6   1   33.37    1.75
  -2  -6  -1   36.43    1.70
   2  -6   1   34.00    1.83
  -2  -6  -1   35.42    1.91
  -2  -6  -1   35.61    1.83
  -2  -6  -1   35.34    1.62
  -2   6  -1   35.72    1.77
   2   6   1   34.46    2.00
  -2   6  -1   30.55    1.96
  -2   6  -1   38.73    1.82
  -4  -6  -1   19.55    1.71
   4  -6   1   16.95    1.44
  -4  -6  -1   14.86    1.41
   4  -6   1   16.64    1.42
  -4  -6  -1   17.58    1.28
  -4  -6  -1   15.84    1.43
   4   6   1   18.54    1.50
  -4   6  -1   17.31    1.81
   4   6   1   18.74    1.42
  -4   6  -1   18.01    1.62
  -6  -6  -1    6.76    1.35
  -6  -6  -1    5.62    1.62
   6  -6   1    7.30    1.43
  -6  -6  -1    8.09    1.87
   6  -6   1    5.73    1.31
   6  -6   1    7.09    1.22
  -6   6  -1    6.82    1.82
   6   6   1    6.33    1.28
  -6   6  -1    7.00    1.15
  -6   6  -1    4.34    1.40
   6   6   1    7.02    1.39
  -8  -6  -1   74.95    4.18
   8  -6   1   74.38    4.20
  -8  -6  -1   83.14    4.82
  -8  -6  -1   87.53    5.10
   8  -6   1   88.55    4.68
   8  -6   1   80.64    3.85
  -8   6  -1   85.99    3.75
   8   6   1   83.15    4.28
   8   6   1   83.30    4.33
  -8   6  -1   82.27    4.85
   8   6   1   80.12    3.90
  -8   6  -1   76.31    5.01
  10  -6   1    0.63    1.02
 -10  -6  -1   -1.39    1.14
 -10  -6  -1   -1.25    1.19
 -10  -6  -1    0.59    1.01
  10  -6   1   -0.06    0.80
  10   6   1    0.30    0.89
  10   6   1   -0.87    0.70
 -10   6  -1   -1.42    1.04
 -10   6  -1   -0.03    1.37
  10   6   1   -0.48    0.90
 -12  -6  -1    4.93    2.09
 -12  -6  -1    6.04    2.56
  12  -6   1   10.70    2.35
  12  -6   1    8.79    2.47
 -12  -6  -1   11.97    2.40
  12   6   1    8.36    2.11
 -12   6  -1   11.27    3.00
 -12   6  -1    8.45    2.83
 -13  -7   1    1.87    2.22
  13  -7  -1    2.30    2.13
 -13  -7   1    5.10    2.66
  13  -7  -1    4.66    2.01
 -13   7   1    4.22    2.15
 -13   7   1   -0.27    2.09
  13   7  -1    2.74    1.66
  11  -7  -1    2.57    1.42
 -11  -7   1    2.53    1.86
 -11  -7   1    3.80    1.53
  11  -7  -1    5.95    1.70
 -11  -7   1    6.09    2.43
  11   7  -1    6.23    1.82
  11   7  -1    5.27    1.93
 -11   7   1    3.62    1.90
 -11   7   1    5.20    2.31
   9  -7  -1    0.69    0.90
   9  -7  -1    1.46    1.08
  -9  -7   1    1.37    1.38
  -9  -7   1   -0.55    0.87
  -9  -7   1    0.77    1.31
   9  -7  -1    1.43    1.02
  -9   7   1    0.76    1.54
   9   7  -1    3.43    1.46
   9   7  -1    2.99    1.15
   9   7  -1    1.12    0.78
  -9   7   1    0.05    1.14
  -7  -7   1   -0.44    0.67
   7  -7  -1    0.11    0.74
   7  -7  -1    1.08    0.80
  -7  -7   1   -1.23    1.02
  -7  -7   1    0.03    1.14
   7  -7  -1    0.94    0.82
  -7   7   1    2.85    1.32
   7   7  -1    0.95    0.82
  -7   7   1   -0.65    1.14
   7   7  -1   -0.45    0.63
   7   7  -1    1.58    0.72
   5  -7  -1    3.42    0.94
  -5  -7   1    3.92    1.18
   5  -7  -1    4.63    1.10
  -5  -7   1    5.80    1.29
   5  -7  -1    3.71    0.88
  -5  -7   1    4.78    1.03
   5   7  -1    5.16    1.00
  -5   7   1    5.18    1.27
  -5   7   1    3.26    1.26
   5   7  -1    5.89    1.32
  -3  -7   1   59.20    2.89
   3  -7  -1   61.05    2.77
  -3  -7   1   61.71    2.39
   3  -7  -1   59.24    2.77
   3  -7  -1   62.33    2.34
  -3  -7   1   55.03    2.77
  -3   7   1   59.57    2.62
  -3   7   1   61.24    3.01
   3   7  -1   56.72    2.92
   3   7  -1   63.40    2.47
   1  -7  -1  139.63    4.61
   1  -7  -1  133.11    4.51
  -1  -7   1  139.21    4.81
   1  -7  -1  137.01    4.74
  -1  -7   1  136.35    4.31
  -1  -7   1  135.93    4.51
   1   7  -1  135.23    4.94
   1   7  -1  136.14    4.46
  -1   7   1  128.67    4.85
  -1   7   1  136.80    4.62
  -1   7   1  135.17    4.17
  -1  -7  -1  109.52    3.95
   1  -7   1  114.11    4.07
   1  -7   1  111.18    3.96
   1  -7   1  115.79    3.89
  -1  -7  -1  108.14    3.83
  -1  -7  -1  113.32    3.78
  -1  -7  -1  112.78    4.11
  -1   7  -1  114.66    4.14
  -1   7  -1  112.17    4.17
  -1   7  -1  111.03    3.76
   1   7   1  110.12    3.53
   1   7   1  108.41    4.39
  -3  -7  -1    1.97    0.74
   3  -7   1    1.04    0.57
   3  -7   1    0.91    0.54
  -3  -7  -1    2.04    0.75
  -3  -7  -1    2.79    0.74
  -3  -7  -1    2.63    0.65
  -3   7  -1    1.19    0.79
  -3   7  -1    1.67    0.67
   3   7   1    1.50    0.81
  -5  -7  -1   21.08    1.98
   5  -7   1   19.88    1.72
  -5  -7  -1   20.82    1.86
  -5  -7  -1   21.67    1.80
   5  -7   1   20.40    1.74
   5   7   1   22.44    1.71
  -5   7  -1   22.07    1.98
  -5   7  -1   21.18    2.15
   5   7   1   22.99    1.85
   7  -7   1    8.57    1.20
   7  -7   1   11.16    1.62
   7  -7   1    8.13    1.65
  -7  -7  -1    9.36    1.70
  -7  -7  -1   11.45    2.20
  -7  -7  -1   10.42    2.21
  -7   7  -1    8.73    1.22
   7   7   1    9.71    1.71
  -7   7  -1    8.77    1.95
  -7   7  -1    8.77    2.25
   7   7   1    9.39    1.73
  -9  -7  -1    3.58    1.68
   9  -7   1    1.89    1.14
  -9  -7  -1    2.18    1.30
  -9  -7  -1    4.97    1.90
   9  -7   1    2.44    1.22
   9  -7   1    3.63    1.21
  -9   7  -1    6.11    1.39
   9   7   1    2.79    1.28
   9   7   1    3.94    1.23
  -9   7  -1    2.12    1.45
   9   7   1    5.18    1.48
  -9   7  -1    1.72    1.52
  11  -7   1    1.51    1.25
 -11  -7  -1    2.29    1.33
  11  -7   1    1.27    1.17
 -11  -7  -1    2.01    1.72
 -11  -7  -1   -0.64    1.58
  11   7   1    0.17    1.18
 -11   7  -1    0.41    1.46
  11   7   1   -0.90    0.89
 -11   7  -1    1.90    2.11
  13  -7   1   13.05    2.78
  13  -7   1   11.65    2.54
 -13  -7  -1   10.81    3.28
 -13  -7  -1   16.79    3.72
  13   7   1   18.03    2.77
 -13   7  -1   14.78    3.49
 -12  -8   1    7.84    2.82
  12  -8  -1    7.07    2.13
  12  -8  -1   11.38    2.40
 -12  -8   1   12.27    3.33
 -12  -8   1   12.97    2.57
 -12   8   1    9.62    2.98
  12   8  -1   11.49    2.33
  12   8  -1   14.56    2.86
 -12   8   1    7.72    2.56
  10  -8  -1    1.85    1.14
 -10  -8   1   -0.03    1.45
 -10  -8   1   -0.55    0.90
  10  -8  -1    0.48    0.94
  10  -8  -1    0.25    0.73
 -10  -8   1   -0.39    1.23
  10   8  -1   -0.24    0.98
 -10   8   1   -1.23    1.13
 -10   8   1    3.11    1.99
  10   8  -1    1.24    0.95
  -8  -8   1   51.14    3.98
  -8  -8   1   56.59    3.51
   8  -8  -1   52.81    3.38
   8  -8  -1   58.11    3.28
  -8  -8   1   55.19    3.87
   8  -8  -1   52.22    3.57
  -8   8   1   49.10    3.68
   8   8  -1   54.96    2.91
   8   8  -1   55.13    3.63
   8   8  -1   56.69    3.31
  -8   8   1   54.19    4.23
  -6  -8   1   26.74    2.21
  -6  -8   1   29.31    2.47
  -6  -8   1   29.35    2.58
   6  -8  -1   32.78    2.31
   6  -8  -1   26.14    2.19
   6  -8  -1   27.60    2.04
   6   8  -1   27.97    2.02
  -6   8   1   29.64    2.43
   6   8  -1   33.47    2.46
  -6   8   1   29.73    2.78
  -4  -8   1   40.11    2.48
   4  -8  -1   34.50    2.18
   4  -8  -1   42.24    2.35
  -4  -8   1   38.58    1.88
  -4  -8   1   39.21    2.36
  -4  -8   1   36.99    2.29
   4  -8  -1   37.67    1.78
   4   8  -1   34.34    2.32
   4   8  -1   40.32    2.02
  -4   8   1   37.16    2.55
  -4   8   1   35.73    2.19
   2  -8  -1    1.54    0.53
   2  -8  -1    1.37    0.61
  -2  -8   1    1.60    0.67
  -2  -8   1    1.55    0.52
  -2  -8   1    1.50    0.67
  -2  -8   1    1.87    0.52
   2  -8  -1    1.80    0.59
  -2   8   1    1.75    0.76
  -2   8   1    1.35    0.51
   2   8  -1    1.66    0.60
   2   8  -1    0.82    0.69
  -2   8   1   -0.79    0.60
   0  -8   1   14.74    1.14
   0  -8  -1   15.21    1.21
   0  -8  -1   15.66    1.22
   0  -8   1   14.43    1.00
   0  -8  -1   14.86    1.10
   0  -8   1   15.08    1.23
   0   8   1   16.65    1.05
   0   8  -1   15.25    1.04
   0   8  -1   16.30    1.21
   0   8   1   14.80    1.54
   0   8  -1   14.42    1.49
   2  -8   1  134.12    4.74
  -2  -8  -1  136.10    4.70
  -2  -8  -1  133.92    4.65
   2  -8   1  135.20    4.64
   2  -8   1  129.23    4.83
  -2  -8  -1  135.24    4.58
  -2   8  -1  132.24    4.58
  -2   8  -1  134.07    4.84
  -2   8  -1  129.10    5.01
   2   8   1  126.20    5.05
   4  -8   1   27.92    1.95
   4  -8   1   24.11    1.81
  -4  -8  -1   23.62    1.87
  -4  -8  -1   24.12    1.74
  -4  -8  -1   25.56    1.96
  -4  -8  -1   24.44    1.61
   4   8   1   25.21    1.70
  -4   8  -1   28.03    2.26
   4   8   1   24.13    1.95
  -4   8  -1   23.63    1.82
  -6  -8  -1    7.60    1.53
  -6  -8  -1    5.90    1.56
   6  -8   1    8.60    1.52
  -6  -8  -1    6.55    1.67
   6  -8   1    7.25    1.43
   6   8   1    7.92    1.56
  -6   8  -1    6.08    1.73
  -6   8  -1    3.55    1.29
   6   8   1    6.91    1.35
   8  -8   1    8.84    1.87
  -8  -8  -1    6.41    1.68
   8  -8   1    8.99    1.80
  -8  -8  -1    4.20    1.63
  -8  -8  -1    8.48    2.05
  -8   8  -1   12.36    2.46
   8   8   1    7.74    1.65
  -8   8  -1    8.11    2.41
   8   8   1    7.90    1.60
   8   8   1    9.18    1.37
  10  -8   1    0.06    1.00
 -10  -8  -1   -0.60    1.29
  10  -8   1    0.72    1.11
 -10  -8  -1    1.62    1.49
 -10  -8  -1    1.40    1.27
  10   8   1   -0.74    0.79
  10   8   1    1.14    1.11
  10   8   1    0.73    1.08
 -10   8  -1    0.41    1.35
 -10   8  -1   -0.26    1.45
  12  -8   1   11.09    2.44
 -12  -8  -1    4.19    2.16
 -12  -8  -1    6.01    2.46
  12  -8   1   11.60    2.69
 -12  -8  -1    9.14    2.13
 -12   8  -1   13.32    3.64
  12   8   1   10.98    2.38
 -12   8  -1    9.79    2.78
  13  -9  -1    2.77    1.69
 -13  -9   1    5.18    2.72
 -13  -9   1    4.10    2.30
  13  -9  -1    1.69    1.51
 -13   9   1    2.41    1.92
  13   9  -1    4.12    1.76
 -13   9   1    1.35    2.18
  11  -9  -1    2.40    1.30
  11  -9  -1    3.20    1.39
 -11  -9   1    2.58    1.86
 -11  -9   1    2.69    1.94
 -11  -9   1    4.96    1.68
 -11   9   1    0.82    1.58
 -11   9   1    3.15    1.98
  11   9  -1    3.21    1.37
  11   9  -1    2.16    1.46
   9  -9  -1   11.43    2.04
  -9  -9   1   10.72    2.59
  -9  -9   1   12.39    1.94
  -9  -9   1   15.02    2.73
   9  -9  -1   13.14    2.40
  -9   9   1    9.35    2.27
  -9   9   1    5.31    2.04
   9   9  -1   11.55    1.45
   9   9  -1   12.82    1.71
   9   9  -1   11.68    2.23
  -7  -9   1   11.11    2.18
   7  -9  -1   14.51    1.78
  -7  -9   1   12.60    2.07
  -7  -9   1   10.42    1.61
   7  -9  -1   11.23    1.64
   7   9  -1   10.80    2.01
   7   9  -1   13.13    1.56
  -7   9   1   13.10    2.51
  -7   9   1    8.50    1.89
  -5  -9   1   63.03    2.70
  -5  -9   1   53.18    3.11
   5  -9  -1   54.88    3.08
   5  -9  -1   60.62    2.52
  -5  -9   1   59.11    3.24
  -5  -9   1   57.45    3.41
   5  -9  -1   56.54    3.09
   5   9  -1   53.80    3.23
  -5   9   1   58.02    3.13
   5   9  -1   61.38    2.86
  -5   9   1   55.41    3.51
   3  -9  -1   33.98    2.03
  -3  -9   1   30.29    2.05
  -3  -9   1   33.47    1.73
   3  -9  -1   32.29    1.67
  -3  -9   1   33.38    2.13
   3  -9  -1   30.33    1.98
  -3   9   1   30.95    1.78
  -3   9   1   32.62    2.19
   3   9  -1   29.58    2.16
   1  -9  -1    6.21    0.84
  -1  -9   1    7.36    0.74
   1  -9  -1    7.93    1.00
   1  -9  -1    8.43    0.92
  -1  -9   1    6.43    0.96
  -1  -9   1    7.52    0.88
  -1   9   1    6.20    0.94
  -1   9   1    7.52    0.66
   1   9  -1    8.64    1.28
  -1   9   1    8.30    1.42
   1   9  -1    5.96    0.83
  -1  -9  -1  121.24    4.40
  -1  -9  -1  120.27    4.08
  -1  -9  -1  117.29    4.22
   1  -9   1  120.82    4.40
   1  -9   1  121.85    4.50
   1  -9   1  121.03    4.26
  -1  -9  -1  121.09    4.55
  -1   9  -1  116.18    4.49
   1   9   1  121.05    3.91
  -1   9  -1  114.80    4.63
  -1   9  -1  120.28    4.09
   1   9   1  117.34    4.90
  -3  -9  -1   27.99    1.66
  -3  -9  -1   27.47    1.70
   3  -9   1   30.55    1.89
   3  -9   1   31.66    1.75
  -3  -9  -1   29.50    2.01
  -3  -9  -1   28.76    1.95
   3  -9   1   28.85    1.93
  -3   9  -1   27.57    1.79
  -3   9  -1   26.01    2.07
  -3   9  -1   28.55    1.91
   3   9   1   27.31    2.09
  -5  -9  -1    0.24    0.77
  -5  -9  -1   -0.48    0.51
  -5  -9  -1   -0.22    0.74
   5  -9   1   -1.17    0.47
   5  -9   1    0.22    0.59
  -5  -9  -1    0.81    0.74
   5   9   1   -0.55    0.64
   5   9   1    0.67    0.63
  -5   9  -1    0.36    0.73
  -5   9  -1   -0.27    0.84
  -7  -9  -1    5.86    1.72
  -7  -9  -1    6.70    1.55
   7  -9   1    2.38    1.08
   7  -9   1    6.78    1.53
  -7  -9  -1    5.28    1.76
  -7   9  -1    5.53    1.73
  -7   9  -1    4.54    1.84
   7   9   1    7.38    1.64
   7   9   1    7.02    1.51
  -9  -9  -1   -0.88    1.23
  -9  -9  -1   -0.18    0.93
   9  -9   1   -0.21    0.85
   9  -9   1   -1.37    0.62
  -9  -9  -1    0.61    1.32
  -9   9  -1   -0.25    1.25
   9   9   1   -0.25    0.70
   9   9   1    1.22    0.96
  -9   9  -1    1.77    1.59
   9   9   1   -0.08    0.93
  11  -9   1    5.11    1.77
  11  -9   1    7.03    1.90
 -11  -9  -1    5.49    1.84
 -11  -9  -1    9.52    2.53
 -11  -9  -1    6.34    2.40
  11   9   1    4.89    1.60
 -11   9  -1    4.77    2.13
 -11   9  -1    5.36    2.44
  11   9   1    7.33    2.15
 -13  -9  -1   -0.11    1.86
  13  -9   1    2.02    1.48
 -13  -9  -1   -0.20    1.87
  13  -9   1    1.79    1.65
 -13   9  -1    2.93    2.37
 -13   9  -1    4.52    2.70
  13   9   1    1.20    1.40
 -12 -10   1    0.96    1.78
 -12 -10   1    0.85    1.71
  12 -10  -1    2.00    1.45
 -12 -10   1    3.97    1.81
  12 -10  -1   -0.13    1.03
 -12  10   1    2.02    1.80
 -12  10   1    0.24    1.80
  12  10  -1    0.78    1.17
  12  10  -1    0.80    1.47
 -10 -10   1    1.70    1.28
 -10 -10   1    2.76    1.89
  10 -10  -1   -0.81    0.80
 -10 -10   1    2.12    1.65
  10 -10  -1   -0.46    0.88
  10  10  -1    1.99    1.12
 -10  10   1    2.35    1.77
  10  10  -1    0.61    1.14
 -10  10   1    1.26    1.49
  -8 -10   1   46.11    3.78
   8 -10  -1   54.85    3.51
  -8 -10   1   58.28    3.63
   8 -10  -1   50.48    3.51
  -8 -10   1   45.05    3.52
   8  10  -1   52.20    3.60
  -8  10   1   45.48    3.95
   8  10  -1   53.17    2.86
  -8  10   1   55.67    3.79
   8  10  -1   52.65    3.24
  -6 -10   1   18.57    2.28
   6 -10  -1   19.71    1.91
   6 -10  -1   18.16    1.36
   6 -10  -1   17.04    1.81
  -6 -10   1   18.94    1.95
  -6 -10   1   17.11    1.97
  -6  10   1   17.68    2.39
   6  10  -1   15.02    1.59
   6  10  -1   17.72    2.00
  -6  10   1   16.18    1.92
   4 -10  -1   19.21    1.72
  -4 -10   1   21.99    1.80
   4 -10  -1   21.97    1.78
  -4 -10   1   22.90    1.96
  -4 -10   1   22.13    1.97
   4 -10  -1   24.83    1.50
  -4 -10   1   22.40    1.51
   4  10  -1   26.51    1.63
   4  10  -1   21.38    2.00
  -4  10   1   20.19    2.00
  -4  10   1   20.01    1.62
   2 -10  -1   10.41    1.02
  -2 -10   1    9.62    1.24
  -2 -10   1   11.62    1.19
   2 -10  -1   12.44    1.25
   2 -10  -1    9.00    1.07
  -2 -10   1    9.40    0.88
  -2 -10   1    9.35    0.96
  -2  10   1    8.75    0.88
  -2  10   1    9.14    1.28
   2  10  -1   11.95    1.04
  -2  10   1   10.12    1.34
   2  10  -1   11.41    1.44
   0 -10   1   18.12    1.20
   0 -10  -1   17.88    1.41
   0 -10  -1   17.20    1.27
   0 -10   1   17.32    1.37
   0 -10  -1   17.98    1.42
   0 -10   1   17.61    1.47
   0  10  -1   16.67    1.70
   0  10  -1   18.31    1.37
   0  10  -1   19.52    1.24
   0  10   1   18.17    1.79
   0  10   1   19.58    1.24
  -2 -10  -1   26.74    1.69
  -2 -10  -1   20.44    1.69
  -2 -10  -1   26.19    1.66
   2 -10   1   25.45    1.76
   2 -10   1   26.45    1.67
   2 -10   1   25.06    1.62
  -2 -10  -1   23.59    1.51
  -2  10  -1   25.06    1.54
  -2  10  -1   29.32    2.01
   2  10   1   22.45    2.00
  -2  10  -1   27.49    1.98
   4 -10   1    9.63    1.05
   4 -10   1    5.96    1.22
  -4 -10  -1    7.10    1.16
  -4 -10  -1    9.16    1.29
  -4 -10  -1   10.59    1.70
  -4 -10  -1    8.45    1.08
   4 -10   1    8.17    1.12
  -4  10  -1    8.97    1.26
  -4  10  -1    8.93    1.30
   4  10   1    8.99    1.62
  -4  10  -1   10.63    1.70
  -6 -10  -1    6.55    1.23
   6 -10   1    7.07    1.53
  -6 -10  -1    1.77    1.06
  -6 -10  -1    7.67    1.68
   6 -10   1    5.28    1.28
  -6 -10  -1    5.99    1.52
  -6  10  -1    8.40    2.13
   6  10   1    7.75    1.40
   6  10   1    6.51    1.58
  -6  10  -1    9.13    1.88
   8 -10   1   16.60    2.12
  -8 -10  -1   19.06    2.35
  -8 -10  -1   20.71    2.33
   8 -10   1   18.79    2.23
  -8 -10  -1   19.50    2.52
  -8  10  -1   21.59    2.84
   8  10   1   18.89    2.22
  -8  10  -1   19.17    2.44
   8  10   1   16.40    1.93
  10 -10   1    2.65    1.40
  10 -10   1    5.08    1.76
 -10 -10  -1    5.28    2.16
 -10 -10  -1    2.60    1.52
 -10 -10  -1    7.54    2.34
 -10  10  -1    3.53    2.01
  10  10   1    4.75    1.49
 -10  10  -1    2.74    1.72
  10  10   1    7.52    1.98
  12 -10   1    1.55    1.41
 -12 -10  -1    1.06    1.48
 -12 -10  -1    2.45    2.31
  12 -10   1    2.39    1.39
 -12 -10  -1    1.48    2.15
 -12  10  -1    3.02    2.31
  12  10   1    2.52    1.51
 -12  10  -1   -0.81    1.51
  12  10   1    3.31    1.82
  13 -11  -1    1.24    1.44
 -13 -11   1    2.66    2.52
  13 -11  -1    3.88    1.97
 -13 -11   1   -0.23    2.13
  13  11  -1    1.58    1.74
  13  11  -1   -1.11    1.76
 -13  11   1    3.13    2.61
 -13  11   1   -0.81    1.65
 -11 -11   1    0.59    1.52
  11 -11  -1    2.22    1.45
 -11 -11   1    3.24    1.64
  11 -11  -1    0.66    1.08
 -11 -11   1    4.50    2.38
 -11  11   1    0.91    1.57
  11  11  -1    1.22    1.36
 -11  11   1   -0.44    1.53
  11  11  -1    0.48    1.03
   9 -11  -1    2.77    1.22
   9 -11  -1    2.62    1.32
  -9 -11   1    3.82    1.45
  -9 -11   1    0.91    1.42
  -9 -11   1   -0.33    1.29
  -9  11   1    0.56    1.47
   9  11  -1    0.68    0.94
  -9  11   1    1.82    1.40
   9  11  -1    3.87    1.54
  -7 -11   1    0.00    1.11
  -7 -11   1    0.73    0.97
  -7 -11   1    0.05    1.11
   7 -11  -1    0.23    0.75
   7 -11  -1    1.96    1.09
   7 -11  -1   -0.21    0.54
  -7  11   1    3.49    1.72
   7  11  -1   -0.11    0.72
  -7  11   1    0.76    1.11
   7  11  -1    0.07    0.91
  -5 -11   1   11.66    1.80
   5 -11  -1    9.62    1.39
  -5 -11   1   12.03    1.60
   5 -11  -1   11.04    1.11
   5 -11  -1   10.52    1.41
  -5 -11   1    9.10    1.16
  -5 -11   1   10.69    1.53
   5  11  -1   11.55    1.62
  -5  11   1   10.04    2.04
  -5  11   1   11.18    1.48
   5  11  -1   11.26    1.33
   3 -11  -1   69.38    2.93
  -3 -11   1   67.45    3.32
  -3 -11   1   69.59    3.50
  -3 -11   1   66.23    2.94
   3 -11  -1   68.11    3.27
   3 -11  -1   71.68    3.44
  -3  11   1   68.85    2.92
   3  11  -1   65.82    3.57
  -3  11   1   67.42    3.47
  -3  11   1   64.40    3.43
  -1 -11   1   24.05    1.65
   1 -11  -1   26.23    1.70
   1 -11  -1   25.10    1.69
  -1 -11   1   27.22    1.89
  -1 -11   1   25.64    1.49
   1 -11  -1   24.37    1.77
  -1  11   1   25.65    1.70
   1  11  -1   27.22    2.14
  -1  11   1   25.01    2.08
   1  11  -1   27.46    1.61
  -1  11   1   26.58    1.32
   1 -11   1    9.49    1.15
  -1 -11  -1    8.98    0.93
   1 -11   1   10.44    1.02
  -1 -11  -1   10.03    1.13
  -1 -11  -1   10.20    1.02
   1 -11   1    9.19    1.11
  -1 -11  -1    9.15    1.14
  -1  11  -1    8.82    0.93
  -1  11  -1    8.42    1.39
   1  11   1    8.51    0.84
  -1  11  -1    8.79    1.19
   1  11   1    9.76    1.53
   3 -11   1   20.16    1.72
   3 -11   1   18.12    1.45
  -3 -11  -1   18.84    1.64
  -3 -11  -1   19.67    1.75
  -3 -11  -1   18.05    1.49
   3 -11   1   17.13    1.50
  -3 -11  -1   18.24    1.39
   3  11   1   18.45    1.93
  -3  11  -1   20.69    1.99
  -3  11  -1   19.32    1.52
  -3  11  -1   21.80    1.82
   5 -11   1    6.27    1.39
   5 -11   1    4.46    1.14
  -5 -11  -1    6.46    1.49
  -5 -11  -1    5.19    1.40
  -5 -11  -1    8.90    1.41
   5 -11   1    7.47    1.08
  -5 -11  -1   10.83    1.69
   5  11   1    6.43    1.59
  -5  11  -1    8.71    1.59
   5  11   1    8.60    1.30
  -5  11  -1    5.79    1.67
  -5  11  -1    8.01    1.57
  -7 -11  -1   12.13    1.79
  -7 -11  -1   11.77    2.18
   7 -11   1   13.38    1.84
  -7 -11  -1   13.52    2.46
   7 -11   1   15.57    1.52
   7 -11   1   12.43    1.76
   7  11   1   12.79    1.66
  -7  11  -1   15.44    2.76
   7  11   1   15.96    2.03
  -7  11  -1   13.71    2.03
  -9 -11  -1    2.19    1.42
  -9 -11  -1    3.53    1.62
   9 -11   1    7.16    1.81
   9 -11   1    3.21    1.34
  -9 -11  -1   -0.18    1.20
   9  11   1    5.11    1.64
  -9  11  -1    6.27    2.37
  -9  11  -1    2.74    1.50
   9  11   1    1.47    1.02
   9  11   1    2.52    1.04
  11 -11   1   -0.51    0.88
 -11 -11  -1    0.65    1.32
  11 -11   1   -0.73    0.94
 -11 -11  -1   -0.39    1.50
 -11 -11  -1    2.92    1.88
  11  11   1   -0.06    1.27
 -11  11  -1    3.24    2.18
  11  11   1    1.05    1.13
 -11  11  -1    1.03    1.64
 -13 -11  -1    4.37    1.99
 -13 -11  -1    5.94    3.01
  13 -11   1    5.09    2.16
  13 -11   1    4.26    2.06
 -13  11  -1    5.41    2.80
  13  11   1    1.98    1.63
 -13  11  -1    4.44    2.29
 -12 -12   1    1.48    1.53
 -12 -12   1   -1.08    1.79
  12 -12  -1    1.13    1.40
 -12 -12   1    0.37    1.93
  12 -12  -1    2.25    1.55
 -12  12   1    1.53    1.84
 -12  12   1    0.05    1.94
  12  12  -1    0.52    1.29
  12  12  -1    2.05    1.65
  10 -12  -1    1.57    1.12
 -10 -12   1    1.27    1.37
 -10 -12   1    1.58    1.63
  10 -12  -1    2.83    1.45
 -10 -12   1    4.58    2.04
  10  12  -1    5.58    1.79
  10  12  -1    4.70    1.44
 -10  12   1    4.19    2.04
 -10  12   1    2.68    1.59
   8 -12  -1    4.87    1.42
  -8 -12   1    8.99    2.21
   8 -12  -1    5.39    1.59
  -8 -12   1    8.05    2.06
  -8 -12   1    3.10    1.33
   8  12  -1    5.19    1.40
  -8  12   1    9.10    2.13
  -8  12   1    6.12    2.14
   8  12  -1    8.75    2.06
  -6 -12   1    1.38    1.26
   6 -12  -1    1.86    0.94
  -6 -12   1   -0.49    0.68
  -6 -12   1   -0.07    0.81
   6 -12  -1   -0.63    0.51
  -6 -12   1    0.56    1.11
   6 -12  -1    1.25    0.67
  -6  12   1   -1.08    0.78
  -6  12   1    2.45    1.60
   6  12  -1    0.86    1.07
   6  12  -1    0.87    0.77
   4 -12  -1   32.65    2.37
  -4 -12   1   36.19    2.34
  -4 -12   1   33.96    2.47
  -4 -12   1   32.89    2.00
   4 -12  -1   34.58    2.34
  -4 -12   1   38.38    2.62
   4 -12  -1   34.93    1.97
  -4  12   1   30.26    2.54
  -4  12   1   34.58    2.15
   4  12  -1   33.00    2.62
  -4  12   1   32.14    2.46
  -2 -12   1    8.44    1.17
  -2 -12   1   10.80    1.04
   2 -12  -1    8.76    1.07
  -2 -12   1    8.62    1.10
   2 -12  -1    9.00    1.12
   2 -12  -1    7.51    1.35
  -2 -12   1   10.96    1.36
  -2  12   1   11.53    1.65
   2  12  -1    9.04    1.67
  -2  12   1   12.13    1.43
  -2  12   1    9.29    0.94
   2  12  -1   10.57    1.08
   0 -12  -1    6.73    1.03
   0 -12  -1    7.35    0.95
   0 -12   1    7.24    0.88
   0 -12   1    8.67    1.14
   0 -12   1    6.79    1.01
   0 -12  -1    7.27    1.08
   0  12  -1    6.57    0.87
   0  12  -1    7.13    1.58
   0  12   1    9.50    1.82
   0  12  -1    9.29    1.10
   0  12   1    9.23    1.01
  -2 -12  -1   29.46    1.82
   2 -12   1   30.38    1.92
   2 -12   1   29.15    2.05
  -2 -12  -1   25.68    1.83
   2 -12   1   31.11    1.95
  -2 -12  -1   30.93    2.17
  -2 -12  -1   28.05    1.82
  -2  12  -1   30.02    1.76
   2  12   1   27.67    2.38
  -2  12  -1   34.27    2.40
  -2  12  -1   27.66    2.16
   2  12   1   30.00    1.57
  -4 -12  -1   77.43    3.35
  -4 -12  -1   74.04    3.87
  -4 -12  -1   75.42    3.40
   4 -12   1   72.44    3.29
  -4 -12  -1   70.85    3.66
   4 -12   1   65.93    3.61
   4 -12   1   72.98    3.63
   4  12   1   70.39    3.95
  -4  12  -1   70.29    3.44
  -4  12  -1   70.90    3.68
  -4  12  -1   71.41    4.06
   6 -12   1    2.16    0.82
  -6 -12  -1    2.44    1.26
   6 -12   1    5.27    1.32
  -6 -12  -1    3.58    1.06
  -6 -12  -1    3.57    1.48
   6 -12   1    3.64    1.23
   6  12   1    4.07    1.21
  -6  12  -1    2.16    1.17
  -6  12  -1    2.99    1.35
  -6  12  -1    3.78    1.74
   6  12   1    4.21    1.38
  -8 -12  -1   18.38    2.56
  -8 -12  -1   22.41    2.55
   8 -12   1   21.05    2.20
   8 -12   1   25.16    2.55
  -8 -12  -1   29.91    2.75
   8 -12   1   28.05    2.65
   8  12   1   23.59    2.54
  -8  12  -1   22.77    2.65
   8  12   1   22.99    2.22
  -8  12  -1   19.42    2.94
 -10 -12  -1    0.31    1.45
  10 -12   1    1.07    1.09
  10 -12   1    4.39    1.59
 -10 -12  -1    0.15    1.51
 -10 -12  -1    1.12    1.38
 -10  12  -1    3.18    1.77
  10  12   1    1.87    1.40
  10  12   1    1.42    1.22
 -10  12  -1    0.42    1.60
  12 -12   1    5.58    2.07
  12 -12   1    1.90    1.57
 -12 -12  -1    2.56    2.18
 -12 -12  -1    4.78    2.13
  12  12   1    1.66    1.44
 -12  12  -1    3.02    2.25
  12  12   1    4.03    2.00
 -12  12  -1    1.42    1.98
 -13 -13   1   -0.38    1.39
  13 -13  -1    0.80    1.42
 -13 -13   1   -1.85    1.37
  13 -13  -1    1.83    1.69
  13  13  -1    0.92    1.77
 -13  13   1   -1.20    1.81
 -13  13   1   -0.21    1.91
 -11 -13   1    6.78    2.52
 -11 -13   1    7.44    2.64
  11 -13  -1    5.35    1.88
 -11 -13   1    5.53    2.05
  11 -13  -1    6.75    1.95
  11  13  -1   11.18    2.19
 -11  13   1    5.78    2.83
  11  13  -1    8.96    2.53
 -11  13   1    1.10    1.57
  -9 -13   1    3.14    1.85
   9 -13  -1    2.06    1.22
   9 -13  -1    3.18    1.34
  -9 -13   1    1.99    1.59
  -9 -13   1    0.58    1.10
  -9  13   1    7.02    2.06
   9  13  -1    3.17    1.24
   9  13  -1    3.77    1.54
  -9  13   1    6.24    2.29
  -7 -13   1   12.63    2.31
   7 -13  -1   12.39    1.82
   7 -13  -1   12.36    1.31
  -7 -13   1   11.24    2.32
   7 -13  -1   11.67    1.77
  -7 -13   1   15.42    2.07
   7  13  -1    8.71    2.03
   7  13  -1   11.38    1.77
  -7  13   1   12.30    1.94
  -7  13   1   10.42    2.48
   5 -13  -1   17.52    1.45
  -5 -13   1   22.30    2.26
  -5 -13   1   19.71    1.64
   5 -13  -1   20.20    1.90
   5 -13  -1   19.09    1.98
  -5 -13   1   14.15    1.83
  -5 -13   1   19.46    1.97
   5  13  -1   16.63    2.15
  -5  13   1   15.33    1.96
   5  13  -1   16.98    1.62
  -5  13   1   17.76    1.82
  -5  13   1   20.40    2.48
  -3 -13   1    4.89    1.02
   3 -13  -1    4.97    1.12
   3 -13  -1    4.72    1.16
  -3 -13   1    5.16    1.28
   3 -13  -1    7.23    1.22
  -3 -13   1    4.83    1.28
  -3  13   1    4.76    1.03
  -3  13   1    5.51    1.41
  -3  13   1    7.83    1.69
   3  13  -1    6.54    1.67
   1 -13  -1    4.12    0.96
  -1 -13   1    4.31    0.84
  -1 -13   1    4.11    1.00
  -1 -13   1    5.14    1.08
   1 -13  -1    2.50    0.78
   1 -13  -1    2.90    0.91
   1  13  -1    5.49    1.03
  -1  13   1    4.93    1.08
  -1  13   1    5.06    1.48
   1  13  -1    6.57    1.59
  -1  13   1    3.86    0.72
  -1 -13  -1    1.89    0.85
  -1 -13  -1    0.11    0.58
   1 -13   1    1.53    0.65
   1 -13   1    1.09    0.67
  -1 -13  -1    1.80    0.66
  -1 -13  -1    1.15    0.66
   1 -13   1    2.12    0.81
   1  13   1    1.89    1.19
   1  13   1    1.20    0.57
  -1  13  -1    1.34    1.10
  -1  13  -1   -0.17    0.63
  -1  13  -1    2.45    0.74
  -3 -13  -1  140.53    5.34
  -3 -13  -1  139.20    5.81
  -3 -13  -1  140.46    5.35
   3 -13   1  128.91    5.55
   3 -13   1  132.98    5.37
  -3 -13  -1  128.81    5.11
   3 -13   1  149.34    5.36
   3  13   1  139.08    6.04
  -3  13  -1  127.23    5.72
  -3  13  -1  133.68    5.67
  -3  13  -1  139.65    5.14
  -5 -13  -1   19.19    1.81
   5 -13   1   19.62    1.94
   5 -13   1   21.53    1.74
   5 -13   1   18.98    2.02
  -5 -13  -1   20.48    2.15
  -5 -13  -1   21.23    1.90
  -5 -13  -1   21.18    2.19
  -5  13  -1   23.19    2.23
  -5  13  -1   17.22    1.91
   5  13   1   17.62    2.19
   5  13   1   22.58    1.94
  -5  13  -1   17.89    2.36
  -7 -13  -1   20.63    2.49
   7 -13   1   18.69    1.69
   7 -13   1   21.38    2.23
  -7 -13  -1   18.20    2.25
   7 -13   1   19.82    2.16
  -7 -13  -1   17.83    2.18
   7  13   1   18.88    1.95
  -7  13  -1   20.13    2.70
   7  13   1   18.00    2.29
  -7  13  -1   16.45    2.16
  -7  13  -1   14.81    1.91
  -9 -13  -1    9.68    2.26
   9 -13   1    6.68    1.84
   9 -13   1    8.26    2.00
  -9 -13  -1    5.88    1.80
  -9 -13  -1    2.06    1.77
  -9  13  -1    8.66    2.54
   9  13   1    9.91    1.95
  -9  13  -1    8.71    2.30
   9  13   1   10.37    2.26
 -11 -13  -1    0.49    1.81
 -11 -13  -1   -1.19    1.08
  11 -13   1    1.00    1.30
 -11 -13  -1    3.25    2.02
  11 -13   1    0.16    1.26
 -11  13  -1    3.68    2.01
  11  13   1   -0.35    1.03
 -11  13  -1   -0.34    1.61
  11  13   1    2.51    1.62
 -13 -13  -1    0.54    2.04
  12 -14  -1    5.85    2.04
  12 -14  -1    1.90    1.51
 -12 -14   1   -0.41    1.30
 -12 -14   1    1.70    2.07
  12  14  -1    1.67    1.65
 -12  14   1   -2.04    1.50
 -12  14   1    1.30    1.96
 -10 -14   1    5.39    2.10
  10 -14  -1    2.97    1.55
  10 -14  -1    3.98    1.64
 -10 -14   1    4.40    1.98
 -10 -14   1    2.96    1.58
 -10  14   1    4.69    1.89
  10  14  -1    4.75    1.76
  10  14  -1    3.09    1.37
 -10  14   1    4.70    2.38
  -8 -14   1    2.82    1.57
  -8 -14   1    3.79    1.53
   8 -14  -1    3.83    1.47
   8 -14  -1    2.90    1.20
  -8 -14   1    8.36    2.14
   8  14  -1    2.02    1.30
  -8  14   1    1.48    1.54
  -8  14   1    3.66    1.63
   8  14  -1    1.45    0.95
  -8  14   1    4.98    1.70
   6 -14  -1   67.49    3.13
   6 -14  -1   67.63    4.01
  -6 -14   1   69.89    4.20
   6 -14  -1   57.53    3.71
  -6 -14   1   73.41    4.33
  -6 -14   1   64.47    3.28
  -6 -14   1   76.61    4.04
  -6  14   1   61.15    3.60
   6  14  -1   69.40    4.29
  -6  14   1   68.49    4.46
  -6  14   1   62.25    3.86
   6  14  -1   71.02    3.48
   4 -14  -1   80.29    4.07
   4 -14  -1   84.44    4.30
  -4 -14   1   91.99    4.34
  -4 -14   1   88.23    4.46
  -4 -14   1   82.03    3.71
   4 -14  -1   85.45    3.68
  -4  14   1   79.73    3.68
  -4  14   1   87.94    4.52
   4  14  -1   84.52    4.66
  -4  14   1   83.42    4.44
   2 -14  -1   12.87    1.50
  -2 -14   1   12.65    1.38
  -2 -14   1   10.69    1.15
   2 -14  -1   13.36    1.37
  -2 -14   1   13.27    1.43
  -2 -14   1   12.05    1.56
   2 -14  -1   10.40    1.25
  -2  14   1   11.94    1.10
  -2  14   1   11.38    1.52
   2  14  -1   13.25    1.28
  -2  14   1   12.81    1.91
   2  14  -1   12.79    2.25
   0 -14   1   75.15    3.19
   0 -14   1   68.05    3.43
   0 -14  -1   71.31    3.25
   0 -14  -1   76.13    3.61
   0 -14  -1   73.25    3.55
   0 -14   1   68.57    3.53
   0  14   1   73.44    4.16
   0  14  -1   66.91    3.27
   0  14  -1   64.37    3.91
   0  14   1   74.76    3.15
   2 -14   1    3.63    1.02
  -2 -14  -1    3.76    1.10
  -2 -14  -1    2.59    0.84
   2 -14   1    2.67    0.92
  -2 -14  -1    2.22    0.81
   2 -14   1    2.98    0.84
  -2 -14  -1    2.21    0.74
  -2  14  -1    1.02    0.97
   2  14   1    1.81    0.66
  -2  14  -1    1.54    1.13
  -2  14  -1    2.28    0.75
   2  14   1    2.29    1.29
  -4 -14  -1   41.88    2.39
  -4 -14  -1   42.19    2.61
  -4 -14  -1   43.00    2.80
   4 -14   1   40.08    2.80
  -4 -14  -1   41.54    2.96
   4 -14   1   42.13    2.70
   4 -14   1   42.74    2.52
   4  14   1   43.76    3.24
  -4  14  -1   42.24    3.19
  -4  14  -1   41.07    2.57
  -4  14  -1   45.59    3.03
   6 -14   1   -0.27    0.65
  -6 -14  -1   -0.19    0.75
  -6 -14  -1    0.54    0.83
  -6 -14  -1   -0.55    0.90
  -6 -14  -1    1.40    1.27
   6 -14   1    0.14    0.61
   6 -14   1    0.59    0.83
  -6  14  -1   -0.30    1.17
   6  14   1   -0.46    0.80
   6  14   1   -0.15    0.88
  -6  14  -1    1.52    1.08
  -6  14  -1    0.58    1.08
   8 -14   1    5.48    1.66
   8 -14   1    2.99    1.36
  -8 -14  -1    5.23    1.80
  -8 -14  -1    4.98    1.92
  -8 -14  -1    5.86    1.71
  -8  14  -1    3.92    1.43
   8  14   1    6.72    1.90
   8  14   1    5.74    1.55
  -8  14  -1    1.84    1.38
  -8  14  -1    5.26    1.93
 -10 -14  -1   -0.61    0.96
 -10 -14  -1   -1.01    1.26
  10 -14   1    1.22    1.21
 -10 -14  -1    0.64    1.50
  10 -14   1    0.77    1.00
  10  14   1    1.10    1.35
 -10  14  -1    2.55    1.74
 -10  14  -1    2.13    1.76
  10  14   1    0.70    1.02
 -12 -14  -1    1.19    1.95
  12 -14   1   -0.85    1.23
  12 -14   1    0.03    1.29
 -12 -14  -1    2.30    1.72
 -12  14  -1    0.73    1.86
  12  14   1    2.09    1.85
  12  14   1    1.29    1.25
 -12  14  -1    2.36    2.21
  11 -15  -1    0.64    1.40
 -11 -15   1    1.36    1.82
 -11 -15   1    0.44    1.40
  11 -15  -1    0.51    1.07
 -11  15   1    0.54    1.84
 -11  15   1    0.23    1.98
  11  15  -1   -0.11    1.41
   9 -15  -1    7.88    2.06
   9 -15  -1    6.42    1.78
  -9 -15   1    6.41    1.88
  -9 -15   1    6.75    2.09
  -9 -15   1    7.62    2.42
  -9  15   1    9.91    2.20
  -9  15   1    8.72    2.04
   9  15  -1    6.81    1.62
  -9  15   1    5.01    2.37
   9  15  -1    6.75    2.15
   7 -15  -1   30.33    2.75
  -7 -15   1   35.98    2.95
   7 -15  -1   39.25    3.08
  -7 -15   1   26.58    2.80
  -7 -15   1   32.00    2.33
  -7 -15   1   27.41    2.90
   7  15  -1   24.03    2.20
   7  15  -1   29.91    2.99
  -7  15   1   32.26    3.30
  -7  15   1   36.64    3.01
  -7  15   1   35.30    2.84
   5 -15  -1   35.32    2.84
  -5 -15   1   38.14    3.04
   5 -15  -1   37.20    2.78
   5 -15  -1   36.73    2.29
  -5 -15   1   40.53    2.72
  -5 -15   1   40.53    3.07
  -5 -15   1   39.00    2.46
  -5  15   1   40.26    3.33
   5  15  -1   34.31    3.09
  -5  15   1   34.19    2.50
  -5  15   1   33.48    2.94
   5  15  -1   42.69    2.52
  -3 -15   1  180.92    6.67
  -3 -15   1  180.27    7.33
   3 -15  -1  192.92    6.67
  -3 -15   1  185.38    6.92
  -3 -15   1  173.68    6.29
   3 -15  -1  174.90    7.10
   3 -15  -1  179.47    6.84
  -3  15   1  179.10    6.17
  -3  15   1  176.71    7.38
  -3  15   1  190.63    7.24
   3  15  -1  171.96    7.48
  -1 -15   1    2.61    1.04
  -1 -15   1    2.90    0.84
  -1 -15   1    4.89    1.13
   1 -15  -1    4.90    1.17
   1 -15  -1    2.84    0.98
   1 -15  -1    4.28    1.02
  -1 -15   1    5.14    1.19
  -1  15   1    4.47    1.09
  -1  15   1    1.87    1.35
   1  15  -1    3.33    1.48
  -1  15   1    3.63    0.75
   1  15  -1    3.78    1.05
  -1 -15  -1   40.41    2.63
   1 -15   1   36.17    2.45
   1 -15   1   35.17    2.19
  -1 -15  -1   36.93    2.23
  -1 -15  -1   32.82    2.35
   1 -15   1   35.18    2.43
  -1 -15  -1   37.32    2.04
   1  15   1   41.22    3.19
   1  15   1   37.01    1.97
  -1  15  -1   33.45    2.88
  -1  15  -1   36.88    2.03
  -1  15  -1   39.07    2.52
  -3 -15  -1    0.86    1.02
  -3 -15  -1    3.16    0.98
   3 -15   1    1.98    0.88
  -3 -15  -1    2.80    1.04
   3 -15   1    1.57    0.80
  -3 -15  -1   -0.23    0.62
   3 -15   1    0.59    0.79
  -3  15  -1    2.77    1.45
   3  15   1    0.91    1.19
  -3  15  -1    1.27    0.81
  -3  15  -1    2.02    1.21
  -5 -15  -1    0.69    0.81
   5 -15   1   -0.19    0.68
  -5 -15  -1   -0.41    0.80
   5 -15   1   -0.34    0.77
   5 -15   1   -0.18    0.74
  -5 -15  -1    0.34    0.96
  -5 -15  -1    0.01    0.89
  -5  15  -1   -0.37    1.13
  -5  15  -1   -0.74    0.79
   5  15   1    0.50    0.82
  -5  15  -1    0.42    1.16
   5  15   1   -0.15    1.13
   7 -15   1    0.85    0.81
  -7 -15  -1    1.76    1.01
  -7 -15  -1    2.47    1.54
  -7 -15  -1    1.76    1.16
   7 -15   1    1.80    1.19
   7 -15   1    0.83    1.00
  -7 -15  -1    0.07    1.01
   7  15   1    1.01    1.23
  -7  15  -1   -1.46    0.99
   7  15   1    0.89    0.82
  -7  15  -1    1.11    1.08
  -7  15  -1    1.62    1.35
   9 -15   1    2.12    1.34
  -9 -15  -1    3.32    1.70
  -9 -15  -1    6.38    2.20
  -9 -15  -1    1.94    1.45
   9 -15   1    3.94    1.65
  -9  15  -1    4.66    1.76
  -9  15  -1    2.73    1.65
   9  15   1    4.70    1.81
   9  15   1    3.26    1.35
  11 -15   1    0.86    1.42
 -11 -15  -1   -1.35    1.43
  11 -15   1   -0.87    1.12
 -11 -15  -1    0.60    1.39
 -11  15  -1    0.09    1.68
  11  15   1    0.83    1.50
  11  15   1    0.28    1.09
 -11  15  -1   -0.57    1.83
 -12 -16   1   -0.94    1.65
  12 -16  -1    1.13    1.35
  12 -16  -1    2.16    1.48
 -12 -16   1    0.15    1.48
  12  16  -1    1.80    2.05
 -12  16   1    1.66    2.27
 -12  16   1    0.46    1.75
 -10 -16   1    3.19    2.03
  10 -16  -1    0.11    1.00
 -10 -16   1   -1.04    1.12
  10 -16  -1    0.59    1.06
  10  16  -1    0.30    1.31
 -10  16   1   -0.17    1.33
 -10  16   1    2.03    2.06
  -8 -16   1   11.33    2.43
   8 -16  -1   13.49    2.48
  -8 -16   1   11.43    2.39
   8 -16  -1   10.43    2.20
  -8 -16   1    9.18    2.40
  -8  16   1   12.76    2.41
  -8  16   1   10.84    2.59
   8  16  -1   11.56    2.54
   8  16  -1   11.28    1.95
  -8  16   1   11.09    2.20
  -6 -16   1    0.72    0.85
   6 -16  -1    0.83    0.85
   6 -16  -1    0.71    0.73
   6 -16  -1    1.71    1.10
  -6 -16   1   -0.20    0.88
  -6 -16   1    0.42    0.97
  -6 -16   1   -0.95    1.02
   6  16  -1    0.73    1.14
   6  16  -1   -0.16    0.76
  -6  16   1   -0.32    0.92
  -6  16   1    0.58    1.32
  -6  16   1    3.09    1.46
  -4 -16   1   79.88    4.16
  -4 -16   1   76.92    3.77
   4 -16  -1   73.08    3.99
   4 -16  -1   80.68    4.35
  -4 -16   1   80.87    4.49
   4 -16  -1   83.35    3.76
   4  16  -1   73.05    4.58
  -4  16   1   75.87    4.41
  -4  16   1   84.06    3.67
  -4  16   1   73.25    4.40
  -2 -16   1   32.94    2.05
   2 -16  -1   33.58    2.30
   2 -16  -1   30.81    2.46
  -2 -16   1   32.98    2.59
  -2 -16   1   29.69    2.23
   2 -16  -1   29.83    2.19
  -2 -16   1   33.31    2.28
   2  16  -1   33.00    2.09
  -2  16   1   26.35    2.34
   2  16  -1   35.35    3.02
  -2  16   1   31.92    3.05
  -2  16   1   31.51    1.78
   0 -16  -1    7.06    1.29
   0 -16   1    6.78    1.46
   0 -16  -1    8.60    1.61
   0 -16   1    8.33    1.48
   0 -16   1    7.79    1.14
   0 -16  -1    7.30    1.51
   0 -16  -1    6.96    1.00
   0  16  -1    8.11    1.45
   0  16   1    6.73    1.84
   0  16   1    5.96    1.21
   0  16  -1    7.54    1.98
  -2 -16  -1    3.39    1.11
  -2 -16  -1    1.72    0.91
   2 -16   1    1.56    0.87
  -2 -16  -1    1.24    0.96
  -2 -16  -1    3.83    1.00
   2 -16   1    2.71    0.91
   2 -16   1    2.34    1.01
  -2  16  -1    3.83    1.06
   2  16   1    1.70    0.72
  -2  16  -1    1.12    1.41
   2  16   1    2.62    1.67
  -2  16  -1    1.24    1.11
  -4 -16  -1   11.95    1.41
   4 -16   1   11.42    1.51
   4 -16   1   12.49    1.63
  -4 -16  -1   11.43    1.70
  -4 -16  -1   13.36    1.63
  -4 -16  -1   13.16    1.85
   4 -16   1   12.20    1.75
   4  16   1   11.57    2.32
  -4  16  -1   13.71    2.23
  -4  16  -1   11.38    2.23
  -4  16  -1   11.75    1.62
  -6 -16  -1    2.60    1.35
  -6 -16  -1    3.50    1.15
   6 -16   1    1.77    0.87
  -6 -16  -1    1.03    1.02
   6 -16   1    0.03    0.73
  -6 -16  -1    1.59    1.12
   6 -16   1    0.19    0.65
  -6  16  -1    2.61    1.45
   6  16   1   -0.35    0.83
  -6  16  -1   -0.36    0.71
  -6  16  -1    1.15    1.36
   6  16   1    1.18    1.22
   8 -16   1    0.06    0.92
  -8 -16  -1    4.38    1.78
  -8 -16  -1    1.76    1.19
   8 -16   1    2.68    1.37
   8  16   1    2.48    1.15
  -8  16  -1    2.75    1.86
  -8  16  -1    4.07    1.63
  -8  16  -1    3.76    1.64
   8  16   1    1.24    1.29
 -10 -16  -1    9.54    2.52
  10 -16   1    6.83    2.07
 -10 -16  -1    8.15    2.58
  10 -16   1    3.81    1.68
  10  16   1    4.15    1.67
  10  16   1    5.05    2.04
 -10  16  -1    6.65    2.23
 -10  16  -1    3.55    2.32
 -12 -16  -1   -0.70    1.77
  12 -16   1    0.72    1.44
 -12 -16  -1   -0.37    1.42
  12 -16   1    0.60    1.34
  12  16   1   -0.61    1.45
 -12  16  -1   -1.93    1.67
 -12  16  -1    0.26    2.06
 -11 -17   1    5.33    2.22
  11 -17  -1    7.71    2.35
 -11 -17   1    8.23    2.78
  11 -17  -1    9.63    2.47
 -11  17   1   11.80    2.81
  11  17  -1   11.51    2.94
 -11  17   1   10.56    3.09
  -9 -17   1    0.81    1.33
   9 -17  -1    3.13    1.63
   9 -17  -1   -0.20    0.86
  -9 -17   1    3.14    1.57
   9  17  -1   -0.48    0.70
  -9  17   1    1.13    1.36
  -9  17   1    1.50    1.70
  -9  17   1    0.60    1.36
   9  17  -1   -1.07    0.90
   7 -17  -1    5.96    1.77
  -7 -17   1    9.71    2.06
  -7 -17   1    7.75    1.53
  -7 -17   1    8.27    2.09
  -7 -17   1    6.04    1.89
   7 -17  -1    5.33    1.65
  -7  17   1    6.25    1.65
  -7  17   1    7.71    2.05
   7  17  -1   11.09    2.42
   7  17  -1    5.80    1.39
  -7  17   1    5.84    1.93
  -5 -17   1   46.09    3.45
  -5 -17   1   51.74    3.47
   5 -17  -1   44.44    3.27
  -5 -17   1   45.20    2.81
   5 -17  -1   42.48    3.12
   5 -17  -1   48.01    2.74
  -5 -17   1   45.70    2.96
  -5  17   1   45.34    3.51
   5  17  -1   45.68    2.76
  -5  17   1   44.74    2.82
   5  17  -1   43.43    3.65
  -5  17   1   41.48    3.50
  -3 -17   1    8.56    1.77
  -3 -17   1    8.41    1.41
  -3 -17   1    3.75    1.09
   3 -17  -1    6.79    1.38
  -3 -17   1    8.58    1.69
   3 -17  -1    6.52    1.47
   3 -17  -1    7.30    1.61
  -3  17   1    7.65    1.26
   3  17  -1    6.91    1.83
  -3  17   1    9.68    2.20
  -3  17   1    7.97    1.86
  -1 -17   1   11.60    1.71
  -1 -17   1    8.66    1.39
   1 -17  -1   13.06    1.57
  -1 -17   1   13.40    1.51
  -1 -17   1   11.24    1.28
   1 -17  -1   10.47    1.39
   1 -17  -1   10.92    1.61
   1  17  -1   10.81    1.40
  -1  17   1   11.44    2.42
  -1  17   1   13.35    1.56
   1  17  -1   14.25    2.26
  -1 -17  -1   11.93    1.32
  -1 -17  -1    9.48    1.72
   1 -17   1   13.43    1.67
  -1 -17  -1   12.46    1.66
  -1 -17  -1   15.25    1.51
   1 -17   1   13.46    1.45
   1 -17   1    9.89    1.48
   1  17   1   12.52    1.30
  -1  17  -1   12.35    2.45
  -1  17  -1   11.09    1.28
   1  17   1   13.06    2.56
  -1  17  -1   15.51    1.75
  -3 -17  -1    0.92    0.81
   3 -17   1    0.89    0.93
  -3 -17  -1    1.11    1.00
  -3 -17  -1   -0.39    0.75
   3 -17   1    0.41    0.62
  -3 -17  -1    1.14    0.79
   3 -17   1    1.57    0.93
   3  17   1    1.01    1.34
  -3  17  -1    0.90    1.29
  -3  17  -1    0.57    1.33
  -3  17  -1    0.51    0.79
  -5 -17  -1   42.60    3.03
   5 -17   1   38.97    3.06
   5 -17   1   38.79    2.91
  -5 -17  -1   38.48    2.49
  -5 -17  -1   33.83    2.60
  -5 -17  -1   35.48    3.07
   5 -17   1   38.07    2.57
  -5  17  -1   41.37    3.25
  -5  17  -1   35.80    3.27
  -5  17  -1   38.73    2.73
   5  17   1   33.65    3.24
  -7 -17  -1   19.83    2.59
   7 -17   1   14.55    1.87
  -7 -17  -1   16.03    2.40
   7 -17   1   21.39    2.49
   7 -17   1   19.23    2.29
  -7 -17  -1   21.90    2.14
   7  17   1   23.81    2.29
  -7  17  -1   24.01    3.07
   7  17   1   18.15    2.62
  -7  17  -1   19.58    2.30
  -7  17  -1   20.29    2.54
  -9 -17  -1    3.69    1.66
   9 -17   1    2.05    1.27
   9 -17   1    4.17    1.56
  -9 -17  -1    0.85    1.51
  -9  17  -1    3.77    2.13
   9  17   1    1.43    1.07
   9  17   1    1.47    1.40
  -9  17  -1    1.53    1.57
  11 -17   1   25.39    3.36
 -11 -17  -1   32.27    4.09
  11 -17   1   26.74    3.43
 -11 -17  -1   26.73    3.59
 -11  17  -1   29.44    4.37
 -11  17  -1   30.57    3.80
  11  17   1   28.11    3.61
  12 -18  -1   -1.48    1.13
 -12 -18   1   -0.64    1.61
  12 -18  -1    0.05    1.40
 -12 -18   1    1.64    2.14
 -12  18   1   -2.41    1.68
  12  18  -1    0.97    1.67
 -12  18   1    0.53    1.90
 -10 -18   1   -0.06    1.41
  10 -18  -1    0.64    1.17
 -10 -18   1    1.23    1.64
  10 -18  -1    0.95    1.30
 -10  18   1    3.04    1.87
 -10  18   1    0.39    1.73
  10  18  -1    0.92    1.61
  -8 -18   1    1.31    1.25
   8 -18  -1    3.18    1.40
  -8 -18   1    0.50    1.32
   8 -18  -1    1.44    1.19
   8  18  -1    1.64    0.95
  -8  18   1    3.61    2.06
  -8  18   1    2.01    1.70
  -8  18   1    4.16    1.59
   8  18  -1    3.39    1.67
  -6 -18   1   -0.11    0.93
  -6 -18   1    0.17    1.09
   6 -18  -1    0.23    0.87
   6 -18  -1    1.36    0.96
   6 -18  -1    1.84    0.91
  -6 -18   1    0.82    1.07
  -6 -18   1    0.20    0.87
  -6  18   1   -0.04    1.26
  -6  18   1    2.55    1.53
   6  18  -1    0.50    0.86
   6  18  -1    0.92    1.16
  -6  18   1   -0.20    0.87
   4 -18  -1    2.63    1.19
   4 -18  -1    1.19    0.78
  -4 -18   1    1.60    1.14
  -4 -18   1    1.30    0.88
  -4 -18   1    2.91    1.35
   4 -18  -1    2.41    1.10
  -4  18   1    1.60    0.85
   4  18  -1   -0.71    1.05
  -4  18   1    0.99    1.43
  -4  18   1    0.70    1.37
   2 -18  -1    1.07    0.78
   2 -18  -1    1.94    1.03
  -2 -18   1    0.62    0.71
  -2 -18   1    0.39    0.83
   2 -18  -1    2.79    0.93
  -2 -18   1    1.48    1.06
  -2 -18   1   -1.71    0.52
  -2  18   1    1.10    1.13
  -2  18   1   -0.10    0.58
   2  18  -1    0.19    0.73
   2  18  -1    0.67    1.30
  -2  18   1    0.65    1.55
   0 -18  -1    0.10    0.66
   0 -18   1    1.09    0.76
   0 -18   1    0.06    0.69
   0 -18   1    0.07    0.73
   0 -18  -1   -0.69    0.62
   0 -18  -1    0.84    0.77
   0 -18  -1    1.17    0.81
   0  18   1   -0.20    0.72
   0  18   1    3.36    1.78
   0  18  -1    1.71    1.02
   0  18  -1    1.30    1.68
  -2 -18  -1    3.41    1.31
   2 -18   1    2.67    1.11
  -2 -18  -1    3.01    1.09
  -2 -18  -1    3.39    1.08
  -2 -18  -1    4.41    1.31
   2 -18   1    3.84    1.11
   2 -18   1    4.30    1.32
   2  18   1    4.67    1.03
  -2  18  -1    3.26    1.01
   2  18   1    1.24    1.50
  -2  18  -1    5.06    1.60
  -2  18  -1    1.42    1.45
  -4 -18  -1    7.31    1.86
  -4 -18  -1    5.07    1.27
   4 -18   1    1.75    1.05
  -4 -18  -1    3.45    1.27
   4 -18   1    4.78    1.31
  -4 -18  -1    5.11    1.45
   4 -18   1    3.85    1.30
  -4  18  -1    2.43    1.60
  -4  18  -1    4.29    1.73
  -4  18  -1    2.78    1.14
   4  18   1    3.50    1.62
   6 -18   1    4.58    1.33
  -6 -18  -1    4.59    1.71
  -6 -18  -1    6.37    1.79
   6 -18   1    4.20    1.42
   6 -18   1    6.31    1.65
  -6 -18  -1    5.56    1.55
   6  18   1    5.60    2.01
  -6  18  -1    5.75    2.08
  -6  18  -1    3.37    1.61
  -6  18  -1    4.49    1.37
   6  18   1    5.09    1.34
   8 -18   1    9.18    2.19
  -8 -18  -1   10.88    2.52
  -8 -18  -1    2.00    1.48
   8 -18   1    8.48    2.05
  -8  18  -1    5.23    1.62
   8  18   1    9.78    1.99
   8  18   1    8.91    2.48
  -8  18  -1    5.24    2.22
 -10 -18  -1   19.83    3.10
  10 -18   1   19.45    2.90
  10 -18   1   19.82    2.81
 -10 -18  -1   23.75    4.10
 -10  18  -1   22.34    3.15
 -10  18  -1   18.01    3.92
  10  18   1   20.39    3.06
  11 -19  -1   13.25    2.81
  11 -19  -1   15.45    3.11
 -11 -19   1   13.88    3.15
 -11 -19   1    8.40    2.98
  11  19  -1    8.69    2.53
 -11  19   1   20.60    3.22
 -11  19   1   10.40    3.28
   9 -19  -1    0.50    1.11
  -9 -19   1    1.10    1.35
  -9 -19   1    0.41    1.48
   9 -19  -1    0.60    1.14
  -9  19   1    4.87    2.43
  -9  19   1   -0.06    1.40
   9  19  -1    1.08    1.32
   7 -19  -1    2.99    1.36
  -7 -19   1    2.05    1.37
  -7 -19   1    5.51    1.83
   7 -19  -1    1.97    1.21
  -7 -19   1    5.22    1.97
  -7  19   1    4.78    1.59
  -7  19   1    4.26    1.98
   7  19  -1    2.80    1.18
   7  19  -1    4.93    2.00
  -7  19   1    2.55    1.73
   5 -19  -1   42.97    2.73
  -5 -19   1   41.26    3.28
   5 -19  -1   44.87    3.23
  -5 -19   1   57.00    3.18
   5 -19  -1   41.80    3.32
  -5 -19   1   42.26    2.89
  -5 -19   1   35.18    3.23
  -5  19   1   40.82    3.58
  -5  19   1   37.84    3.46
  -5  19   1   43.80    2.84
   5  19  -1   50.28    3.97
   3 -19  -1    4.62    1.37
   3 -19  -1    5.95    1.43
   3 -19  -1    4.00    1.16
  -3 -19   1    7.71    1.62
  -3 -19   1    4.18    1.44
  -3 -19   1    8.26    1.44
  -3 -19   1    4.07    1.37
  -3  19   1    4.70    1.95
  -3  19   1    7.15    1.85
  -3  19   1    6.11    1.18
   3  19  -1    3.99    1.91
   1 -19  -1   57.37    3.35
  -1 -19   1   64.45    3.91
  -1 -19   1   63.57    3.67
  -1 -19   1   62.07    3.23
   1 -19  -1   58.52    3.68
   1 -19  -1   64.13    3.70
  -1 -19   1   66.34    3.30
  -1  19   1   60.35    3.42
  -1  19   1   63.18    4.46
   1  19  -1   64.72    4.42
   1  19  -1   64.17    3.29
  -1 -19  -1   47.05    2.82
  -1 -19  -1   42.04    3.11
  -1 -19  -1   41.67    2.96
   1 -19   1   49.28    3.18
   1 -19   1   43.27    3.07
   1 -19   1   41.70    2.67
  -1 -19  -1   43.73    2.43
   1  19   1   39.41    3.66
  -1  19  -1   47.80    3.07
   1  19   1   37.24    2.30
  -1  19  -1   42.18    3.67
  -3 -19  -1   57.46    3.86
  -3 -19  -1   61.33    3.27
   3 -19   1   55.23    3.36
   3 -19   1   55.93    3.34
  -3 -19  -1   58.68    3.26
  -3 -19  -1   51.58    3.37
   3 -19   1   58.98    3.71
  -3  19  -1   56.61    3.08
   3  19   1   49.48    3.99
  -3  19  -1   54.31    4.15
  -3  19  -1   54.11    3.73
   5 -19   1   33.03    2.76
  -5 -19  -1   29.24    2.66
   5 -19   1   30.81    2.90
  -5 -19  -1   29.07    2.92
  -5 -19  -1   30.16    2.55
   5 -19   1   27.29    2.37
  -5  19  -1   32.31    2.54
   5  19   1   25.86    3.05
  -5  19  -1   32.07    3.26
  -5  19  -1   25.25    2.98
  -7 -19  -1    1.05    1.26
  -7 -19  -1   -0.66    1.08
   7 -19   1   -0.25    0.80
  -7 -19  -1    0.38    1.02
   7 -19   1    0.30    0.99
   7  19   1   -0.27    0.92
  -7  19  -1    0.71    1.53
  -7  19  -1   -0.83    1.25
   7  19   1   -0.82    1.03
  -7  19  -1   -0.31    1.04
   9 -19   1    0.76    1.22
  -9 -19  -1    1.25    1.59
  -9 -19  -1   -1.08    0.90
   9 -19   1    1.25    1.27
  -9  19  -1    1.32    1.88
   9  19   1    2.83    1.85
  -9  19  -1    1.11    1.50
  11 -19   1    5.07    2.21
  11 -19   1    6.62    2.30
 -11 -19  -1    6.76    2.78
 -11 -19  -1    4.04    2.18
 -11  19  -1    5.06    2.21
 -11  19  -1    4.56    2.66
  11  19   1    2.71    1.93
  10 -20  -1   10.88    2.56
 -10 -20   1   14.21    3.35
 -10 -20   1   13.17    2.92
  10 -20  -1   19.14    3.00
  10  20  -1   16.24    3.37
 -10  20   1   20.88    4.26
   8 -20  -1    0.04    1.01
   8 -20  -1    0.40    1.05
  -8 -20   1    1.08    1.52
  -8 -20   1    0.78    1.39
  -8  20   1    0.84    1.49
  -8  20   1    0.45    1.29
  -8  20   1    0.30    1.62
   8  20  -1   -0.69    1.17
   6 -20  -1   21.97    2.53
   6 -20  -1   18.79    2.35
  -6 -20   1   29.73    3.10
   6 -20  -1   27.84    2.84
  -6 -20   1   24.84    2.78
  -6 -20   1   33.98    2.61
   6  20  -1   25.04    2.23
  -6  20   1   25.83    3.10
  -6  20   1   26.03    2.44
  -6  20   1   25.53    3.19
   6  20  -1   28.22    3.24
   4 -20  -1    5.04    1.56
   4 -20  -1    4.50    1.41
  -4 -20   1    4.89    1.70
  -4 -20   1    3.98    1.46
  -4 -20   1    4.62    1.33
   4 -20  -1    3.49    1.20
  -4  20   1    2.36    1.51
  -4  20   1    8.60    2.31
  -4  20   1    2.52    1.09
   4  20  -1    2.22    1.59
  -2 -20   1    2.81    1.05
  -2 -20   1    3.26    1.23
  -2 -20   1    6.79    1.58
   2 -20  -1    3.76    1.41
   2 -20  -1    5.10    1.39
  -2 -20   1    3.13    1.37
   2 -20  -1    4.19    1.34
  -2  20   1    3.58    1.49
   2  20  -1    5.37    1.34
   2  20  -1    2.22    1.70
  -2  20   1    6.67    2.25
  -2  20   1    3.82    0.90
   0 -20   1   26.69    2.18
   0 -20  -1   30.50    1.94
   0 -20  -1   30.57    2.62
   0 -20   1   31.40    2.63
   0 -20  -1   33.60    2.42
   0 -20   1   26.49    2.58
   0 -20  -1   27.36    2.56
   0  20   1   24.71    3.24
   0  20  -1   24.22    3.04
   0  20  -1   29.70    2.40
   0  20   1   32.44    2.26
  -2 -20  -1   14.23    1.63
  -2 -20  -1   18.05    2.02
  -2 -20  -1   16.17    1.80
   2 -20   1   15.01    1.98
   2 -20   1   13.64    1.68
   2 -20   1   13.19    1.80
  -2 -20  -1   17.53    2.21
  -2  20  -1   18.80    2.81
  -2  20  -1   14.80    1.55
  -2  20  -1   14.54    2.11
   2  20   1   12.73    2.70
   2  20   1   16.49    1.49
  -4 -20  -1   28.08    2.46
   4 -20   1   33.51    2.68
   4 -20   1   32.09    2.87
  -4 -20  -1   31.33    2.63
   4 -20   1   32.57    2.57
  -4 -20  -1   32.25    2.97
  -4  20  -1   31.83    2.42
   4  20   1   29.04    3.17
  -4  20  -1   34.93    3.35
  -4  20  -1   24.14    2.81
   6 -20   1    1.43    1.25
  -6 -20  -1    1.68    1.23
   6 -20   1    4.06    1.37
  -6 -20  -1    2.94    1.32
  -6 -20  -1    6.05    1.94
   6 -20   1    4.66    1.35
  -6  20  -1    2.36    1.36
  -6  20  -1    1.84    1.67
  -6  20  -1    5.92    2.22
   6  20   1    3.74    1.75
   6  20   1    3.52    1.33
  -8 -20  -1   -0.72    1.20
   8 -20   1    0.63    1.14
  -8 -20  -1   -0.44    1.07
   8 -20   1   -0.23    1.03
   8  20   1    1.06    1.45
  -8  20  -1    1.40    1.46
  -8  20  -1   -2.36    1.39
   8  20   1    0.33    0.79
  10 -20   1    3.22    1.66
 -10 -20  -1    3.94    2.28
  10 -20   1   -0.71    1.18
 -10 -20  -1    2.54    1.81
  10  20   1    4.15    2.16
 -10  20  -1    1.61    2.03
 -10  20  -1    0.09    1.60
 -11 -21   1   -1.40    1.42
 -11 -21   1   -0.53    1.96
  11 -21  -1    1.27    1.65
  11 -21  -1    0.29    1.39
 -11  21   1    2.84    2.35
  11  21  -1    0.59    1.66
  -9 -21   1   -0.58    1.56
  -9 -21   1    0.40    1.42
   9 -21  -1    1.15    1.38
   9 -21  -1   -0.59    0.98
   9  21  -1    2.90    1.96
  -9  21   1   -0.03    1.69
  -7 -21   1    0.85    1.26
   7 -21  -1    0.99    1.03
  -7 -21   1    0.93    1.42
   7 -21  -1    0.05    0.89
  -7  21   1   -0.40    1.38
   7  21  -1   -1.35    0.89
  -7  21   1    0.01    1.63
   5 -21  -1    0.63    1.06
   5 -21  -1    0.24    0.84
  -5 -21   1    0.85    1.28
   5 -21  -1    1.56    1.06
  -5 -21   1    3.52    1.22
  -5 -21   1    0.30    1.01
  -5  21   1   -1.50    1.43
  -5  21   1    4.20    1.71
   5  21  -1    0.30    1.32
   3 -21  -1   30.55    2.82
  -3 -21   1   33.68    2.66
   3 -21  -1   35.25    2.65
  -3 -21   1   36.33    3.16
  -3 -21   1   30.81    2.36
   3 -21  -1   29.74    2.62
  -3 -21   1   32.60    2.68
  -3  21   1   31.29    2.85
  -3  21   1   30.48    3.38
   3  21  -1   38.47    3.58
  -1 -21   1    4.60    1.47
   1 -21  -1    2.43    1.22
   1 -21  -1    5.39    1.53
   1 -21  -1    3.89    1.22
  -1 -21   1    4.36    1.30
  -1 -21   1    3.88    1.47
  -1 -21   1    4.37    1.17
  -1  21   1    6.85    1.70
   1  21  -1    6.86    1.57
  -1  21   1    4.96    2.10
   1  21  -1    4.09    1.81
   1 -21   1   11.51    1.77
  -1 -21  -1   11.45    1.58
  -1 -21  -1    7.94    1.28
  -1 -21  -1   10.70    1.92
   1 -21   1    8.79    1.64
   1 -21   1   11.38    1.76
  -1 -21  -1   11.80    1.86
  -1  21  -1    9.76    1.99
   1  21   1    9.70    1.34
  -1  21  -1    6.74    2.22
   1  21   1    7.75    2.25
  -3 -21  -1   -0.64    0.76
   3 -21   1   -0.25    0.81
   3 -21   1    0.28    0.83
  -3 -21  -1    1.38    1.06
  -3 -21  -1    0.22    0.97
   3 -21   1   -0.49    0.71
  -3 -21  -1    1.15    0.95
   3  21   1    2.16    1.55
  -3  21  -1    1.39    1.55
  -3  21  -1    0.12    0.86
  -3  21  -1    0.30    1.18
   5 -21   1    2.01    1.15
   5 -21   1    3.95    1.34
  -5 -21  -1    1.87    1.17
   5 -21   1    0.10    0.90
  -5 -21  -1    2.54    1.16
  -5 -21  -1    2.52    1.26
  -5  21  -1    1.73    1.54
   5  21   1    0.55    1.34
  -5  21  -1    1.97    1.23
  -5  21  -1    1.32    1.61
  -7 -21  -1   -1.49    1.02
  -7 -21  -1    3.19    1.35
  -7 -21  -1    0.66    1.29
   7 -21   1    2.16    1.26
   7 -21   1    0.41    1.05
  -7  21  -1    1.14    1.79
  -7  21  -1    2.57    1.39
   7  21   1    0.79    1.11
  -7  21  -1    2.81    1.94
   7  21   1    2.89    1.65
   9 -21   1   10.56    2.54
  -9 -21  -1    8.90    2.66
  -9 -21  -1    9.93    2.82
   9 -21   1    2.87    1.61
   9  21   1   12.28    3.07
  -9  21  -1    7.71    2.70
  -9  21  -1    5.50    2.56
  11 -21   1    2.39    1.80
  11 -21   1    3.25    1.85
 -11 -21  -1    3.95    2.52
 -11 -21  -1    1.96    1.92
  11  21   1   -0.15    1.72
 -11  21  -1    2.67    2.35
 -10 -22   1    1.66    1.78
  10 -22  -1   -0.60    1.13
 -10 -22   1    1.32    1.89
  10 -22  -1    0.49    1.47
 -10  22   1    3.02    2.25
  10  22  -1    0.47    1.55
   8 -22  -1   15.78    2.94
  -8 -22   1   11.32    2.79
   8 -22  -1    8.34    2.31
  -8 -22   1   13.72    3.06
   8  22  -1   10.80    2.80
  -8  22   1   11.41    3.03
  -8  22   1    8.98    2.68
  -6 -22   1    4.01    1.75
   6 -22  -1    2.42    1.45
  -6 -22   1    1.60    1.08
  -6 -22   1    2.29    1.47
   6 -22  -1    3.25    1.43
  -6  22   1    2.06    1.79
  -6  22   1    1.66    1.54
   6  22  -1    3.26    1.75
  -4 -22   1   16.44    2.14
   4 -22  -1   19.63    2.41
   4 -22  -1   24.19    2.46
  -4 -22   1   18.92    2.53
  -4 -22   1   16.53    2.05
   4 -22  -1   20.89    2.10
  -4  22   1   15.82    2.46
  -4  22   1   24.10    3.13
   4  22  -1   20.27    2.87
  -2 -22   1   -0.34    0.83
  -2 -22   1   -0.52    0.83
  -2 -22   1    0.21    0.72
   2 -22  -1    1.18    1.00
  -2 -22   1   -0.22    0.88
   2 -22  -1   -0.40    0.68
   2 -22  -1   -0.09    0.70
   2  22  -1    0.09    0.75
   2  22  -1   -0.16    1.17
  -2  22   1   -0.81    1.22
  -2  22   1    1.74    1.06
   0 -22  -1    2.11    1.09
   0 -22  -1    3.38    1.12
   0 -22   1    1.54    1.01
   0 -22   1    3.26    1.40
   0 -22  -1    2.51    1.12
   0 -22   1    2.92    1.11
   0 -22   1    1.77    0.97
   0  22  -1    3.31    1.76
   0  22   1    3.23    1.08
   0  22  -1    3.03    1.13
   0  22   1    4.01    2.01
  -2 -22  -1   13.29    1.88
  -2 -22  -1   16.13    2.24
  -2 -22  -1   19.98    2.23
   2 -22   1   18.05    2.14
  -2 -22  -1   17.24    1.90
   2 -22   1   18.84    2.05
   2 -22   1   15.45    2.08
  -2  22  -1   16.17    2.21
  -2  22  -1   19.73    2.97
   2  22   1   18.98    3.37
  -2  22  -1   19.95    2.11
   4 -22   1    3.97    1.52
   4 -22   1    6.86    1.64
  -4 -22  -1    5.30    1.62
   4 -22   1    6.61    1.63
  -4 -22  -1    7.83    1.92
  -4 -22  -1    8.64    2.15
   4  22   1    3.36    1.88
  -4  22  -1    4.81    2.05
  -4  22  -1    3.15    1.75
   6 -22   1   25.31    2.74
  -6 -22  -1   26.01    2.79
  -6 -22  -1   22.55    2.58
  -6 -22  -1   25.03    3.04
   6 -22   1   25.32    2.88
  -6  22  -1   28.35    3.30
  -6  22  -1   28.04    3.36
   6  22   1   27.69    2.56
   6  22   1   24.50    3.24
   8 -22   1    1.45    1.31
  -8 -22  -1    0.35    1.44
  -8 -22  -1    0.71    1.32
   8 -22   1    2.24    1.39
  -8  22  -1   -2.19    1.54
   8  22   1   -0.64    1.29
 -10 -22  -1   12.32    3.10
  10 -22   1   10.89    2.86
  10 -22   1    7.49    2.15
 -10 -22  -1    8.23    2.86
 -10  22  -1   11.70    3.62
  10  22   1   17.69    3.77
  -9 -23   1    1.34    1.48
  -9 -23   1   -0.86    1.48
   9 -23  -1    1.38    1.45
   9 -23  -1   -0.14    1.05
   9  23  -1    0.23    1.66
  -9  23   1    1.71    2.12
  -7 -23   1   12.03    2.72
   7 -23  -1   12.87    2.72
  -7 -23   1   14.76    2.90
   7 -23  -1    8.56    2.10
  -7  23   1   11.50    2.95
  -7  23   1   16.56    3.54
   7  23  -1   15.91    3.28
  -5 -23   1    6.98    1.92
  -5 -23   1    6.05    1.99
   5 -23  -1    8.82    2.21
  -5 -23   1    6.85    1.75
   5 -23  -1    8.17    1.69
   5 -23  -1    7.78    1.84
  -5  23   1    6.93    2.14
  -5  23   1    8.62    2.45
   5  23  -1    9.63    2.61
  -3 -23   1    9.34    1.67
   3 -23  -1   11.27    2.33
   3 -23  -1    7.40    1.80
   3 -23  -1    7.99    1.78
  -3 -23   1    5.51    1.54
  -3 -23   1   10.21    2.29
  -3 -23   1    8.18    1.83
  -3  23   1   10.52    2.18
  -3  23   1    9.29    2.70
   3  23  -1   11.26    2.60
   1 -23  -1   22.44    2.54
  -1 -23   1   23.00    2.58
  -1 -23   1   23.03    2.18
   1 -23  -1   25.06    2.34
   1 -23  -1   20.08    2.33
  -1 -23   1   27.27    2.61
   1  23  -1   25.49    2.20
  -1  23   1   21.49    2.21
   1  23  -1   21.35    3.01
  -1  23   1   24.82    3.29
  -1 -23  -1   33.28    2.96
   1 -23   1   37.51    3.15
   1 -23   1   39.53    3.17
  -1 -23  -1   34.46    2.71
   1 -23   1   34.23    2.67
  -1 -23  -1   34.67    3.07
  -1  23  -1   37.53    3.82
   1  23   1   30.72    3.55
  -1  23  -1   34.92    2.86
  -3 -23  -1    1.76    1.09
   3 -23   1    0.60    0.83
  -3 -23  -1    0.36    0.96
  -3 -23  -1    0.76    1.06
   3 -23   1   -0.42    0.67
   3 -23   1   -0.09    0.86
   3  23   1    0.57    1.44
  -3  23  -1    0.65    1.55
  -3  23  -1    3.09    1.45
  -5 -23  -1   16.40    2.23
   5 -23   1   12.24    2.37
   5 -23   1   11.90    2.42
   5 -23   1   14.81    2.01
  -5 -23  -1   13.35    2.62
  -5 -23  -1   15.54    2.18
  -5  23  -1   13.76    2.94
   5  23   1   16.06    3.17
  -5  23  -1   12.91    2.86
  -7 -23  -1   -0.80    1.04
   7 -23   1   -0.28    0.91
  -7 -23  -1    0.34    1.42
   7 -23   1    0.14    1.03
  -7  23  -1    1.51    1.69
   7  23   1   -0.47    1.30
  -7  23  -1    0.20    1.49
  -9 -23  -1    1.17    1.51
   9 -23   1    1.35    1.50
  -9 -23  -1    0.01    1.61
   9 -23   1    1.04    1.30
   9  23   1    0.27    1.52
  -9  23  -1    0.65    2.05
  10 -24  -1    4.69    2.01
 -10 -24   1    0.76    1.61
 -10 -24   1   -0.05    1.98
  10 -24  -1    2.34    1.56
  10  24  -1    1.40    1.99
 -10  24   1   -0.72    2.01
  -8 -24   1    1.54    1.85
  -8 -24   1    0.95    1.40
   8 -24  -1    4.60    1.89
   8 -24  -1    1.06    1.35
  -8  24   1   -0.37    1.70
   8  24  -1    1.08    1.66
   6 -24  -1   28.48    3.21
  -6 -24   1   26.95    3.25
   6 -24  -1   27.27    3.01
  -6 -24   1   27.37    3.06
  -6  24   1   35.03    3.84
   6  24  -1   32.01    3.73
  -6  24   1   22.02    3.31
  -4 -24   1   24.59    2.53
   4 -24  -1   23.42    2.72
   4 -24  -1   23.74    2.46
  -4 -24   1   20.79    2.80
   4 -24  -1   28.14    2.76
  -4  24   1   30.08    3.11
  -4  24   1   27.22    3.47
   4  24  -1   24.20    3.33
   2 -24  -1   40.20    3.03
   2 -24  -1   33.95    3.19
  -2 -24   1   36.41    3.37
  -2 -24   1   35.80    2.70
  -2 -24   1   30.76    2.89
   2 -24  -1   35.42    3.04
  -2  24   1   32.41    3.74
   2  24  -1   33.59    3.65
  -2  24   1   37.15    3.06
   0 -24  -1    3.49    1.43
   0 -24  -1    2.63    1.21
   0 -24   1    2.25    1.26
   0 -24   1    1.93    1.20
   0 -24   1    3.49    1.20
   0 -24  -1    1.87    1.20
   0  24  -1    5.49    2.24
   0  24   1    5.92    2.28
   0  24  -1    2.69    1.25
   2 -24   1    1.40    1.11
   2 -24   1    2.71    1.16
  -2 -24  -1    2.44    1.34
  -2 -24  -1    2.38    1.09
  -2 -24  -1    0.60    0.94
   2 -24   1    2.46    1.40
   2  24   1    1.82    1.69
  -2  24  -1    0.89    1.20
  -2  24  -1    2.96    1.93
  -4 -24  -1    5.20    1.72
  -4 -24  -1    1.79    1.44
   4 -24   1    1.74    1.21
   4 -24   1    3.93    1.49
   4 -24   1    3.64    1.38
   4  24   1    5.73    2.27
  -4  24  -1    2.89    1.89
  -4  24  -1    9.45    2.32
   6 -24   1    3.48    1.60
   6 -24   1    7.73    1.91
  -6 -24  -1    1.63    1.48
  -6 -24  -1    4.93    1.72
   6  24   1    8.47    2.51
  -6  24  -1    5.28    2.09
  -6  24  -1    3.66    2.09
  -8 -24  -1    6.13    2.15
   8 -24   1    8.16    2.20
  -8 -24  -1    4.39    2.53
   8 -24   1   13.74    2.97
   8  24   1    6.25    2.27
  -8  24  -1    6.53    2.65
 -10 -24  -1    3.10    3.07
 -10 -24  -1    0.61    1.70
  10 -24   1    1.38    1.63
  10 -24   1    2.02    1.80
  10  24   1    0.32    1.72
 -10  24  -1    6.27    2.80
  -9 -25   1   -1.68    1.24
  -9 -25   1    2.11    2.19
   9 -25  -1   -1.43    1.03
   9 -25  -1    0.12    1.44
   9  25  -1   -0.40    1.56
  -9  25   1    1.77    2.12
   7 -25  -1    6.40    1.99
  -7 -25   1    3.34    1.96
  -7 -25   1    3.61    2.36
   7 -25  -1    0.17    1.07
  -7  25   1    6.71    2.74
  -7  25   1    3.65    2.25
   7  25  -1    3.40    2.06
   5 -25  -1   10.32    2.38
   5 -25  -1    7.79    1.96
   5 -25  -1   10.17    2.29
  -5 -25   1   11.65    2.25
  -5 -25   1   11.61    2.55
  -5  25   1    9.42    2.91
  -5  25   1   13.65    2.77
   5  25  -1   15.30    3.36
  -3 -25   1    4.34    1.48
   3 -25  -1    5.33    1.85
   3 -25  -1    3.92    1.44
  -3 -25   1    3.58    1.70
  -3 -25   1    6.42    1.81
   3 -25  -1    4.80    1.54
  -3  25   1    4.45    2.31
   3  25  -1    0.85    1.50
  -3  25   1    5.11    1.58
  -1 -25   1    5.68    1.78
  -1 -25   1    5.07    1.50
   1 -25  -1    0.07    0.94
   1 -25  -1    3.85    1.61
  -1 -25   1    7.15    2.13
   1 -25  -1    3.94    1.55
   1  25  -1    0.78    1.64
  -1  25   1    6.49    2.54
   1 -25   1    1.90    1.21
   1 -25   1    3.91    1.56
   1 -25   1    1.44    0.96
  -1 -25  -1    1.71    1.35
  -1 -25  -1    0.69    1.09
  -1 -25  -1    2.33    1.30
  -1  25  -1    3.94    2.02
  -1  25  -1    4.11    1.56
   1  25   1    3.45    2.04
   3 -25   1    2.08    1.30
  -3 -25  -1    1.47    1.23
  -3 -25  -1    1.27    1.16
   3 -25   1    0.23    0.94
  -3 -25  -1    3.12    1.37
   3 -25   1    4.46    1.46
  -3  25  -1    1.94    1.91
   3  25   1    1.06    1.48
  -3  25  -1    2.34    1.62
  -5 -25  -1    8.70    2.13
   5 -25   1    9.13    2.08
  -5 -25  -1   11.20    2.44
   5 -25   1   13.20    2.03
   5 -25   1    9.13    2.23
  -5  25  -1   10.76    2.97
  -5  25  -1   10.82    2.64
   5  25   1    8.10    2.68
   7 -25   1    2.81    1.49
   7 -25   1    1.81    1.41
  -7 -25  -1    0.79    1.37
  -7  25  -1    2.61    2.02
   7  25   1    2.39    1.56
  -9 -25  -1    3.75    2.28
   9 -25   1    0.89    1.48
   9 -25   1    1.68    1.68
  -9  25  -1    1.77    2.29
   9  25   1    2.77    2.02
  -8 -26   1   -0.13    1.42
   8 -26  -1    1.75    1.46
   8 -26  -1    1.74    1.50
   8  26  -1    0.11    1.77
  -8  26   1    1.73    2.40
  -6 -26   1    9.37    2.72
   6 -26  -1   11.10    2.58
   6 -26  -1   12.56    2.63
  -6  26   1   21.52    3.28
   6  26  -1   12.41    2.98
  -6  26   1   11.46    3.16
  -4 -26   1    0.23    1.10
   4 -26  -1   -0.15    1.02
  -4 -26   1   -0.39    0.97
   4 -26  -1    0.62    1.19
   4 -26  -1    1.07    1.18
  -4  26   1    0.40    1.37
  -4  26   1   -2.77    1.31
   4  26  -1    0.09    1.38
  -2 -26   1   -0.21    0.89
  -2 -26   1    0.71    1.04
   2 -26  -1   -0.24    1.15
   2 -26  -1    1.12    1.08
   2 -26  -1    0.31    0.99
  -2 -26   1    2.19    1.53
  -2  26   1    0.84    1.75
   2  26  -1    0.92    1.57
  -2  26   1    3.51    2.20
   0 -26   1   -0.70    0.72
   0 -26   1   -0.54    0.89
   0 -26  -1   -0.02    1.01
   0 -26  -1    0.66    1.08
   0 -26  -1   -0.87    0.91
   0 -26   1   -0.70    0.84
   0  26  -1    1.42    1.73
   0  26   1   -0.13    1.61
  -2 -26  -1    1.06    1.30
   2 -26   1   12.15    2.18
   2 -26   1    8.73    2.15
   2 -26   1    7.33    1.90
  -2 -26  -1    5.87    1.61
  -2 -26  -1    7.94    1.85
  -2  26  -1    5.57    1.82
  -2  26  -1    3.84    2.13
   2  26   1    8.22    2.59
  -4 -26  -1    2.57    1.40
   4 -26   1    3.96    1.54
   4 -26   1    2.45    1.32
  -4 -26  -1    2.95    1.70
   4 -26   1    0.90    1.30
   4  26   1    5.13    2.25
  -4  26  -1    1.48    1.92
  -4  26  -1    0.62    1.56
  -6 -26  -1   19.39    3.05
  -6 -26  -1   16.86    2.62
   6 -26   1   18.24    3.12
   6 -26   1   13.54    2.80
  -6  26  -1   13.53    3.26
   6  26   1   11.60    3.13
  -6  26  -1   14.63    3.49
  -8 -26  -1    1.39    1.68
   8 -26   1   -0.35    1.34
   8 -26   1   -0.36    1.19
   8  26   1    1.34    1.89
  -8  26  -1    1.11    1.89
   7 -27  -1   -0.02    1.11
  -7 -27   1    0.32    1.18
   7 -27  -1   -0.91    1.09
   7  27  -1    1.00    1.75
  -7  27   1   -1.28    1.96
  -7  27   1    1.90    1.85
   5 -27  -1    8.91    2.32
  -5 -27   1   12.68    2.91
   5 -27  -1   10.88    2.72
  -5 -27   1   11.72    2.30
   5  27  -1    4.45    2.02
  -5  27   1   10.30    2.61
  -5  27   1   10.73    3.07
   3 -27  -1    0.82    1.20
   3 -27  -1    0.41    1.19
   3 -27  -1    0.40    1.02
  -3 -27   1    1.47    1.53
  -3 -27   1    0.75    1.03
  -3  27   1    0.30    2.05
   3  27  -1    0.53    1.51
  -3  27   1    0.15    1.36
   1 -27  -1   13.55    2.67
   1 -27  -1    9.14    2.19
   1 -27  -1   13.18    2.05
  -1 -27   1   17.16    2.47
  -1 -27   1   20.54    2.69
  -1 -27   1   10.71    1.97
   1  27  -1   12.05    3.01
  -1  27   1    8.60    2.64
  -1 -27  -1    1.76    1.34
  -1 -27  -1   -0.06    0.91
   1 -27   1    1.15    1.20
  -1 -27  -1    1.45    1.23
   1 -27   1    0.14    0.98
   1 -27   1    0.48    1.02
  -1  27  -1    0.75    1.82
   1  27   1    2.13    2.10
  -3 -27  -1    1.85    1.45
  -3 -27  -1    0.26    1.13
   3 -27   1    0.48    1.03
  -3 -27  -1    2.32    1.50
   3 -27   1    2.61    1.33
   3 -27   1    1.41    1.22
  -3  27  -1    2.58    1.62
  -3  27  -1    0.43    1.71
   3  27   1    1.23    1.60
  -5 -27  -1    3.52    1.97
   5 -27   1    1.61    1.35
  -5 -27  -1    1.15    1.39
   5 -27   1    3.23    1.75
  -5  27  -1    1.65    2.09
  -5  27  -1    3.17    1.87
   5  27   1    0.87    1.64
  -7 -27  -1    2.13    1.79
   7 -27   1    2.33    1.62
   7 -27   1    2.37    1.57
  -7  27  -1    2.39    2.21
   7  27   1    0.44    1.44
   8 -28  -1    1.71    1.63
   8 -28  -1    0.39    1.40
  -8 -28   1    1.39    1.90
  -8  28   1    3.67    2.56
   8  28  -1    4.80    2.70
   6 -28  -1    1.70    1.49
   6 -28  -1    1.14    1.35
  -6 -28   1    3.99    1.84
   6  28  -1    8.77    2.82
  -6  28   1    6.28    2.78
  -6  28   1    1.94    2.11
   4 -28  -1   -0.26    1.08
  -4 -28   1    1.68    1.59
   4 -28  -1    1.99    1.33
  -4 -28   1    1.49    1.35
   4 -28  -1    1.96    1.46
  -4  28   1   -1.65    1.75
   4  28  -1    2.40    2.00
  -4  28   1    2.72    1.86
   2 -28  -1    7.50    1.94
   2 -28  -1    9.53    2.32
  -2 -28   1    9.33    2.24
  -2 -28   1   13.15    2.88
   2 -28  -1    9.99    2.42
  -2  28   1    5.72    2.56
   2  28  -1    8.20    2.55
   0 -28  -1   -1.30    0.90
   0 -28  -1    1.26    1.46
   0 -28   1   -0.01    1.08
   0 -28  -1    0.41    1.24
   0 -28   1    1.83    1.29
   0 -28   1    1.79    1.18
   0  28  -1    1.32    1.94
   0  28   1    0.79    1.71
  -2 -28  -1    0.63    1.25
   2 -28   1    3.04    1.40
   2 -28   1    5.74    1.96
   2 -28   1    3.06    1.58
  -2 -28  -1    5.90    1.68
  -2 -28  -1    3.08    1.72
   2  28   1    3.80    2.08
  -2  28  -1    0.69    1.60
   4 -28   1    1.62    1.34
  -4 -28  -1    3.57    1.67
  -4 -28  -1   -0.13    1.13
   4 -28   1    3.98    1.66
   4 -28   1    1.57    1.40
  -4  28  -1    1.29    1.63
   4  28   1    0.27    1.67
  -4  28  -1    2.16    2.19
   6 -28   1    0.74    1.25
  -6 -28  -1    0.12    1.16
   6 -28   1    0.16    1.26
  -6  28  -1    2.27    2.45
   6  28   1    0.68    1.74
  -6  28  -1    2.56    2.05
  -8 -28  -1    0.80    1.73
   8 -28   1    3.51    2.01
   8 -28   1    0.99    1.58
   8  28   1    1.20    1.91
  -8  28  -1   -0.39    1.82
   7 -29  -1    0.35    1.39
  -7 -29   1    0.33    1.50
   7 -29  -1   -0.87    1.14
  -7  29   1    1.59    2.11
   7  29  -1    1.28    1.89
  -5 -29   1    1.35    1.44
   5 -29  -1   -1.46    0.90
   5 -29  -1    1.81    1.58
  -5  29   1    1.82    2.50
  -5  29   1    0.58    2.15
   5  29  -1   -1.15    1.55
  -3 -29   1    2.24    1.45
   3 -29  -1    1.95    1.39
   3 -29  -1    0.14    1.14
   3 -29  -1    0.90    1.28
  -3 -29   1    1.14    1.53
   3  29  -1    2.45    2.02
  -3  29   1    2.20    2.37
  -1 -29   1    1.23    1.26
   1 -29  -1    1.17    1.17
   1 -29  -1    5.21    1.79
  -1 -29   1    9.09    2.40
   1 -29  -1    4.87    1.85
  -1  29   1    2.63    2.09
   1  29  -1    4.11    2.31
   1 -29   1   -0.30    1.07
   1 -29   1   -0.16    1.19
  -1 -29  -1   -0.33    1.19
  -1 -29  -1   -1.62    0.77
  -1 -29  -1   -1.27    1.08
   1 -29   1   -0.92    1.06
   1  29   1    0.38    1.79
  -1  29  -1    2.45    2.25
  -3 -29  -1    4.89    1.98
   3 -29   1    5.12    1.89
   3 -29   1    4.27    1.69
   3 -29   1    6.33    2.13
  -3 -29  -1    6.20    1.99
  -3  29  -1    5.17    2.34
   3  29   1    4.08    2.45
  -5 -29  -1    0.39    1.29
   5 -29   1   -1.20    1.06
   5 -29   1    0.48    1.45
  -5 -29  -1    0.44    1.50
  -5  29  -1    0.04    1.58
  -5  29  -1    0.13    2.15
   5  29   1   -0.79    1.62
  -7 -29  -1   -0.05    1.50
   7 -29   1    1.59    1.55
   7 -29   1    0.26    1.21
   7  29   1    2.52    2.02
  -7  29  -1    2.86    2.28
   6 -30  -1   -0.80    1.19
   6 -30  -1   -0.48    1.37
  -6 -30   1    0.24    1.47
   6  30  -1    0.51    1.49
  -6  30   1   -2.29    1.85
  -4 -30   1    2.57    1.66
   4 -30  -1    0.06    1.28
  -4 -30   1    3.31    1.77
   4 -30  -1    2.27    1.50
   4  30  -1    5.74    2.52
  -4  30   1    0.03    2.26
   2 -30  -1   -0.23    1.09
  -2 -30   1    0.25    1.19
   2 -30  -1   -1.26    0.81
  -2 -30   1    0.28    1.27
   2 -30  -1    0.77    1.24
  -2  30   1   -3.04    1.58
   2  30  -1   -0.79    1.35
   0 -30  -1    1.33    1.29
   0 -30  -1   -0.20    1.33
   0 -30   1    0.19    1.22
   0 -30  -1    0.48    1.23
   0 -30   1    1.16    1.31
   0  30   1    2.20    2.24
   0  30  -1    3.84    2.26
   2 -30   1   -0.06    1.10
  -2 -30  -1    8.97    2.38
  -2 -30  -1    3.60    1.72
   2 -30   1    6.71    2.16
   2 -30   1    5.88    1.81
  -2  30  -1    8.56    3.04
   2  30   1    3.89    2.35
  -4 -30  -1    2.98    1.73
   4 -30   1    4.89    2.10
   4 -30   1    5.54    1.78
   4 -30   1    1.87    1.42
  -4 -30  -1    5.85    2.00
   4  30   1    6.74    2.91
  -4  30  -1    7.01    2.70
   6 -30   1    1.15    1.43
   6 -30   1    0.17    1.38
  -6 -30  -1    0.09    1.29
  -6  30  -1   -1.05    1.72
   6  30   1    1.62    2.10
   5 -31  -1   -2.26    1.13
  -5 -31   1   -1.45    1.32
   5 -31  -1    0.07    1.34
  -5  31   1   -2.60    1.98
   5  31  -1    0.01    1.80
  -3 -31   1    0.27    1.32
   3 -31  -1   -0.21    1.31
   3 -31  -1    0.16    1.35
  -3 -31   1    0.65    1.37
   3 -31  -1   -0.12    1.22
  -3  31   1   -0.09    1.78
   3  31  -1   -1.73    1.43
  -1 -31   1    0.91    1.57
  -1 -31   1    1.21    1.42
   1 -31  -1    1.13    1.54
   1 -31  -1   -0.31    1.13
   1 -31  -1    0.89    1.26
  -1  31   1   -0.41    1.90
   1  31  -1    0.89    1.74
   1 -31   1    1.93    1.56
  -1 -31  -1    0.43    1.29
   1 -31   1   -1.09    1.08
  -1 -31  -1    0.76    1.49
   1  31   1    4.10    2.32
  -1  31  -1    1.78    1.97
   3 -31   1    9.43    2.58
  -3 -31  -1    5.74    2.14
  -3 -31  -1    6.63    2.44
   3 -31   1   10.09    2.44
   3 -31   1    7.53    2.26
  -3  31  -1    8.81    3.02
   3  31   1   10.64    3.29
   5 -31   1   -0.02    1.46
   5 -31   1    0.87    1.58
  -5 -31  -1    2.45    1.78
  -5  31  -1    0.62    1.94
   5  31   1    1.58    1.84
   4 -32  -1   -0.84    1.16
   4 -32  -1    0.23    1.36
  -4 -32   1    0.40    1.58
  -4  32   1    0.48    2.06
   4  32  -1   -1.51    1.38
   2 -32  -1    0.54    1.43
   2 -32  -1    0.44    1.32
  -2 -32   1   -0.10    1.38
   2 -32  -1    0.88    1.35
  -2 -32   1    0.72    1.40
   2  32  -1   -0.79    1.72
  -2  32   1    4.21    2.60
   0 -32   1    0.04    1.35
   0 -32  -1    0.58    1.46
   0 -32  -1    1.54    1.47
   0 -32   1   -0.89    1.29
   0  32  -1   -0.33    1.84
   0  32   1    3.33    2.31
   2 -32   1   -1.22    1.10
  -2 -32  -1   -0.03    1.23
   2 -32   1    0.00    1.37
  -2 -32  -1    0.58    1.38
  -2  32  -1   -1.54    1.72
   2  32   1    3.06    2.10
   4 -32   1   -0.82    1.19
  -4 -32  -1   -0.42    1.20
   4 -32   1    0.96    1.63
  -4 -32  -1   -0.33    1.53
  -4  32  -1    0.18    2.00
   4  32   1   -0.29    1.86
   3 -33  -1    2.16    1.82
   3 -33  -1    2.85    1.84
   3 -33  -1   -0.11    2.06
  -3 -33   1    0.99    1.53
  -3 -33   1   -0.64    1.24
  -3  33   1   -1.42    1.95
   3  33  -1    5.91    2.66
   1 -33  -1   -0.91    1.40
  -1 -33   1    0.15    1.36
  -1 -33   1    2.14    1.79
   1 -33  -1    0.06    1.45
   1  33  -1   -0.39    1.62
  -1  33   1    5.61    2.74
   1 -33   1    0.92    1.66
   1 -33   1    1.54    1.70
  -1 -33  -1    4.28    1.95
  -1 -33  -1    2.12    1.56
  -1  33  -1    0.88    1.87
   1  33   1    0.33    1.65
   3 -33   1    1.92    1.77
  -3 -33  -1    0.55    1.49
   3 -33   1    2.85    1.72
  -3 -33  -1    1.17    1.67
  -3  33  -1    2.59    2.47
   3  33   1    1.90    2.01
   2 -34  -1   -0.18    1.52
  -2 -34   1    1.11    1.44
  -2 -34   1    0.25    1.46
   2 -34  -1    0.30    1.54
   2  34  -1    0.12    1.83
  -2  34   1   -0.73    2.06
   0 -34  -1    0.53    1.42
   0 -34  -1    0.99    1.72
   0 -34   1   -0.15    1.42
   0 -34   1   -0.40    1.50
   0  34   1   -0.01    1.72
   0  34  -1   -0.96    1.77
   2 -34   1    1.50    1.79
   2 -34   1   -0.24    1.16
  -2 -34  -1   -1.34    1.18
  -2 -34  -1    2.73    1.85
   2  34   1   -0.94    1.90
  -2  34  -1    2.00    2.24
 -14   0   2    9.76    3.36
  14   0  -2    5.20    2.16
 -14   0   2    6.05    2.65
  12   0  -2   21.28    2.74
 -12   0   2   25.88    3.83
  12   0  -2   24.52    2.88
 -12   0   2   19.99    3.82
  10   0  -2   15.04    1.78
  10   0  -2   15.61    2.04
 -10   0   2   14.11    1.68
 -10   0   2   13.68    3.07
 -10   0   2   13.51    2.75
  10   0  -2   16.13    1.97
  -8   0   2   25.48    1.87
   8   0  -2   20.55    2.05
  -8   0   2   26.32    2.75
   8   0  -2   29.32    2.31
   8   0  -2   26.80    2.00
  -8   0   2   23.19    2.89
  -6   0   2  159.58    6.75
   6   0  -2  165.83    6.19
  -6   0   2  170.06    5.68
   6   0  -2  166.17    5.80
  -6   0   2  166.87    6.78
   6   0  -2  165.41    6.21
  -4   0   2    4.55    1.11
   4   0  -2    3.64    0.64
  -4   0   2    3.02    0.59
  -4   0   2    4.05    1.01
   4   0  -2    3.59    0.88
   4   0  -2    4.14    0.79
  -2   0   2  178.21    5.65
   2   0  -2  177.39    5.38
  -2   0   2  179.88    5.17
   2   0  -2  172.35    5.54
  -2   0   2  171.42    5.71
   2   0  -2  178.82    5.19
   0   0  -2  110.19    3.04
   0   0  -2  104.87    3.09
   0   0  -2   94.34    3.06
   0   0  -2  100.02    3.05
  -2   0  -2   47.14    1.95
  -2   0  -2   51.31    2.25
   2   0   2   46.50    2.03
   2   0   2   48.62    1.72
  -2   0  -2   48.41    2.20
  -4   0  -2   84.36    3.77
  -4   0  -2   92.04    3.89
   4   0   2   90.35    3.50
  -4   0  -2   82.85    3.35
   4   0   2   88.00    3.23
   4   0   2   83.35    3.56
  -6   0  -2    1.75    1.11
   6   0   2    1.58    0.74
   6   0   2    0.55    0.67
  -6   0  -2    0.15    0.60
  -6   0  -2    1.66    1.18
   6   0   2   -0.15    0.53
   8   0   2    1.40    0.84
  -8   0  -2    3.29    1.82
  -8   0  -2    1.47    0.91
   8   0   2    1.68    0.97
   8   0   2    1.16    0.85
  -8   0  -2    0.55    1.23
  10   0   2    1.57    1.08
  10   0   2    3.62    1.17
 -10   0  -2    4.80    2.12
  10   0   2    0.78    1.02
 -10   0  -2    3.34    1.20
 -10   0  -2    4.27    1.92
 -12   0  -2   -1.58    1.33
  12   0   2    0.71    1.20
 -12   0  -2    0.32    1.51
  12   0   2    0.47    1.16
 -13  -1   2    2.06    2.13
 -13  -1   2   -0.34    1.90
  13  -1  -2    1.10    1.45
 -13   1   2   -0.19    1.64
 -13   1   2   -0.62    1.72
  13   1  -2    3.39    1.71
  11  -1  -2   21.10    2.55
 -11  -1   2   23.14    3.27
  11  -1  -2   20.49    2.21
 -11  -1   2   26.36    3.44
  11  -1  -2   24.96    2.61
 -11   1   2   24.37    3.48
  11   1  -2   15.43    2.33
  11   1  -2   23.25    2.52
 -11   1   2   17.00    3.33
   9  -1  -2   16.14    1.74
   9  -1  -2   13.76    1.84
  -9  -1   2   17.73    2.57
  -9  -1   2   17.75    2.60
  -9  -1   2   11.66    1.51
   9  -1  -2   14.06    1.75
  -9   1   2   15.31    1.55
  -9   1   2   17.89    2.52
  -9   1   2   10.49    2.37
   9   1  -2   14.53    1.84
   9   1  -2   15.94    1.69
   9   1  -2   16.48    1.97
  -7  -1   2  182.91    6.39
  -7  -1   2  175.52    7.57
   7  -1  -2  188.14    7.02
   7  -1  -2  179.07    6.87
  -7  -1   2  179.53    7.59
   7  -1  -2  183.15    6.56
   7   1  -2  186.56    6.95
  -7   1   2  168.54    7.58
   7   1  -2  181.99    6.95
  -7   1   2  173.33    7.41
   7   1  -2  188.69    6.46
  -7   1   2  183.41    6.22
   5  -1  -2    3.85    0.79
   5  -1  -2    3.47    0.86
  -5  -1   2    4.22    0.82
   5  -1  -2    5.20    1.01
  -5  -1   2    5.53    1.31
  -5  -1   2    4.25    1.15
   5   1  -2    4.07    0.77
   5   1  -2    4.31    0.95
  -5   1   2    5.50    1.32
   5   1  -2    2.63    0.76
  -5   1   2    3.56    0.68
  -5   1   2    3.96    1.17
   3  -1  -2   -0.17    0.36
   3  -1  -2    1.09    0.52
   3  -1  -2    0.66    0.36
  -3  -1   2    0.88    0.67
  -3  -1   2   -0.68    0.59
  -3  -1   2    0.14    0.36
  -3   1   2    0.49    0.29
  -3   1   2    0.58    0.71
  -3   1   2    0.57    0.60
   3   1  -2    0.69    0.34
   3   1  -2    0.38    0.47
   3   1  -2    0.23    0.39
   1  -1  -2  129.00    3.81
   1  -1  -2  126.01    3.88
  -1  -1   2  127.92    3.84
  -1  -1   2  134.45    4.07
   1  -1  -2  129.47    4.00
  -1   1   2  130.60    4.04
  -1   1   2  126.35    3.90
   1   1  -2  121.64    3.98
   1   1  -2  125.24    3.70
  -1  -1  -2   69.95    2.40
   1  -1   2   71.67    2.38
  -1  -1  -2   69.18    2.41
   1  -1   2   70.49    2.40
  -1  -1  -2   69.04    2.32
  -1  -1  -2   70.92    2.40
  -1   1  -2   71.87    2.47
  -1   1  -2   68.44    2.36
   1   1   2   66.88    2.26
  -1   1  -2   74.10    2.54
   3  -1   2  195.32    6.16
  -3  -1  -2  190.59    6.30
  -3  -1  -2  174.30    6.01
  -3  -1  -2  187.34    6.38
   3  -1   2  193.43    5.74
   3  -1   2  179.99    6.16
   3   1   2  188.09    6.16
  -3   1  -2  184.42    6.37
  -3   1  -2  187.46    5.98
   3   1   2  194.32    5.88
  -3   1  -2  184.82    6.37
   5  -1   2   66.68    3.16
  -5  -1  -2   65.85    3.09
   5  -1   2   72.95    2.93
  -5  -1  -2   69.57    3.58
   5  -1   2   66.37    3.30
  -5  -1  -2   66.96    3.57
  -5   1  -2   73.35    3.09
   5   1   2   69.70    3.15
   5   1   2   69.98    3.32
  -5   1  -2   73.06    3.68
   5   1   2   72.44    3.03
  -5   1  -2   69.54    3.59
   7  -1   2    7.58    1.53
  -7  -1  -2    7.90    1.39
  -7  -1  -2    9.02    1.92
  -7  -1  -2    9.93    2.00
   7  -1   2   11.47    1.26
   7  -1   2    8.54    1.34
  -7   1  -2   10.14    1.32
   7   1   2    8.18    1.26
   7   1   2    9.46    1.58
   7   1   2    6.49    1.49
  -7   1  -2    3.21    1.59
  -7   1  -2    7.67    1.87
  -9  -1  -2   23.15    2.99
   9  -1   2   24.18    2.05
   9  -1   2   26.33    2.55
   9  -1   2   24.03    2.31
  -9  -1  -2   24.26    2.20
  -9  -1  -2   26.73    3.00
   9   1   2   23.08    2.08
  -9   1  -2   26.53    3.10
   9   1   2   20.41    2.24
  -9   1  -2   28.09    3.00
  -9   1  -2   25.32    2.14
   9   1   2   23.97    2.25
 -11  -1  -2   -0.77    1.43
  11  -1   2    0.31    1.05
 -11  -1  -2    1.14    1.07
 -11  -1  -2    1.86    1.58
  11  -1   2    3.38    1.40
 -11   1  -2    0.81    1.58
 -11   1  -2    2.98    1.87
  11   1   2    1.24    1.07
  11   1   2   -0.13    0.83
  13  -1   2    6.57    2.13
 -13  -1  -2    4.36    2.59
 -13  -1  -2    5.59    2.62
 -13   1  -2    6.20    2.88
  13   1   2    3.17    1.65
 -13   1  -2    4.72    2.48
 -14  -2   2   19.15    4.19
 -14  -2   2   21.13    4.66
  14  -2  -2   15.83    3.09
  14   2  -2   17.35    3.31
 -14   2   2   15.27    3.97
 -14   2   2   17.22    3.87
 -12  -2   2   -1.62    1.36
 -12  -2   2   -0.86    1.46
  12  -2  -2   -0.33    1.00
  12   2  -2   -0.62    0.95
  12   2  -2   -0.22    1.07
 -12   2   2    0.08    1.56
 -12   2   2    0.08    1.71
  10  -2  -2    4.09    1.43
  10  -2  -2    6.40    1.55
 -10  -2   2    5.26    1.42
  10  -2  -2    5.33    1.55
 -10  -2   2    5.07    2.10
 -10  -2   2    6.19    2.14
  10   2  -2    4.00    1.20
  10   2  -2    4.95    1.60
 -10   2   2    4.38    2.04
 -10   2   2    3.62    1.76
  10   2  -2    3.92    1.40
  -8  -2   2   14.39    2.64
   8  -2  -2    9.07    1.62
  -8  -2   2   17.44    2.37
   8  -2  -2   14.74    1.82
  -8  -2   2   11.51    1.45
   8  -2  -2   13.29    1.53
  -8   2   2   14.85    2.93
   8   2  -2   11.92    1.39
  -8   2   2   11.81    1.27
   8   2  -2   11.27    1.62
   8   2  -2   12.91    1.66
  -8   2   2   14.77    2.23
   6  -2  -2   41.10    2.45
  -6  -2   2   41.53    2.24
   6  -2  -2   40.31    2.49
   6  -2  -2   41.54    2.29
  -6  -2   2   39.81    2.89
  -6  -2   2   47.51    3.05
  -6   2   2   40.47    2.85
   6   2  -2   45.66    2.21
  -6   2   2   43.80    3.09
  -6   2   2   42.83    2.01
   6   2  -2   40.27    2.39
   6   2  -2   41.89    2.56
  -4  -2   2  194.39    6.27
  -4  -2   2  194.45    6.90
   4  -2  -2  193.09    6.52
   4  -2  -2  190.39    6.51
   4  -2  -2  188.51    6.26
  -4  -2   2  201.37    6.96
   4   2  -2  192.85    6.34
   4   2  -2  193.67    6.04
  -4   2   2  193.79    6.98
  -4   2   2  198.29    5.89
  -4   2   2  198.97    6.82
   4   2  -2  192.80    6.62
   2  -2  -2  275.99    8.28
  -2  -2   2  275.56    8.13
   2  -2  -2  273.99    8.08
   2  -2  -2  274.53    8.20
  -2  -2   2  278.13    8.46
  -2   2   2  268.01    8.44
  -2   2   2  279.02    8.27
   2   2  -2  268.73    8.33
   2   2  -2  274.58    7.96
   0  -2  -2  488.18   13.80
   0  -2  -2  495.26   13.79
   0  -2  -2  486.49   13.73
   0  -2   2  487.26   13.57
   0  -2   2  480.08   13.69
   0   2  -2  496.40   13.88
   0   2  -2  496.17   13.82
   0   2  -2  479.55   13.71
  -2  -2  -2   95.66    3.40
  -2  -2  -2   92.58    3.48
   2  -2   2   92.63    3.38
  -2  -2  -2   89.98    3.31
  -2  -2  -2   93.35    3.34
   2  -2   2   95.86    3.41
   2  -2   2   97.01    2.96
  -2   2  -2   98.55    3.55
   2   2   2  103.65    3.30
  -2   2  -2   94.92    3.28
   2   2   2   97.54    3.40
  -2   2  -2   95.58    3.61
  -4  -2  -2  257.09    8.41
  -4  -2  -2  267.95    8.89
   4  -2   2  266.89    8.04
   4  -2   2  270.56    8.54
   4  -2   2  258.36    8.57
  -4  -2  -2  268.16    8.76
   4   2   2  268.80    8.28
  -4   2  -2  270.78    8.89
  -4   2  -2  252.21    8.21
  -4   2  -2  252.23    8.86
   4   2   2  263.58    8.53
  -6  -2  -2  103.04    4.91
   6  -2   2   94.35    4.26
  -6  -2  -2   94.30    4.20
   6  -2   2  106.64    3.96
   6  -2   2  100.72    4.51
  -6  -2  -2  102.35    4.78
   6   2   2   99.54    4.21
  -6   2  -2  104.30    5.00
   6   2   2   95.05    4.40
  -6   2  -2   91.93    4.74
  -6   2  -2   99.86    4.06
   6   2   2  101.33    4.14
   8  -2   2   31.28    2.44
  -8  -2  -2   30.30    3.00
  -8  -2  -2   27.80    2.28
  -8  -2  -2   26.40    2.91
   8  -2   2   25.64    2.00
   8  -2   2   30.99    2.58
   8   2   2   29.58    2.30
  -8   2  -2   27.55    2.11
  -8   2  -2   25.68    2.81
   8   2   2   30.80    2.27
   8   2   2   27.65    2.39
  -8   2  -2   28.46    2.99
 -10  -2  -2   19.33    2.15
  10  -2   2   16.38    2.09
  10  -2   2   18.35    2.30
 -10  -2  -2   13.92    2.96
 -10  -2  -2   15.22    3.02
  10   2   2   14.90    1.90
  10   2   2   19.19    2.13
  10   2   2   17.88    2.29
 -10   2  -2   13.35    2.92
 -10   2  -2   15.03    1.86
 -10   2  -2   10.05    2.43
 -12  -2  -2    2.15    2.02
 -12  -2  -2    2.45    1.89
  12  -2   2    0.49    1.09
  12  -2   2    0.68    1.18
 -12   2  -2    2.92    2.01
  12   2   2    1.10    1.26
 -12   2  -2    3.47    2.20
  13  -3  -2    5.01    1.93
 -13  -3   2   -1.17    1.80
 -13  -3   2    3.45    2.51
  13   3  -2    7.01    2.19
 -13   3   2    3.53    2.20
 -13   3   2    0.29    1.99
  11  -3  -2    2.35    1.22
 -11  -3   2    3.04    2.10
  11  -3  -2    1.92    1.36
  11  -3  -2    4.39    1.64
 -11  -3   2    6.65    2.31
  11   3  -2    2.33    1.26
 -11   3   2    2.55    1.77
  11   3  -2    3.12    1.47
 -11   3   2    5.64    2.33
  -9  -3   2   17.52    2.63
   9  -3  -2   12.29    1.75
   9  -3  -2   13.04    1.67
  -9  -3   2   20.96    2.64
   9  -3  -2   15.57    1.96
  -9  -3   2   19.52    1.87
  -9   3   2   17.64    3.16
   9   3  -2   14.63    1.89
  -9   3   2   20.19    2.58
   9   3  -2   14.13    1.90
   9   3  -2   17.15    1.67
  -9   3   2   17.64    1.55
  -7  -3   2    0.15    0.68
  -7  -3   2   -0.31    1.02
   7  -3  -2   -0.03    0.58
   7  -3  -2    1.01    0.78
  -7  -3   2   -1.01    1.03
   7  -3  -2    0.18    0.62
  -7   3   2    3.64    1.56
  -7   3   2    0.39    1.05
   7   3  -2    0.88    0.88
   7   3  -2    0.02    0.56
   7   3  -2    0.05    0.59
  -7   3   2    0.31    0.55
   5  -3  -2  108.96    4.31
   5  -3  -2  112.71    4.20
  -5  -3   2  104.27    4.74
   5  -3  -2  101.34    4.31
  -5  -3   2  109.34    4.77
  -5  -3   2  108.94    4.12
   5   3  -2  108.00    3.85
  -5   3   2  105.73    4.85
   5   3  -2  108.44    4.48
  -5   3   2  106.70    4.62
  -5   3   2  108.16    3.64
   5   3  -2  109.58    4.18
   3  -3  -2   21.73    1.25
   3  -3  -2   19.16    1.28
  -3  -3   2   18.03    1.45
   3  -3  -2   17.94    1.27
  -3  -3   2   21.25    1.55
  -3  -3   2   17.29    1.19
  -3   3   2   18.27    1.35
   3   3  -2   19.13    1.14
  -3   3   2   19.14    1.55
   3   3  -2   19.88    1.39
  -3   3   2   19.51    0.83
  -1  -3   2   45.78    1.51
   1  -3  -2   47.94    1.54
  -1  -3   2   45.41    1.83
   1  -3  -2   47.22    1.81
   1  -3  -2   48.30    1.81
   1  -3  -2   45.75    1.87
   1   3  -2   48.27    1.85
  -1   3   2   48.38    1.84
   1   3  -2   45.95    1.88
  -1   3   2   46.22    1.58
  -1  -3  -2  146.88    4.73
  -1  -3  -2  152.57    4.68
  -1  -3  -2  155.57    4.44
   1  -3   2  153.55    4.69
  -1  -3  -2  154.47    4.84
   1  -3   2  150.11    4.78
  -1  -3  -2  149.82    4.73
  -1   3  -2  153.72    4.55
   1   3   2  145.51    4.86
  -1   3  -2  153.13    4.96
  -1   3  -2  154.19    4.81
   3  -3   2   55.11    2.49
  -3  -3  -2   59.47    2.53
   3  -3   2   54.49    2.06
  -3  -3  -2   55.39    2.49
  -3  -3  -2   54.26    2.61
   3  -3   2   52.14    2.43
  -3   3  -2   57.20    2.81
   3   3   2   53.33    2.33
   3   3   2   53.83    2.42
  -3   3  -2   57.50    2.65
  -3   3  -2   56.46    2.29
   5  -3   2  394.63   11.74
   5  -3   2  395.05   12.31
  -5  -3  -2  391.21   12.77
   5  -3   2  371.62   12.32
  -5  -3  -2  381.73   12.18
  -5  -3  -2  384.15   12.57
   5   3   2  387.80   12.28
  -5   3  -2  387.33   12.84
  -5   3  -2  396.18   11.92
   5   3   2  386.48   12.05
  -5   3  -2  399.43   12.72
  -7  -3  -2   22.78    2.44
   7  -3   2   21.95    2.13
   7  -3   2   26.37    1.82
  -7  -3  -2   24.98    2.06
   7  -3   2   31.56    2.29
  -7  -3  -2   23.17    2.54
   7   3   2   24.13    2.14
  -7   3  -2   23.53    2.48
  -7   3  -2   25.97    1.92
   7   3   2   26.08    2.01
   7   3   2   24.69    2.01
  -7   3  -2   28.56    2.82
  -9  -3  -2   56.20    4.20
   9  -3   2   51.32    3.62
  -9  -3  -2   54.59    3.45
   9  -3   2   59.82    3.22
   9  -3   2   56.31    3.61
  -9  -3  -2   55.75    4.14
  -9   3  -2   55.79    4.34
   9   3   2   56.21    3.40
  -9   3  -2   55.76    4.24
  -9   3  -2   57.40    3.22
   9   3   2   53.58    3.63
   9   3   2   53.77    3.33
  11  -3   2    1.13    1.20
 -11  -3  -2    1.16    1.22
  11  -3   2    0.18    1.04
 -11  -3  -2    3.09    1.87
 -11  -3  -2    1.40    1.83
  11   3   2    2.59    1.31
 -11   3  -2    0.90    1.56
  11   3   2    0.50    0.93
 -11   3  -2   -0.69    1.34
 -13  -3  -2    5.13    2.43
  13  -3   2    0.61    1.30
 -13  -3  -2    1.50    1.89
 -13   3  -2   -0.38    1.95
 -13   3  -2    4.16    2.47
  13   3   2    0.15    1.11
 -14  -4   2   -1.27    2.00
 -14  -4   2   -1.65    1.74
  14  -4  -2    1.36    1.52
 -14   4   2   -0.42    1.99
 -14   4   2    2.38    2.38
  14   4  -2   -0.17    1.15
 -12  -4   2    0.20    1.56
  12  -4  -2    0.19    1.02
 -12  -4   2    0.39    1.77
  12  -4  -2    0.77    1.11
  12   4  -2   -0.05    1.28
 -12   4   2   -1.90    1.35
 -12   4   2   -1.82    1.49
  12   4  -2    0.38    1.12
  10  -4  -2    4.47    1.48
 -10  -4   2    5.75    1.47
  10  -4  -2    6.45    1.67
 -10  -4   2    8.27    2.49
 -10  -4   2   11.14    2.73
  10  -4  -2    6.50    1.60
  10   4  -2    7.08    1.68
  10   4  -2    8.41    1.53
 -10   4   2    6.70    2.24
 -10   4   2    6.18    2.03
  10   4  -2    8.34    1.99
  -8  -4   2   61.96    4.36
   8  -4  -2   68.28    3.94
   8  -4  -2   74.57    3.77
  -8  -4   2   79.88    3.79
   8  -4  -2   72.80    3.80
  -8  -4   2   68.57    4.52
   8   4  -2   74.37    3.40
   8   4  -2   63.60    3.66
  -8   4   2   72.48    4.79
   8   4  -2   67.79    3.93
  -8   4   2   72.23    3.08
  -8   4   2   71.86    4.44
  -6  -4   2    3.27    0.92
  -6  -4   2    3.27    1.28
   6  -4  -2    3.63    0.97
   6  -4  -2    2.92    0.92
  -6  -4   2    2.76    1.34
   6  -4  -2    2.61    0.84
   6   4  -2    2.23    0.78
  -6   4   2    2.20    1.42
  -6   4   2    3.75    1.34
  -6   4   2    2.10    0.60
   6   4  -2    4.35    0.85
   6   4  -2    2.34    0.95
   4  -4  -2   17.12    1.27
  -4  -4   2   16.81    1.59
   4  -4  -2   17.07    1.32
   4  -4  -2   13.24    1.23
  -4  -4   2   17.57    1.31
  -4  -4   2   14.44    1.47
   4   4  -2   14.72    1.14
   4   4  -2   16.39    1.42
  -4   4   2   16.45    1.47
  -4   4   2   15.12    0.84
  -4   4   2   18.82    1.70
   2  -4  -2   74.27    2.28
   2  -4  -2   73.89    2.82
  -2  -4   2   72.87    2.32
  -2  -4   2   70.53    2.95
  -2  -4   2   68.06    2.76
   2  -4  -2   73.13    2.76
   2   4  -2   72.19    2.42
  -2   4   2   76.15    2.68
  -2   4   2   70.57    2.95
   2   4  -2   71.55    2.92
   0  -4   2   13.87    0.69
   0  -4  -2   15.20    0.89
   0  -4   2   14.49    0.84
   0  -4  -2   14.25    0.92
   0  -4  -2   13.91    0.87
   0  -4   2   13.33    0.91
   0   4  -2   14.69    0.98
   0   4  -2   13.85    0.97
   0   4   2   14.05    0.63
   0   4  -2   14.28    0.89
   0   4   2   16.30    1.11
   2  -4   2  100.56    3.64
  -2  -4  -2  102.88    3.41
  -2  -4  -2  101.54    3.54
  -2  -4  -2   94.83    3.66
   2  -4   2  101.24    3.60
  -2  -4  -2  102.19    3.69
   2   4   2  104.81    3.73
  -2   4  -2   96.57    3.45
  -2   4  -2  100.91    3.90
  -2   4  -2  108.16    3.76
  -4  -4  -2  180.95    6.29
   4  -4   2  181.06    5.73
  -4  -4  -2  177.29    6.28
   4  -4   2  179.33    6.28
   4  -4   2  174.92    6.28
  -4  -4  -2  170.85    6.46
  -4   4  -2  181.11    5.95
  -4   4  -2  170.66    6.63
   4   4   2  187.63    6.25
  -4   4  -2  177.22    6.45
   4   4   2  185.92    6.17
  -6  -4  -2   15.00    1.58
  -6  -4  -2   13.02    1.88
   6  -4   2   13.57    1.54
  -6  -4  -2   15.65    1.91
   6  -4   2   13.05    1.20
   6  -4   2   15.53    1.61
  -6   4  -2   12.70    1.30
   6   4   2   15.96    1.51
   6   4   2   13.86    1.43
   6   4   2   13.49    1.53
  -6   4  -2   17.98    2.18
  -6   4  -2   13.70    1.91
   8  -4   2   11.73    1.68
  -8  -4  -2   13.45    2.47
   8  -4   2    9.16    1.29
   8  -4   2   12.89    1.77
  -8  -4  -2    9.93    1.56
  -8  -4  -2   14.77    2.71
   8   4   2    8.92    1.42
   8   4   2   13.67    1.65
   8   4   2   10.30    1.59
  -8   4  -2   10.12    2.21
  -8   4  -2    8.26    1.32
  -8   4  -2   10.67    2.54
 -10  -4  -2   36.16    3.02
  10  -4   2   40.13    3.45
  10  -4   2   40.75    3.26
 -10  -4  -2   38.67    3.82
 -10  -4  -2   44.73    4.03
  10   4   2   39.95    3.00
 -10   4  -2   38.67    3.80
 -10   4  -2   42.93    4.11
  10   4   2   41.70    3.33
  10   4   2   44.71    3.15
 -10   4  -2   39.92    2.79
  12  -4   2    2.29    1.58
  12  -4   2    2.57    1.38
 -12  -4  -2    0.37    1.65
 -12  -4  -2    1.71    2.02
 -12   4  -2    0.49    1.86
  12   4   2    3.22    1.60
 -12   4  -2    1.07    1.95
 -13  -5   2    1.18    1.95
  13  -5  -2    0.47    1.24
 -13  -5   2    0.88    1.97
 -13   5   2   -0.46    1.68
  13   5  -2    0.40    1.24
 -13   5   2   -1.16    1.79
 -11  -5   2    0.49    1.43
 -11  -5   2    1.06    1.72
  11  -5  -2    2.14    1.35
 -11  -5   2    1.26    1.04
  11  -5  -2    1.93    1.14
  11  -5  -2    2.08    1.46
  11   5  -2    0.33    1.17
 -11   5   2    0.38    1.31
 -11   5   2    2.90    2.04
  11   5  -2   -0.02    0.90
  -9  -5   2   -0.86    0.88
   9  -5  -2    1.65    0.95
   9  -5  -2    1.49    0.94
  -9  -5   2    1.25    1.46
   9  -5  -2    0.49    0.93
  -9  -5   2    1.16    0.91
  -9   5   2    0.26    1.22
   9   5  -2    0.85    0.82
   9   5  -2    0.19    1.00
  -9   5   2    4.88    1.91
   9   5  -2    0.86    0.73
   7  -5  -2    2.31    0.95
  -7  -5   2    2.96    1.30
  -7  -5   2    1.34    0.85
  -7  -5   2    3.37    1.58
   7  -5  -2    0.36    0.69
   7  -5  -2    1.79    0.79
   7   5  -2    0.80    0.76
   7   5  -2    0.05    0.76
  -7   5   2    1.29    1.24
  -7   5   2    1.35    1.41
  -7   5   2    1.52    0.63
   7   5  -2    0.89    0.64
  -5  -5   2    0.32    0.53
  -5  -5   2    0.03    0.72
  -5  -5   2   -0.73    0.61
   5  -5  -2    0.60    0.51
   5  -5  -2    0.14    0.52
   5  -5  -2   -0.39    0.41
   5   5  -2    0.34    0.38
   5   5  -2   -0.37    0.41
   5   5  -2   -0.42    0.52
  -5   5   2    1.17    0.90
  -5   5   2   -0.61    0.76
  -5   5   2   -0.13    0.32
  -3  -5   2   34.57    2.11
  -3  -5   2   38.44    1.53
  -3  -5   2   34.28    1.92
   3  -5  -2   38.15    1.98
   3  -5  -2   40.43    1.45
   3  -5  -2   37.66    1.97
   3  -5  -2   36.23    1.88
  -3   5   2   37.45    2.21
  -3   5   2   36.89    1.94
   3   5  -2   37.41    2.10
   3   5  -2   38.08    1.68
  -1  -5   2    9.11    0.95
  -1  -5   2   10.27    0.58
   1  -5  -2    9.75    0.86
   1  -5  -2    9.78    0.73
  -1  -5   2    8.85    0.70
   1  -5  -2   10.12    0.89
   1   5  -2    6.95    1.00
  -1   5   2   10.13    0.95
  -1   5   2    9.49    0.59
   1   5  -2    8.56    0.83
   1  -5   2   38.17    1.78
  -1  -5  -2   39.62    1.75
  -1  -5  -2   38.96    1.61
  -1  -5  -2   37.54    1.73
   1  -5   2   37.49    1.76
  -1  -5  -2   40.56    1.86
  -1  -5  -2   36.47    1.30
   1  -5   2   37.62    1.63
  -1   5  -2   35.15    1.94
   1   5   2   35.86    2.06
  -1   5  -2   38.02    1.75
  -1   5  -2   36.84    1.79
   3  -5   2    2.48    0.73
  -3  -5  -2    0.20    0.49
  -3  -5  -2    0.64    0.47
  -3  -5  -2    1.61    0.71
  -3  -5  -2    1.01    0.58
   3  -5   2    0.47    0.50
  -3   5  -2    1.19    0.52
  -3   5  -2    0.91    0.65
   3   5   2   -0.04    0.46
   3   5   2    1.54    0.66
  -3   5  -2    0.14    0.72
  -5  -5  -2   65.09    3.35
   5  -5   2   75.53    2.94
   5  -5   2   69.49    3.35
  -5  -5  -2   66.49    3.58
  -5  -5  -2   70.71    3.39
   5  -5   2   65.09    3.33
   5   5   2   70.57    3.29
  -5   5  -2   69.40    2.97
   5   5   2   72.88    3.30
  -5   5  -2   65.37    3.50
  -5   5  -2   63.97    3.71
  -7  -5  -2    5.59    1.38
  -7  -5  -2    3.17    1.45
  -7  -5  -2    4.69    1.66
   7  -5   2    4.91    1.35
   7  -5   2    5.64    1.14
   7  -5   2    4.54    1.27
   7   5   2    7.14    1.38
   7   5   2    5.91    1.35
  -7   5  -2    5.92    1.18
  -7   5  -2    5.48    1.87
  -7   5  -2    6.74    1.72
   7   5   2    5.46    1.31
  -9  -5  -2   34.81    2.84
  -9  -5  -2   32.90    3.37
   9  -5   2   34.29    3.01
  -9  -5  -2   34.76    3.28
   9  -5   2   39.10    2.52
   9  -5   2   38.10    2.97
   9   5   2   34.08    2.61
   9   5   2   31.56    2.76
   9   5   2   34.75    2.71
  -9   5  -2   30.33    3.40
  -9   5  -2   36.76    3.45
  -9   5  -2   35.71    2.43
 -11  -5  -2    3.72    2.28
  11  -5   2    1.77    1.26
  11  -5   2    2.02    1.32
 -11  -5  -2    1.19    1.77
 -11  -5  -2    0.98    1.06
  11   5   2    1.58    1.22
  11   5   2    2.24    1.41
  11   5   2    0.70    0.94
 -11   5  -2   -0.77    1.18
 -11   5  -2    1.71    1.90
 -13  -5  -2    0.98    1.90
  13  -5   2    1.27    1.68
  13  -5   2   -0.19    1.37
 -13  -5  -2    0.70    1.78
 -13   5  -2    3.48    2.26
 -13   5  -2    1.06    2.43
  13   5   2   -0.13    1.14
  14  -6  -2    3.22    1.67
 -14  -6   2    0.49    2.11
 -14   6   2    2.65    2.51
  14   6  -2    8.38    2.39
 -12  -6   2    1.36    1.88
 -12  -6   2    1.36    1.72
  12  -6  -2    4.26    1.48
  12  -6  -2    0.27    1.20
  12   6  -2    4.70    1.84
  12   6  -2    3.60    1.66
 -12   6   2   -1.55    1.31
 -12   6   2    1.78    2.06
  10  -6  -2    6.60    1.75
  10  -6  -2    9.33    2.01
 -10  -6   2    4.30    2.03
  10  -6  -2    7.78    1.67
 -10  -6   2    9.13    1.87
 -10  -6   2    9.44    2.60
  10   6  -2   11.68    2.37
  10   6  -2    9.36    1.87
 -10   6   2    7.13    2.25
 -10   6   2    9.82    2.43
   8  -6  -2   25.10    2.44
   8  -6  -2   26.83    2.24
  -8  -6   2   30.96    3.06
   8  -6  -2   21.98    2.12
  -8  -6   2   25.65    2.27
  -8  -6   2   26.03    2.86
   8   6  -2   28.26    1.94
   8   6  -2   30.74    2.55
  -8   6   2   28.49    3.13
  -8   6   2   29.85    1.72
   8   6  -2   26.77    2.21
  -8   6   2   27.41    2.77
  -6  -6   2   23.89    2.33
   6  -6  -2   23.63    1.85
  -6  -6   2   25.76    1.98
   6  -6  -2   20.59    1.92
   6  -6  -2   21.88    1.82
  -6  -6   2   24.35    2.30
   6   6  -2   20.81    1.97
   6   6  -2   26.09    1.85
  -6   6   2   26.36    2.26
  -6   6   2   22.53    2.39
   6   6  -2   24.17    1.52
   4  -6  -2   23.08    1.64
   4  -6  -2   26.23    1.74
  -4  -6   2   24.91    1.95
  -4  -6   2   26.55    1.92
  -4  -6   2   22.54    1.66
   4  -6  -2   25.93    1.70
  -4  -6   2   24.51    1.29
  -4   6   2   25.28    1.74
   4   6  -2   28.38    1.92
  -4   6   2   22.21    1.98
   4   6  -2   23.68    1.45
   2  -6  -2    8.81    0.89
   2  -6  -2    9.04    0.93
  -2  -6   2    9.08    1.00
  -2  -6   2    9.89    0.72
   2  -6  -2    7.13    0.66
  -2  -6   2    7.88    1.02
   2   6  -2    9.34    0.91
  -2   6   2   10.45    1.10
   2   6  -2   10.34    1.13
  -2   6   2    9.28    0.84
   0  -6   2   21.14    1.22
   0  -6   2   20.62    1.01
   0  -6  -2   20.06    1.21
   0  -6  -2   20.69    1.29
   0  -6  -2   21.18    1.27
   0  -6   2   20.78    1.32
   0  -6  -2   20.25    0.83
   0   6   2   18.47    1.59
   0   6  -2   19.72    1.19
   0   6  -2   21.31    1.37
   0   6  -2   19.57    1.47
   0   6   2   20.47    0.98
  -2  -6  -2   10.67    1.02
   2  -6   2   10.32    0.94
  -2  -6  -2    8.71    1.02
   2  -6   2    9.82    0.98
  -2  -6  -2    9.87    0.81
  -2  -6  -2    9.74    0.95
  -2   6  -2   11.69    1.03
   2   6   2   10.35    1.28
  -2   6  -2   10.56    1.24
  -2   6  -2   10.86    1.07
  -4  -6  -2  139.35    4.94
  -4  -6  -2  127.26    5.18
  -4  -6  -2  136.82    4.83
   4  -6   2  127.14    5.01
   4  -6   2  135.78    5.08
  -4  -6  -2  128.63    5.07
  -4   6  -2  129.97    5.42
  -4   6  -2  136.50    4.69
   4   6   2  125.87    4.85
   4   6   2  128.47    5.02
  -4   6  -2  127.10    5.08
  -6  -6  -2   34.20    2.59
   6  -6   2   34.98    2.50
   6  -6   2   35.11    2.01
  -6  -6  -2   37.07    2.83
  -6  -6  -2   36.73    2.54
   6  -6   2   40.99    2.61
  -6   6  -2   39.20    2.87
  -6   6  -2   34.98    2.09
  -6   6  -2   25.74    2.67
   6   6   2   30.04    2.25
   6   6   2   35.42    2.36
   8  -6   2   45.98    3.31
  -8  -6  -2   41.51    3.57
   8  -6   2   48.32    3.25
  -8  -6  -2   48.74    3.62
   8  -6   2   51.10    2.80
  -8  -6  -2   46.32    3.20
  -8   6  -2   50.62    3.99
   8   6   2   54.34    3.28
   8   6   2   47.70    3.20
  -8   6  -2   51.09    3.79
   8   6   2   46.32    2.89
  -8   6  -2   50.26    2.78
  10  -6   2    7.58    2.05
  10  -6   2   10.86    2.10
 -10  -6  -2    8.76    1.94
 -10  -6  -2    1.65    1.61
 -10  -6  -2    6.88    2.22
 -10   6  -2    8.44    2.37
  10   6   2    8.54    1.93
  10   6   2   10.84    1.65
 -10   6  -2    5.83    2.23
  10   6   2    7.90    1.80
 -12  -6  -2   -1.81    1.50
 -12  -6  -2    1.48    1.82
 -12  -6  -2   -0.01    1.19
  12  -6   2    1.35    1.39
  12  -6   2    0.85    1.20
 -12   6  -2   -0.73    1.93
  12   6   2   -0.79    1.00
 -12   6  -2    1.22    1.69
 -13  -7   2    6.62    2.80
  13  -7  -2    2.38    1.59
 -13  -7   2    9.37    3.04
  13   7  -2    7.27    2.13
 -13   7   2    5.67    2.75
  13   7  -2    3.06    3.09
 -13   7   2    4.77    2.40
  11  -7  -2    0.06    1.01
 -11  -7   2    1.24    1.59
 -11  -7   2   -0.19    0.93
  11  -7  -2    0.80    1.08
  11  -7  -2   -0.28    1.11
 -11  -7   2   -1.31    1.43
 -11   7   2   -0.40    1.29
 -11   7   2   -0.07    1.28
  11   7  -2    0.11    1.25
  11   7  -2    0.37    0.99
  -9  -7   2   30.71    3.34
   9  -7  -2   29.65    2.52
   9  -7  -2   39.77    3.09
   9  -7  -2   31.98    2.63
  -9  -7   2   29.57    2.55
  -9  -7   2   37.10    3.44
  -9   7   2   31.35    3.05
  -9   7   2   31.68    3.52
   9   7  -2   32.51    2.21
   9   7  -2   32.38    2.57
   9   7  -2   32.69    2.89
  -7  -7   2   37.08    3.13
   7  -7  -2   24.40    2.08
   7  -7  -2   31.58    2.52
   7  -7  -2   26.66    2.18
  -7  -7   2   26.65    2.70
  -7  -7   2   29.78    2.32
   7   7  -2   28.71    2.41
  -7   7   2   27.10    2.87
  -7   7   2   23.87    2.49
   7   7  -2   32.13    2.25
   7   7  -2   31.77    1.91
   5  -7  -2   28.14    1.91
   5  -7  -2   27.91    2.00
  -5  -7   2   25.96    2.22
  -5  -7   2   29.28    2.24
   5  -7  -2   26.95    1.92
  -5  -7   2   28.46    2.03
   5   7  -2   27.41    2.11
   5   7  -2   23.74    1.64
  -5   7   2   31.27    2.16
  -5   7   2   29.10    2.47
  -3  -7   2  163.86    5.88
   3  -7  -2  171.64    5.17
  -3  -7   2  162.65    5.21
   3  -7  -2  170.16    5.85
  -3  -7   2  163.44    6.02
   3  -7  -2  163.10    5.80
  -3   7   2  151.41    5.92
  -3   7   2  164.58    5.52
   3   7  -2  173.30    5.31
   3   7  -2  167.44    6.05
  -1  -7   2   35.09    1.64
   1  -7  -2   36.31    1.88
  -1  -7   2   34.92    1.44
  -1  -7   2   38.93    1.98
   1  -7  -2   35.89    1.66
   1  -7  -2   36.19    1.79
  -1   7   2   39.35    2.13
  -1   7   2   35.23    1.30
  -1   7   2   36.36    1.75
   1   7  -2   34.70    1.75
   1   7  -2   38.75    2.08
  -1  -7  -2   76.95    2.76
   1  -7   2   77.69    3.07
   1  -7   2   78.11    3.10
  -1  -7  -2   75.91    3.16
   1  -7   2   78.45    2.92
  -1  -7  -2   78.22    3.08
  -1  -7  -2   75.72    2.99
  -1   7  -2   82.53    2.98
   1   7   2   79.77    3.49
   1   7   2   81.16    2.48
  -1   7  -2   77.02    3.19
  -1   7  -2   80.81    3.31
  -3  -7  -2  195.14    6.43
  -3  -7  -2  197.76    6.27
   3  -7   2  194.88    6.71
  -3  -7  -2  189.65    6.61
   3  -7   2  190.42    6.57
  -3  -7  -2  187.31    6.73
  -3   7  -2  206.31    6.39
  -3   7  -2  199.76    7.04
  -3   7  -2  182.02    6.55
   3   7   2  191.95    6.78
  -5  -7  -2   22.96    1.87
  -5  -7  -2   20.49    1.80
  -5  -7  -2   19.18    1.91
   5  -7   2   19.80    1.76
   5  -7   2   18.89    1.71
  -5   7  -2   23.23    1.57
  -5   7  -2   19.20    1.87
   5   7   2   19.97    1.68
   5   7   2   22.01    1.81
  -5   7  -2   18.32    2.10
   7  -7   2  144.65    6.03
   7  -7   2  140.46    5.26
  -7  -7  -2  126.06    5.78
  -7  -7  -2  133.87    6.38
   7  -7   2  141.23    6.11
  -7  -7  -2  125.52    5.95
   7   7   2  137.16    5.75
  -7   7  -2  131.57    6.58
  -7   7  -2  135.17    5.20
   7   7   2  137.05    5.78
  -7   7  -2  135.04    6.25
  -9  -7  -2   47.30    3.39
   9  -7   2   49.63    3.09
  -9  -7  -2   47.91    3.76
   9  -7   2   45.39    3.38
  -9  -7  -2   53.40    4.19
   9  -7   2   42.83    3.40
   9   7   2   42.13    3.14
   9   7   2   47.60    3.07
  -9   7  -2   43.60    3.81
   9   7   2   42.90    3.25
  -9   7  -2   47.41    4.22
  -9   7  -2   48.95    2.87
 -11  -7  -2    0.93    1.64
 -11  -7  -2    0.46    1.15
 -11  -7  -2    1.03    1.62
  11  -7   2   -0.28    1.05
  11  -7   2    1.39    1.15
  11   7   2    0.36    0.98
 -11   7  -2    2.51    2.07
  11   7   2    0.15    1.24
 -11   7  -2   -1.71    1.20
 -13  -7  -2   12.22    3.44
 -13  -7  -2   14.96    3.65
  13  -7   2   11.77    2.65
  13  -7   2   13.29    2.90
  13   7   2    9.78    2.41
 -13   7  -2    8.26    2.98
 -13   7  -2   13.98    3.54
 -12  -8   2    1.48    1.48
 -12  -8   2   -1.28    1.45
 -12  -8   2    1.13    1.99
  12  -8  -2    0.42    1.12
  12  -8  -2    0.21    1.07
 -12   8   2    1.99    1.94
 -12   8   2    1.54    1.92
  12   8  -2    1.84    1.47
  12   8  -2    0.90    1.36
 -10  -8   2   -0.90    1.34
  10  -8  -2   -0.73    0.70
 -10  -8   2   -0.47    0.89
 -10  -8   2    1.63    1.64
  10  -8  -2   -0.21    0.81
  10  -8  -2    0.68    0.92
  10   8  -2   -0.61    0.70
 -10   8   2    0.16    1.60
  10   8  -2   -0.88    0.89
 -10   8   2   -0.11    1.15
   8  -8  -2   10.70    1.55
  -8  -8   2   12.36    2.42
  -8  -8   2   12.68    2.39
  -8  -8   2   10.51    1.61
   8  -8  -2   10.87    1.63
   8  -8  -2   10.37    1.93
  -8   8   2   11.72    2.31
   8   8  -2    8.45    1.63
   8   8  -2   11.21    1.80
   8   8  -2   13.96    1.39
  -8   8   2    9.20    2.30
   6  -8  -2    0.54    0.66
  -6  -8   2    0.68    0.98
   6  -8  -2    0.55    0.61
  -6  -8   2    0.25    0.78
   6  -8  -2    0.84    0.72
  -6  -8   2    1.97    1.15
  -6   8   2    1.49    1.27
   6   8  -2    0.95    0.68
  -6   8   2    0.16    0.96
   6   8  -2    0.20    0.69
   4  -8  -2   43.28    1.86
  -4  -8   2   44.87    1.97
  -4  -8   2   42.64    2.53
   4  -8  -2   46.00    2.53
  -4  -8   2   41.29    2.67
  -4  -8   2   42.85    2.50
   4  -8  -2   43.78    2.45
   4   8  -2   42.37    2.63
  -4   8   2   45.49    2.39
   4   8  -2   43.96    2.09
  -4   8   2   44.79    2.82
   2  -8  -2  158.80    5.09
   2  -8  -2  159.78    5.60
  -2  -8   2  155.29    4.91
  -2  -8   2  150.01    5.57
  -2  -8   2  156.38    5.12
   2  -8  -2  160.71    5.51
  -2  -8   2  158.53    5.58
  -2   8   2  160.10    4.96
  -2   8   2  158.11    5.73
   2   8  -2  154.38    5.75
   2   8  -2  162.88    5.38
  -2   8   2  149.73    5.47
   0  -8  -2    4.57    0.70
   0  -8  -2    3.86    0.48
   0  -8  -2    4.47    0.82
   0  -8   2    3.11    0.69
   0  -8  -2    3.17    0.76
   0  -8   2    4.26    0.86
   0  -8   2    4.85    0.60
   0   8  -2    3.97    1.02
   0   8   2    4.05    0.63
   0   8  -2    3.18    0.81
   0   8   2    3.42    1.03
   0   8  -2    4.56    0.76
   2  -8   2  181.53    6.03
  -2  -8  -2  174.64    5.95
   2  -8   2  178.95    6.20
  -2  -8  -2  174.62    5.92
   2  -8   2  179.25    6.01
  -2  -8  -2  174.80    6.01
  -2  -8  -2  186.86    5.56
  -2   8  -2  185.79    6.14
  -2   8  -2  183.92    6.47
  -2   8  -2  173.57    5.99
   2   8   2  180.73    6.50
  -4  -8  -2  215.96    7.19
  -4  -8  -2  217.18    7.19
  -4  -8  -2  218.60    7.64
  -4  -8  -2  209.09    7.62
   4  -8   2  213.61    7.60
   4  -8   2  216.43    7.50
  -4   8  -2  221.32    8.02
   4   8   2  224.06    7.71
   4   8   2  207.10    7.25
  -4   8  -2  200.07    7.44
  -6  -8  -2   55.23    3.23
   6  -8   2   53.94    3.21
   6  -8   2   54.30    3.23
  -6  -8  -2   57.51    3.60
  -6  -8  -2   56.44    3.29
  -6   8  -2   52.93    3.71
   6   8   2   53.95    3.06
   6   8   2   49.15    3.09
  -6   8  -2   58.74    3.48
  -8  -8  -2   58.95    3.75
   8  -8   2   59.34    3.78
   8  -8   2   57.73    3.79
  -8  -8  -2   58.28    4.17
  -8  -8  -2   65.60    4.09
  -8   8  -2   61.48    4.13
   8   8   2   65.15    3.48
  -8   8  -2   60.91    4.47
   8   8   2   61.40    3.68
   8   8   2   63.56    3.74
  10  -8   2   26.64    2.88
 -10  -8  -2   24.23    3.05
 -10  -8  -2   20.99    2.55
  10  -8   2   27.80    2.84
 -10  -8  -2   20.68    2.99
  10   8   2   25.99    2.64
 -10   8  -2   24.31    3.40
  10   8   2   22.59    2.52
  10   8   2   23.72    2.33
 -10   8  -2   20.83    2.99
  12  -8   2    5.85    1.97
 -12  -8  -2    2.05    1.64
 -12  -8  -2    3.25    2.18
  12  -8   2    2.95    1.61
 -12  -8  -2    2.18    1.99
  12   8   2    3.27    1.44
 -12   8  -2    4.80    2.34
 -12   8  -2    4.47    2.49
  13  -9  -2    3.05    1.48
  13  -9  -2    1.52    1.39
 -13  -9   2    5.97    2.66
 -13  -9   2    0.83    2.13
 -13   9   2    1.99    2.39
 -13   9   2    2.04    2.21
  13   9  -2    1.28    1.62
  13   9  -2    3.54    1.87
 -11  -9   2    3.91    2.22
  11  -9  -2    2.19    1.36
 -11  -9   2    3.14    1.56
  11  -9  -2    1.99    1.37
 -11  -9   2    1.15    1.84
  11   9  -2   -0.17    0.98
 -11   9   2    3.28    2.24
 -11   9   2    3.06    1.90
  11   9  -2    4.45    1.78
  -9  -9   2   -1.68    1.23
  -9  -9   2    0.08    0.99
   9  -9  -2    1.82    0.96
   9  -9  -2    0.37    0.81
  -9  -9   2    0.19    1.13
   9  -9  -2    1.26    0.95
   9   9  -2    1.20    1.10
  -9   9   2   -0.11    1.48
   9   9  -2    1.37    1.00
  -9   9   2    0.32    1.16
  -7  -9   2   27.53    2.36
   7  -9  -2   23.77    1.53
  -7  -9   2   27.55    2.67
   7  -9  -2   21.42    2.16
   7  -9  -2   25.30    2.21
   7  -9  -2   23.02    2.06
  -7  -9   2   25.67    2.79
  -7   9   2   22.18    2.41
  -7   9   2   22.16    2.83
   7   9  -2   28.17    2.49
   7   9  -2   29.32    2.17
  -5  -9   2    0.26    0.67
   5  -9  -2    0.87    0.59
  -5  -9   2    1.23    0.98
  -5  -9   2    0.69    0.55
   5  -9  -2    1.02    0.48
   5  -9  -2    0.39    0.60
  -5  -9   2    2.03    1.06
   5   9  -2    1.76    0.88
  -5   9   2    0.56    0.86
  -5   9   2    1.61    1.14
   5   9  -2    1.10    0.66
   3  -9  -2   36.01    2.13
  -3  -9   2   38.66    1.81
  -3  -9   2   35.47    2.27
  -3  -9   2   34.39    2.20
   3  -9  -2   38.81    1.77
   3  -9  -2   34.52    2.15
  -3   9   2   33.92    1.82
   3   9  -2   36.90    2.38
  -3   9   2   35.91    2.34
   1  -9  -2   48.07    2.30
  -1  -9   2   47.00    1.92
   1  -9  -2   48.41    2.21
  -1  -9   2   44.56    2.39
   1  -9  -2   50.18    2.45
  -1  -9   2   47.69    2.17
   1   9  -2   49.82    2.25
  -1   9   2   42.52    2.53
  -1   9   2   49.71    2.24
   1   9  -2   49.44    2.66
  -1   9   2   46.79    1.70
  -1  -9  -2    1.57    0.60
  -1  -9  -2    0.98    0.53
  -1  -9  -2    3.00    0.75
   1  -9   2    2.35    0.61
  -1  -9  -2    1.95    0.71
   1  -9   2    2.32    0.74
   1  -9   2    1.47    0.60
  -1   9  -2    3.12    0.98
   1   9   2    2.11    0.43
   1   9   2    2.73    1.10
  -1   9  -2    1.97    0.77
  -1   9  -2    2.04    0.66
  -3  -9  -2  150.12    5.30
   3  -9   2  148.35    5.42
   3  -9   2  152.55    5.29
   3  -9   2  144.65    5.55
  -3  -9  -2  148.95    5.42
  -3  -9  -2  139.59    5.61
  -3  -9  -2  147.90    4.99
  -3   9  -2  150.25    5.37
  -3   9  -2  149.00    5.90
  -3   9  -2  144.26    5.36
   3   9   2  141.66    5.70
   5  -9   2    3.23    1.02
  -5  -9  -2    7.22    1.25
  -5  -9  -2    8.07    1.46
  -5  -9  -2    6.73    1.51
  -5  -9  -2    6.16    1.29
   5  -9   2    6.49    1.35
   5   9   2    4.63    1.14
   5   9   2    5.92    1.38
  -5   9  -2    6.51    1.43
  -5   9  -2    3.59    1.50
   7  -9   2    3.19    1.20
   7  -9   2    3.07    1.17
  -7  -9  -2    3.46    1.45
  -7  -9  -2    2.20    1.16
  -7  -9  -2    3.91    1.53
   7   9   2    2.63    1.13
  -7   9  -2    0.63    1.38
  -7   9  -2    2.52    1.45
   7   9   2    3.17    1.27
  -9  -9  -2   20.42    2.41
  -9  -9  -2   14.76    3.04
   9  -9   2   12.41    2.25
  -9  -9  -2   12.40    2.60
   9  -9   2    9.48    2.10
   9   9   2   12.01    1.94
   9   9   2   13.96    1.77
  -9   9  -2   18.30    3.47
   9   9   2   14.43    2.01
  -9   9  -2   14.64    2.76
 -11  -9  -2    6.54    2.00
  11  -9   2    5.40    1.88
  11  -9   2    8.70    2.15
 -11  -9  -2    7.29    2.65
 -11  -9  -2   15.39    3.39
 -11   9  -2    6.87    2.56
 -11   9  -2    8.86    2.51
  11   9   2    3.92    1.49
  11   9   2   11.40    2.46
  13  -9   2    0.25    1.36
  13  -9   2    0.72    1.35
 -13  -9  -2    0.65    2.02
 -13  -9  -2    1.01    1.72
  13   9   2    0.35    1.38
 -13   9  -2   -0.30    1.77
 -13   9  -2    0.81    2.17
  12 -10  -2   -0.25    0.96
  12 -10  -2    0.73    1.12
 -12 -10   2    0.15    1.63
 -12 -10   2   -0.55    1.10
 -12 -10   2   -1.39    1.80
  12  10  -2    1.61    1.20
 -12  10   2    1.27    1.89
 -12  10   2   -3.13    1.32
  12  10  -2    0.65    1.46
 -10 -10   2    4.77    2.07
 -10 -10   2    6.01    2.30
  10 -10  -2    5.18    1.67
  10 -10  -2    4.61    1.49
 -10 -10   2    8.93    2.05
 -10  10   2    3.11    1.72
 -10  10   2    6.06    2.37
  10  10  -2    8.36    2.17
   8 -10  -2    2.56    1.05
   8 -10  -2    2.42    1.15
  -8 -10   2    0.81    1.02
  -8 -10   2    1.72    1.34
  -8 -10   2    6.71    1.91
  -8  10   2    1.73    1.41
  -8  10   2    2.16    1.38
   8  10  -2    1.82    0.94
   8  10  -2    2.81    1.24
   8  10  -2    4.35    1.01
  -6 -10   2    1.57    1.24
   6 -10  -2    0.95    0.73
  -6 -10   2    2.88    1.26
  -6 -10   2    2.63    1.17
   6 -10  -2    1.18    0.83
   6 -10  -2    2.83    0.68
  -6  10   2    1.10    1.45
   6  10  -2    3.76    1.29
   6  10  -2    0.24    0.68
  -6  10   2    1.83    1.21
  -4 -10   2    1.80    0.62
   4 -10  -2    1.31    0.49
   4 -10  -2    1.63    0.75
   4 -10  -2    1.95    0.77
  -4 -10   2    1.63    0.95
  -4 -10   2    1.13    0.75
  -4  10   2   -0.62    0.51
   4  10  -2    1.42    0.57
   4  10  -2    0.80    0.85
  -4  10   2    2.33    1.09
   2 -10  -2   21.18    1.53
  -2 -10   2   20.95    1.67
  -2 -10   2   21.49    1.40
  -2 -10   2   19.71    1.16
   2 -10  -2   21.42    1.38
   2 -10  -2   16.53    1.48
  -2 -10   2   18.81    1.55
  -2  10   2   21.88    1.88
   2  10  -2   20.35    1.43
  -2  10   2   20.29    1.61
   2  10  -2   15.44    1.64
  -2  10   2   21.62    1.17
   0 -10  -2  161.67    5.59
   0 -10  -2  151.77    5.70
   0 -10  -2  169.14    5.00
   0 -10  -2  161.05    5.70
   0 -10   2  163.11    5.84
   0 -10   2  165.82    5.35
   0 -10   2  162.72    5.67
   0  10  -2  164.53    6.08
   0  10  -2  157.60    5.41
   0  10   2  162.62    5.19
   0  10  -2  162.48    5.71
   0  10   2  162.44    6.22
   2 -10   2    8.25    0.99
  -2 -10  -2    7.95    1.11
   2 -10   2    7.50    1.03
  -2 -10  -2    9.01    1.00
   2 -10   2    6.13    0.86
  -2 -10  -2    7.55    0.98
  -2 -10  -2    7.37    0.95
   2  10   2   11.23    1.50
  -2  10  -2    7.91    1.02
  -2  10  -2    7.19    1.38
  -2  10  -2    9.36    1.46
   4 -10   2    5.06    1.05
   4 -10   2    6.08    0.97
  -4 -10  -2    5.18    1.09
  -4 -10  -2    4.82    1.18
  -4 -10  -2    4.47    0.99
  -4 -10  -2    7.45    1.43
   4 -10   2    5.61    1.25
  -4  10  -2    7.82    1.34
   4  10   2    5.98    1.36
  -4  10  -2    4.09    1.31
  -4  10  -2    4.94    1.19
   6 -10   2    2.77    1.05
  -6 -10  -2    2.61    1.32
  -6 -10  -2    2.31    1.09
  -6 -10  -2    5.03    1.38
   6 -10   2    5.23    1.35
  -6 -10  -2    3.25    1.01
   6  10   2    2.26    1.06
  -6  10  -2    4.34    1.84
   6  10   2    2.13    1.10
  -6  10  -2    1.96    1.19
   8 -10   2    4.56    1.50
  -8 -10  -2    3.66    1.54
  -8 -10  -2    4.06    1.52
  -8 -10  -2    4.09    1.59
   8 -10   2    2.53    1.26
  -8  10  -2    3.55    1.51
   8  10   2    6.16    1.68
   8  10   2    5.60    1.38
  -8  10  -2    2.80    1.64
 -10 -10  -2    2.44    1.54
  10 -10   2    1.45    1.11
 -10 -10  -2    2.99    1.80
  10 -10   2    5.29    1.79
 -10 -10  -2    1.84    1.39
  10  10   2    1.89    1.21
  10  10   2    1.54    0.96
 -10  10  -2    3.00    1.79
 -10  10  -2    1.74    1.90
  10  10   2    0.19    0.96
 -12 -10  -2    0.68    1.92
 -12 -10  -2    1.60    1.64
  12 -10   2    3.46    1.63
  12 -10   2    2.23    1.63
 -12 -10  -2    0.33    1.90
 -12  10  -2    3.89    2.38
 -12  10  -2    2.88    2.22
  12  10   2    4.13    1.66
  13 -11  -2   -0.40    1.31
 -13 -11   2    6.33    2.67
  13 -11  -2    0.35    1.26
 -13 -11   2    0.35    1.77
 -13  11   2    2.22    2.11
 -13  11   2    1.90    2.51
  13  11  -2    0.17    1.61
 -11 -11   2   -1.29    0.97
  11 -11  -2   -0.30    1.04
 -11 -11   2   -0.56    1.50
 -11 -11   2   -1.39    1.26
  11 -11  -2    0.74    1.14
  11  11  -2    1.66    1.14
  11  11  -2    0.12    1.26
 -11  11   2    0.36    1.56
 -11  11   2    1.28    1.78
  -9 -11   2   11.14    2.15
  -9 -11   2   16.28    3.16
   9 -11  -2   11.08    2.12
   9 -11  -2   15.97    2.13
  -9 -11   2   14.87    2.90
  -9  11   2    6.33    2.27
  -9  11   2   10.49    2.31
   9  11  -2   11.84    2.42
   9  11  -2   11.86    1.69
   7 -11  -2    3.86    0.80
   7 -11  -2    2.08    0.94
  -7 -11   2    5.53    1.81
  -7 -11   2    2.17    1.31
  -7 -11   2    1.30    0.98
   7 -11  -2    4.74    1.33
  -7  11   2   -0.23    1.24
  -7  11   2    1.52    1.16
   7  11  -2    1.15    1.01
   7  11  -2    3.94    1.07
  -5 -11   2    5.55    1.46
   5 -11  -2    2.78    0.96
  -5 -11   2    5.98    1.64
   5 -11  -2    4.48    0.84
  -5 -11   2    4.29    1.25
   5 -11  -2    3.32    1.02
  -5 -11   2    2.96    0.83
  -5  11   2    4.41    1.39
   5  11  -2    2.86    0.90
  -5  11   2    3.44    1.07
   5  11  -2    4.06    1.28
  -3 -11   2    0.48    0.75
   3 -11  -2    0.69    0.61
  -3 -11   2    1.68    0.60
  -3 -11   2    0.14    0.62
   3 -11  -2    0.51    0.52
   3 -11  -2    0.47    0.48
  -3  11   2    0.94    0.84
   3  11  -2    1.00    0.92
  -3  11   2    0.91    0.59
  -3  11   2    0.06    0.80
   1 -11  -2  109.80    4.45
  -1 -11   2  109.05    3.85
  -1 -11   2  115.20    4.58
   1 -11  -2  110.26    4.23
  -1 -11   2  106.50    4.17
   1 -11  -2  109.79    4.26
   1  11  -2  112.13    4.76
  -1  11   2  102.27    4.68
  -1  11   2  110.87    3.53
  -1  11   2  111.97    4.15
   1  11  -2  112.95    4.20
  -1 -11  -2   21.79    1.69
  -1 -11  -2   23.86    1.35
  -1 -11  -2   20.70    1.62
   1 -11   2   19.47    1.59
  -1 -11  -2   19.43    1.48
   1 -11   2   22.06    1.65
   1 -11   2   21.31    1.44
  -1  11  -2   24.85    2.03
   1  11   2   23.04    2.12
   1  11   2   22.58    1.17
  -1  11  -2   24.45    1.82
  -1  11  -2   26.20    1.56
  -3 -11  -2    2.63    0.92
   3 -11   2    1.37    0.68
  -3 -11  -2    3.73    0.81
   3 -11   2    3.13    0.85
  -3 -11  -2    2.39    0.91
   3 -11   2    2.95    0.81
  -3 -11  -2    1.92    0.74
   3  11   2    1.52    1.08
  -3  11  -2    3.47    1.10
  -3  11  -2    2.54    1.14
  -3  11  -2    2.96    0.90
  -5 -11  -2    4.48    1.31
  -5 -11  -2    6.10    1.30
   5 -11   2    5.88    1.41
  -5 -11  -2    5.64    1.27
   5 -11   2    6.32    1.31
  -5 -11  -2    4.55    1.35
   5 -11   2    6.17    1.23
  -5  11  -2    5.71    1.37
   5  11   2    1.93    1.20
   5  11   2    5.37    1.21
  -5  11  -2    7.78    1.53
  -5  11  -2    5.32    1.71
  -7 -11  -2    6.59    1.70
   7 -11   2    7.76    1.60
  -7 -11  -2    6.99    1.84
  -7 -11  -2    6.01    1.61
   7 -11   2    6.03    1.57
   7  11   2    6.82    1.67
  -7  11  -2    6.32    1.81
  -7  11  -2    6.17    2.09
   7  11   2    6.49    1.44
   9 -11   2    6.32    1.68
  -9 -11  -2    9.72    2.38
  -9 -11  -2    6.92    1.92
  -9 -11  -2   10.84    2.69
   9 -11   2    9.15    2.00
   9  11   2   11.42    2.28
   9  11   2    7.46    1.55
  -9  11  -2    7.95    2.29
  -9  11  -2   10.69    2.88
   9  11   2   11.50    2.09
 -11 -11  -2   14.07    2.80
 -11 -11  -2   14.96    3.32
  11 -11   2   14.92    2.78
  11 -11   2   12.10    2.56
 -11 -11  -2   10.88    2.83
  11  11   2   15.53    2.33
  11  11   2   10.73    2.56
 -11  11  -2    9.22    2.57
 -11  11  -2   13.84    3.51
  13 -11   2    0.23    1.21
 -13 -11  -2   -1.16    1.40
  13 -11   2   -0.54    1.32
 -13 -11  -2   -0.97    1.62
  13  11   2   -0.19    1.16
 -13  11  -2    0.59    1.89
 -13  11  -2    0.03    1.90
  12 -12  -2    4.31    1.86
 -12 -12   2    0.48    2.01
 -12 -12   2    6.12    2.05
  12 -12  -2    3.31    1.80
 -12 -12   2    3.99    2.47
  12  12  -2    1.72    1.99
 -12  12   2    2.03    1.68
  12  12  -2    3.15    1.91
 -12  12   2    0.13    1.84
 -10 -12   2    7.81    2.45
  10 -12  -2    6.79    1.88
  10 -12  -2    8.30    2.15
 -10 -12   2    7.98    2.48
 -10 -12   2    8.79    2.10
  10  12  -2    7.36    2.09
 -10  12   2    9.27    2.69
  10  12  -2    6.23    1.58
 -10  12   2    9.54    2.39
  -8 -12   2    2.26    1.16
  -8 -12   2    4.94    1.80
   8 -12  -2    0.69    0.85
   8 -12  -2    2.46    1.17
  -8 -12   2    3.69    1.66
   8  12  -2    2.39    1.31
  -8  12   2    2.61    1.70
   8  12  -2    2.13    0.99
  -8  12   2    0.26    1.05
   6 -12  -2    1.48    0.67
   6 -12  -2    1.05    0.76
  -6 -12   2    0.17    1.07
  -6 -12   2    0.46    0.93
  -6 -12   2    1.65    0.77
   6 -12  -2    2.44    0.93
  -6 -12   2    2.42    1.45
   6  12  -2    0.39    0.72
  -6  12   2   -0.74    0.79
   6  12  -2    0.44    0.94
  -6  12   2    3.37    1.56
  -4 -12   2    2.88    1.06
  -4 -12   2    1.40    0.65
   4 -12  -2   -0.06    0.62
   4 -12  -2    1.36    0.77
   4 -12  -2    2.14    0.69
  -4 -12   2    0.44    0.75
  -4  12   2    0.66    0.75
   4  12  -2    0.76    0.58
  -4  12   2    1.50    1.09
   4  12  -2    0.87    0.93
  -4  12   2   -0.68    0.84
   2 -12  -2   86.44    3.75
   2 -12  -2   87.87    3.97
  -2 -12   2   85.59    3.26
  -2 -12   2   85.09    3.99
   2 -12  -2   89.58    3.59
  -2 -12   2   79.60    3.71
  -2 -12   2   84.44    3.54
  -2  12   2   88.47    3.10
   2  12  -2   83.28    4.16
  -2  12   2   82.98    4.10
   2  12  -2   86.82    3.57
  -2  12   2   87.66    3.81
   0 -12   2   60.76    2.97
   0 -12  -2   62.84    2.37
   0 -12  -2   65.23    3.13
   0 -12   2   63.78    2.69
   0 -12   2   63.82    3.15
   0 -12  -2   58.66    2.98
   0 -12  -2   63.62    2.90
   0  12  -2   66.61    3.07
   0  12   2   59.55    2.55
   0  12  -2   62.08    2.76
   0  12  -2   63.21    3.47
   0  12   2   65.12    3.58
  -2 -12  -2   69.64    3.06
  -2 -12  -2   72.67    3.24
  -2 -12  -2   71.61    3.37
   2 -12   2   73.18    3.51
   2 -12   2   74.56    3.28
   2 -12   2   69.39    3.30
  -2 -12  -2   69.11    3.56
  -2  12  -2   74.02    3.19
   2  12   2   77.67    4.04
  -2  12  -2   78.39    3.75
  -2  12  -2   71.01    3.64
   4 -12   2    8.53    1.19
  -4 -12  -2   10.29    1.53
   4 -12   2    8.65    1.36
  -4 -12  -2   12.71    1.41
   4 -12   2   11.14    1.36
  -4 -12  -2   10.42    1.23
  -4 -12  -2    9.12    1.59
  -4  12  -2   11.46    1.85
   4  12   2    9.84    1.83
  -4  12  -2   11.56    1.50
  -4  12  -2    9.47    1.53
   6 -12   2   22.28    2.13
  -6 -12  -2   16.82    2.27
  -6 -12  -2   19.65    1.91
   6 -12   2   18.26    1.73
  -6 -12  -2   23.13    2.30
  -6 -12  -2   21.67    2.09
   6 -12   2   18.41    2.04
  -6  12  -2   20.35    2.20
  -6  12  -2   16.02    2.50
  -6  12  -2   18.07    2.06
   6  12   2   18.56    2.12
   6  12   2   19.91    1.98
  -8 -12  -2    9.49    2.12
   8 -12   2    6.67    1.42
   8 -12   2    6.55    1.62
  -8 -12  -2    3.24    1.54
   8 -12   2    4.93    1.55
  -8 -12  -2    4.82    1.63
  -8  12  -2    3.76    1.62
   8  12   2    5.63    1.65
   8  12   2    7.73    1.66
  -8  12  -2    7.90    1.74
  -8  12  -2    5.07    1.91
 -10 -12  -2   13.05    2.89
  10 -12   2    4.90    1.67
 -10 -12  -2    8.12    2.19
 -10 -12  -2    4.47    1.91
  10 -12   2    5.94    1.84
  10  12   2    4.51    1.67
 -10  12  -2    7.71    2.42
  10  12   2    4.22    1.52
 -10  12  -2    3.99    1.93
 -12 -12  -2   16.96    3.79
  12 -12   2   19.03    2.93
 -12 -12  -2   17.01    3.18
  12 -12   2   16.66    3.14
 -12  12  -2   18.13    3.68
  12  12   2   11.76    2.51
 -12  12  -2   12.42    3.54
  12  12   2   16.21    4.25
 -13 -13   2   -0.37    1.71
  13 -13  -2    0.43    1.24
  13 -13  -2   -0.45    1.18
 -13  13   2   -0.69    2.09
  13  13  -2    0.74    1.79
 -13  13   2    0.94    2.09
  11 -13  -2    5.11    1.96
 -11 -13   2    6.98    2.17
 -11 -13   2    6.75    2.42
  11 -13  -2    7.63    2.16
 -11 -13   2    2.82    1.98
 -11  13   2    5.31    2.46
 -11  13   2    9.18    2.48
  11  13  -2    7.57    2.41
  11  13  -2    4.31    1.45
   9 -13  -2    0.78    0.92
  -9 -13   2   -0.12    1.29
   9 -13  -2    0.23    0.86
  -9 -13   2   -0.90    0.80
  -9 -13   2    0.18    1.51
   9  13  -2    0.61    1.16
  -9  13   2    1.55    1.30
  -9  13   2   -0.32    1.41
   9  13  -2   -0.16    0.83
   7 -13  -2   63.36    3.91
  -7 -13   2   59.67    4.20
  -7 -13   2   68.20    4.06
  -7 -13   2   66.07    4.07
   7 -13  -2   59.48    3.79
   7  13  -2   63.87    3.34
   7  13  -2   61.98    4.10
  -7  13   2   64.10    3.80
  -7  13   2   54.47    4.17
  -5 -13   2    2.26    1.30
  -5 -13   2    1.75    1.09
  -5 -13   2    2.95    0.87
   5 -13  -2    2.66    1.02
  -5 -13   2    3.11    1.20
   5 -13  -2    5.10    1.32
   5 -13  -2    3.56    0.89
   5  13  -2    4.46    1.53
   5  13  -2    3.31    0.97
  -5  13   2    2.46    1.44
  -5  13   2    4.84    1.25
  -5  13   2    3.42    1.48
   3 -13  -2  205.03    7.83
   3 -13  -2  216.69    7.73
  -3 -13   2  214.65    8.05
  -3 -13   2  223.38    7.86
   3 -13  -2  225.10    7.29
  -3 -13   2  210.99    7.29
  -3  13   2  214.60    6.97
  -3  13   2  215.30    7.90
  -3  13   2  213.95    8.13
   3  13  -2  218.90    7.41
   3  13  -2  212.16    8.26
  -1 -13   2   58.26    2.96
   1 -13  -2   59.25    3.16
   1 -13  -2   63.76    3.03
   1 -13  -2   65.37    3.06
  -1 -13   2   61.79    2.66
  -1 -13   2   62.88    3.29
  -1  13   2   61.36    3.56
   1  13  -2   60.30    2.90
   1  13  -2   60.26    3.49
  -1  13   2   64.05    2.93
  -1  13   2   62.35    2.31
   1 -13   2  130.58    5.19
   1 -13   2  133.28    4.83
   1 -13   2  132.82    5.21
  -1 -13  -2  125.84    4.45
  -1 -13  -2  129.76    5.18
  -1 -13  -2  126.97    4.91
  -1 -13  -2  129.24    5.25
   1  13   2  127.92    4.31
   1  13   2  123.27    5.76
  -1  13  -2  129.09    5.57
  -1  13  -2  127.34    5.18
  -1  13  -2  130.47    4.72
  -3 -13  -2  133.72    5.25
   3 -13   2  143.23    5.73
   3 -13   2  140.32    5.35
   3 -13   2  134.59    5.37
  -3 -13  -2  132.96    5.35
  -3 -13  -2  137.10    5.76
  -3 -13  -2  145.71    4.79
  -3 -13  -2  135.51    5.26
  -3  13  -2  129.68    5.56
   3  13   2  131.64    6.01
  -3  13  -2  136.34    5.93
  -3  13  -2  127.87    5.16
  -5 -13  -2   27.15    2.14
  -5 -13  -2   28.28    2.48
   5 -13   2   28.56    2.04
   5 -13   2   28.54    2.37
   5 -13   2   26.91    2.24
  -5 -13  -2   23.75    2.32
  -5 -13  -2   27.59    2.08
  -5  13  -2   26.28    2.35
  -5  13  -2   27.09    2.34
  -5  13  -2   23.72    2.68
   5  13   2   30.53    2.73
   5  13   2   29.75    2.23
   7 -13   2   53.49    3.62
  -7 -13  -2   51.60    3.76
  -7 -13  -2   49.89    3.26
   7 -13   2   45.39    3.34
  -7 -13  -2   49.24    3.59
   7 -13   2   50.32    2.88
  -7  13  -2   43.96    3.35
   7  13   2   51.26    3.25
  -7  13  -2   55.61    3.34
   7  13   2   50.93    3.64
  -7  13  -2   48.40    4.07
   9 -13   2    4.92    1.66
  -9 -13  -2    7.27    2.00
  -9 -13  -2    7.02    2.24
  -9 -13  -2   10.19    2.34
   9 -13   2    7.15    1.91
  -9  13  -2    5.72    2.34
  -9  13  -2    6.87    2.07
   9  13   2    4.36    1.44
   9  13   2    9.29    2.22
 -11 -13  -2   12.39    3.13
 -11 -13  -2   18.63    2.84
  11 -13   2   23.94    2.98
  11 -13   2   21.20    2.88
  11  13   2   12.68    2.64
 -11  13  -2   24.15    3.75
  11  13   2   23.28    2.81
 -11  13  -2   14.83    3.19
 -12 -14   2    8.70    2.52
  12 -14  -2   15.69    3.05
 -12 -14   2   14.60    3.69
  12 -14  -2   15.31    3.15
  12  14  -2   14.29    3.12
 -12  14   2   11.14    3.00
 -12  14   2   12.18    3.69
 -10 -14   2    0.89    1.62
  10 -14  -2    3.56    1.54
 -10 -14   2    3.22    1.85
 -10 -14   2    3.87    1.77
  10 -14  -2    4.33    1.72
 -10  14   2    2.17    1.71
 -10  14   2    1.42    1.89
  10  14  -2    2.84    1.19
  10  14  -2    4.39    1.86
  -8 -14   2   38.69    3.29
  -8 -14   2   34.63    3.14
  -8 -14   2   38.31    3.60
   8 -14  -2   41.90    3.29
   8 -14  -2   47.39    3.47
   8  14  -2   40.01    2.75
   8  14  -2   30.00    3.09
  -8  14   2   30.07    3.44
  -8  14   2   41.33    3.24
   6 -14  -2   15.45    1.97
  -6 -14   2   22.33    1.76
   6 -14  -2   18.77    1.52
  -6 -14   2   20.99    2.26
  -6 -14   2   16.03    2.23
  -6 -14   2   18.93    2.21
   6 -14  -2   19.39    2.12
  -6  14   2   20.86    2.44
  -6  14   2   22.05    2.15
   6  14  -2   21.46    1.82
   6  14  -2   16.84    2.23
  -6  14   2   22.08    2.77
   4 -14  -2    2.01    0.92
  -4 -14   2    0.23    0.76
  -4 -14   2    2.03    0.76
  -4 -14   2   -0.79    0.83
   4 -14  -2    0.45    0.71
   4 -14  -2   -0.02    0.52
  -4  14   2    0.64    1.14
   4  14  -2    1.34    1.06
  -4  14   2    0.41    0.79
  -4  14   2    1.01    1.20
   2 -14  -2   87.07    4.05
   2 -14  -2   79.61    3.75
  -2 -14   2   80.73    4.05
  -2 -14   2   81.65    3.28
  -2 -14   2   82.31    3.78
  -2 -14   2   77.20    3.55
   2 -14  -2   81.33    3.60
  -2  14   2   79.18    2.98
  -2  14   2   81.75    3.82
   2  14  -2   81.75    3.54
  -2  14   2   75.88    4.25
   2  14  -2   73.62    4.15
   0 -14  -2    9.11    1.25
   0 -14  -2    7.96    1.29
   0 -14   2    8.45    1.00
   0 -14  -2    7.01    0.81
   0 -14   2    8.62    1.23
   0 -14   2    9.19    1.20
   0 -14  -2    7.60    1.21
   0  14   2    5.33    1.64
   0  14   2    8.42    1.00
   0  14  -2    8.61    1.06
   0  14  -2    7.61    1.69
   0  14  -2    7.84    1.19
   2 -14   2  148.52    5.61
   2 -14   2  140.87    5.38
   2 -14   2  141.93    5.73
  -2 -14  -2  136.36    5.80
  -2 -14  -2  141.79    5.11
  -2 -14  -2  133.67    5.50
  -2 -14  -2  135.85    5.33
   2  14   2  136.58    6.23
  -2  14  -2  139.46    5.22
  -2  14  -2  147.67    5.94
  -2  14  -2  136.36    5.94
  -4 -14  -2   50.40    2.91
   4 -14   2   48.16    2.94
  -4 -14  -2   51.20    3.04
  -4 -14  -2   50.75    3.29
   4 -14   2   52.79    2.89
  -4 -14  -2   50.53    2.56
   4 -14   2   47.61    3.11
  -4  14  -2   49.74    2.93
  -4  14  -2   48.10    3.24
  -4  14  -2   44.89    3.37
   4  14   2   47.01    3.41
  -6 -14  -2   17.02    2.12
  -6 -14  -2   11.97    2.26
   6 -14   2   13.90    1.56
  -6 -14  -2   13.16    1.72
   6 -14   2   12.67    1.84
  -6 -14  -2   13.75    1.72
   6 -14   2   13.87    1.82
  -6  14  -2   16.44    2.00
   6  14   2   13.72    1.75
  -6  14  -2   12.51    1.91
   6  14   2   12.10    2.37
  -6  14  -2   15.11    2.48
   8 -14   2   27.63    2.73
  -8 -14  -2   24.00    2.86
  -8 -14  -2   19.35    2.36
   8 -14   2   27.70    2.74
  -8 -14  -2   20.21    2.50
   8  14   2   19.49    2.44
   8  14   2   25.22    2.38
  -8  14  -2   19.86    2.93
  -8  14  -2   23.06    2.73
  10 -14   2    3.57    1.47
  10 -14   2    4.37    1.79
 -10 -14  -2    6.96    2.44
 -10 -14  -2    3.42    1.67
  10  14   2    6.21    2.05
  10  14   2    4.22    1.70
 -10  14  -2    0.54    1.66
 -10  14  -2    5.04    1.98
  12 -14   2    2.64    1.63
 -12 -14  -2    1.88    1.74
 -12 -14  -2    1.63    2.14
  12 -14   2    0.14    1.05
 -12  14  -2   -0.19    1.97
  12  14   2    1.40    1.73
  12  14   2    0.48    1.18
 -12  14  -2    0.50    1.86
  11 -15  -2    9.31    2.40
 -11 -15   2    4.88    3.53
  11 -15  -2   10.95    2.54
 -11 -15   2    7.16    2.31
 -11 -15   2    3.63    2.27
  11  15  -2    5.82    2.07
 -11  15   2    4.21    2.24
 -11  15   2   11.07    3.22
   9 -15  -2   -1.13    0.71
  -9 -15   2   -0.70    1.05
   9 -15  -2    0.74    1.01
  -9 -15   2   -0.81    1.15
  -9 -15   2   -0.38    1.14
  -9  15   2   -0.41    1.17
   9  15  -2   -0.19    1.09
  -9  15   2   -0.26    1.63
  -9  15   2    0.76    1.22
   9  15  -2    0.90    0.94
  -7 -15   2   36.11    2.40
  -7 -15   2   42.16    3.52
  -7 -15   2   35.75    3.03
   7 -15  -2   38.47    3.08
  -7 -15   2   36.66    3.15
   7 -15  -2   43.22    3.27
   7  15  -2   39.84    2.60
  -7  15   2   40.18    3.21
   7  15  -2   36.09    3.30
  -7  15   2   36.03    3.49
  -7  15   2   34.58    2.82
   5 -15  -2    5.37    1.35
  -5 -15   2    7.78    1.85
  -5 -15   2    9.28    1.35
   5 -15  -2    8.58    1.72
   5 -15  -2   10.01    1.22
  -5 -15   2    8.51    1.77
  -5 -15   2    6.23    1.69
  -5  15   2    9.81    2.13
  -5  15   2    7.38    2.00
   5  15  -2   10.37    1.35
   5  15  -2    6.32    1.86
  -5  15   2    9.25    1.65
   3 -15  -2    9.83    1.29
  -3 -15   2   13.00    1.66
  -3 -15   2   13.16    1.30
  -3 -15   2   12.73    1.73
   3 -15  -2   10.09    1.43
  -3 -15   2   13.33    1.42
   3 -15  -2   14.04    1.69
  -3  15   2   11.05    2.10
  -3  15   2   13.26    2.10
   3  15  -2   14.28    1.46
  -3  15   2   12.48    1.20
   3  15  -2   10.30    2.14
   1 -15  -2   19.67    1.66
   1 -15  -2   18.78    1.70
   1 -15  -2   16.19    1.71
  -1 -15   2   17.21    1.38
  -1 -15   2   17.09    1.79
  -1 -15   2   17.04    1.63
  -1  15   2   16.19    2.18
   1  15  -2   16.33    1.56
   1  15  -2   19.50    2.27
  -1  15   2   14.95    1.53
   1 -15   2    3.70    0.96
  -1 -15  -2    1.06    0.72
  -1 -15  -2    1.93    0.77
   1 -15   2    0.54    0.73
  -1 -15  -2    0.20    0.70
   1 -15   2    2.21    0.97
  -1 -15  -2    0.52    0.71
  -1  15  -2    1.75    0.97
  -1  15  -2    2.75    0.90
   1  15   2    1.92    0.59
  -1  15  -2    2.80    1.48
   1  15   2    1.23    1.28
  -3 -15  -2   15.13    1.60
  -3 -15  -2   12.31    1.77
  -3 -15  -2   18.50    1.37
   3 -15   2   15.64    1.76
   3 -15   2   17.04    1.66
  -3 -15  -2   15.15    1.63
  -3 -15  -2   17.37    1.68
   3 -15   2   16.47    1.68
  -3  15  -2   14.19    2.10
   3  15   2   15.57    2.28
  -3  15  -2   17.18    2.13
  -3  15  -2   17.03    1.67
   5 -15   2    8.11    1.54
   5 -15   2    7.07    1.56
   5 -15   2   10.04    1.51
  -5 -15  -2    7.01    1.76
  -5 -15  -2    9.18    1.52
  -5 -15  -2    8.23    1.59
  -5 -15  -2    4.12    1.42
  -5  15  -2    5.11    1.86
   5  15   2    5.03    1.76
  -5  15  -2    8.73    1.99
  -5  15  -2    4.83    1.44
  -7 -15  -2   21.50    2.18
   7 -15   2   19.30    2.31
  -7 -15  -2   16.48    2.36
   7 -15   2   20.76    1.93
  -7 -15  -2   19.05    2.13
  -7 -15  -2   21.07    2.46
   7 -15   2   21.74    2.44
  -7  15  -2   20.10    2.87
  -7  15  -2   25.18    2.60
  -7  15  -2   24.28    2.40
   7  15   2   20.09    2.13
   7  15   2   22.83    2.59
  -9 -15  -2    0.80    1.41
  -9 -15  -2   -0.22    1.16
   9 -15   2   -0.44    0.89
   9 -15   2    0.59    1.21
   9  15   2    0.21    0.87
  -9  15  -2    0.53    1.51
  -9  15  -2   -0.18    1.20
   9  15   2   -0.26    0.98
 -11 -15  -2    0.16    1.68
  11 -15   2    2.09    1.55
 -11 -15  -2    1.66    1.81
  11 -15   2    0.38    1.19
  11  15   2    0.74    1.32
  11  15   2    4.28    2.03
 -11  15  -2    1.30    1.75
 -11  15  -2    0.39    1.91
 -12 -16   2    0.00    1.96
  12 -16  -2    2.05    1.64
  12 -16  -2    2.70    1.77
 -12 -16   2    1.78    1.90
 -12  16   2    4.68    2.74
  12  16  -2    3.56    2.26
 -12  16   2    1.45    1.80
 -10 -16   2    0.14    1.48
  10 -16  -2    0.59    1.12
 -10 -16   2    1.10    1.37
  10 -16  -2    2.57    1.44
 -10 -16   2    0.76    1.85
 -10  16   2    1.23    1.92
 -10  16   2    0.66    1.44
  10  16  -2    1.54    1.55
  -8 -16   2    2.84    1.73
  -8 -16   2    2.39    1.42
  -8 -16   2    0.29    1.25
   8 -16  -2    3.71    1.41
   8 -16  -2    1.78    1.20
  -8  16   2    1.60    1.33
  -8  16   2    0.97    1.65
  -8  16   2    1.12    1.24
   8  16  -2    4.56    1.75
   8  16  -2    1.73    1.00
   6 -16  -2   10.83    1.29
  -6 -16   2   12.99    1.54
  -6 -16   2   13.26    2.06
   6 -16  -2   11.73    2.08
   6 -16  -2   15.26    1.99
  -6 -16   2   15.45    2.70
  -6 -16   2   12.87    1.92
  -6  16   2    9.40    2.34
  -6  16   2   15.91    2.66
  -6  16   2   13.20    1.77
   6  16  -2   14.06    1.58
   6  16  -2   14.24    2.61
   4 -16  -2   31.20    2.40
   4 -16  -2   29.23    2.03
   4 -16  -2   26.89    2.45
  -4 -16   2   27.56    2.49
  -4 -16   2   30.20    2.69
  -4 -16   2   27.70    2.09
  -4  16   2   31.43    2.80
  -4  16   2   29.50    2.02
   4  16  -2   25.76    2.71
  -4  16   2   23.25    2.59
  -2 -16   2    9.89    1.67
  -2 -16   2    7.78    1.24
  -2 -16   2    8.20    1.67
   2 -16  -2    8.34    1.48
   2 -16  -2    8.84    1.29
  -2 -16   2    9.69    1.36
   2 -16  -2    5.93    1.36
   2  16  -2    5.81    1.21
  -2  16   2    7.06    0.87
   2  16  -2    5.68    1.61
  -2  16   2    7.69    1.90
  -2  16   2    6.33    1.41
   0 -16   2  116.03    4.58
   0 -16  -2  120.14    5.23
   0 -16   2  119.42    5.08
   0 -16  -2  111.35    4.78
   0 -16   2  111.44    5.13
   0 -16  -2  117.94    5.13
   0 -16  -2  121.08    4.12
   0  16   2  118.28    5.90
   0  16   2  118.05    4.46
   0  16  -2  116.10    4.92
   0  16  -2  116.51    5.68
  -2 -16  -2   16.00    1.87
  -2 -16  -2   16.25    1.67
   2 -16   2   15.28    1.75
   2 -16   2   17.35    1.84
   2 -16   2   16.69    1.57
  -2 -16  -2   18.16    1.80
  -2 -16  -2   15.84    1.49
  -2  16  -2   15.38    1.93
  -2  16  -2   18.60    1.65
   2  16   2   20.36    2.50
  -2  16  -2   16.09    2.54
   4 -16   2    1.80    0.85
  -4 -16  -2    2.03    1.08
  -4 -16  -2    1.62    0.91
  -4 -16  -2    1.52    1.06
  -4 -16  -2    2.89    0.99
   4 -16   2    1.51    0.90
   4 -16   2    2.14    0.97
  -4  16  -2   -1.21    1.05
  -4  16  -2    2.27    1.14
   4  16   2   -0.35    1.19
  -4  16  -2    1.97    1.50
  -6 -16  -2    2.07    1.33
   6 -16   2    4.78    1.25
  -6 -16  -2    4.68    1.36
  -6 -16  -2    3.76    1.44
   6 -16   2    5.54    1.53
  -6 -16  -2    4.73    1.33
   6 -16   2    6.31    1.62
  -6  16  -2    5.07    1.71
  -6  16  -2    6.28    1.96
  -6  16  -2    3.16    1.42
   6  16   2    1.94    1.11
   6  16   2    4.23    1.67
   8 -16   2   -0.67    0.82
  -8 -16  -2   -0.84    1.21
   8 -16   2    0.03    0.94
  -8 -16  -2    0.14    0.96
   8  16   2    0.62    1.23
  -8  16  -2   -0.86    1.37
  -8  16  -2    1.59    1.28
   8  16   2    0.42    0.99
  10 -16   2   -0.85    1.10
 -10 -16  -2    0.04    1.61
 -10 -16  -2   -0.48    1.23
  10 -16   2    0.91    1.28
 -10  16  -2    1.35    1.64
 -10  16  -2   -0.70    1.85
  10  16   2    1.51    1.58
  10  16   2    0.06    1.03
  12 -16   2   -0.20    1.17
 -12 -16  -2   -0.89    1.79
 -12 -16  -2   -0.30    1.40
  12 -16   2   -0.22    1.35
 -12  16  -2    0.96    1.89
 -12  16  -2   -0.30    2.16
  12  16   2    0.16    1.45
  11 -17  -2    5.38    1.85
  11 -17  -2   16.22    3.23
 -11 -17   2   10.63    3.05
 -11 -17   2   10.27    2.58
 -11  17   2    6.34    2.32
 -11  17   2    7.16    2.75
  11  17  -2   11.43    2.97
   9 -17  -2    0.69    1.13
  -9 -17   2    0.21    1.20
   9 -17  -2    0.89    1.10
  -9 -17   2   -1.04    1.25
  -9 -17   2    1.40    1.46
  -9  17   2    1.52    1.49
  -9  17   2   -0.10    1.30
   9  17  -2    1.20    1.25
  -9  17   2   -0.10    1.33
  -7 -17   2    8.14    2.03
  -7 -17   2    8.76    2.15
  -7 -17   2    6.95    2.12
  -7 -17   2    7.25    1.39
   7 -17  -2    7.27    1.83
   7 -17  -2   11.75    2.28
   7  17  -2   10.80    1.52
   7  17  -2    8.08    2.18
  -7  17   2    8.97    1.96
  -7  17   2    7.47    2.32
  -7  17   2    7.01    2.01
  -5 -17   2    1.48    1.02
   5 -17  -2    2.84    1.21
  -5 -17   2    0.82    1.08
  -5 -17   2    1.30    0.77
   5 -17  -2    1.39    1.09
  -5 -17   2    0.47    1.02
   5 -17  -2    0.02    0.67
   5  17  -2    1.19    1.22
  -5  17   2    1.12    0.98
   5  17  -2    1.05    0.79
  -5  17   2    1.49    1.41
  -5  17   2   -0.17    1.11
  -3 -17   2    0.86    1.00
  -3 -17   2    2.65    1.27
   3 -17  -2    0.42    0.69
   3 -17  -2    0.73    0.86
  -3 -17   2    0.52    0.73
   3 -17  -2    0.72    0.75
  -3 -17   2    0.94    0.72
  -3  17   2    0.32    1.50
   3  17  -2   -0.54    1.02
   3  17  -2    1.59    0.89
  -3  17   2    0.49    0.69
  -3  17   2    0.20    1.13
  -1 -17   2    3.93    0.98
  -1 -17   2    5.16    1.22
   1 -17  -2    3.18    1.11
   1 -17  -2    5.70    1.26
   1 -17  -2    4.99    1.31
  -1 -17   2    3.67    1.26
  -1  17   2    7.36    2.11
   1  17  -2    5.60    1.30
  -1  17   2    4.31    1.28
   1  17  -2    4.41    1.63
  -1 -17  -2    6.91    1.12
  -1 -17  -2    9.27    1.62
   1 -17   2    5.78    1.38
  -1 -17  -2    5.88    1.30
   1 -17   2    7.30    1.55
  -1 -17  -2    6.62    1.46
   1 -17   2    8.31    1.39
  -1  17  -2    4.70    1.41
  -1  17  -2    5.20    1.14
   1  17   2    6.44    0.95
   1  17   2    4.47    1.88
  -1  17  -2    3.11    1.63
  -3 -17  -2   23.86    2.15
  -3 -17  -2   22.74    1.97
   3 -17   2   23.75    2.15
   3 -17   2   21.37    1.98
  -3 -17  -2   20.45    1.97
  -3 -17  -2   23.66    2.38
   3 -17   2   20.02    2.13
  -3  17  -2   27.34    2.83
  -3  17  -2   22.73    2.53
  -3  17  -2   22.38    1.96
   3  17   2   24.98    2.90
  -5 -17  -2   11.44    2.01
  -5 -17  -2   12.83    2.05
   5 -17   2    7.94    1.70
   5 -17   2   12.24    1.73
   5 -17   2   13.86    1.64
  -5 -17  -2   12.89    1.51
  -5 -17  -2   12.41    1.77
  -5  17  -2   19.90    2.54
  -5  17  -2   11.57    1.95
   5  17   2   12.96    2.54
  -5  17  -2   14.22    2.15
  -7 -17  -2   56.82    4.12
   7 -17   2   46.03    3.71
   7 -17   2   53.26    3.16
   7 -17   2   49.89    3.64
  -7 -17  -2   47.04    3.74
  -7 -17  -2   49.51    3.32
  -7  17  -2   46.41    4.19
  -7  17  -2   55.20    3.76
   7  17   2   47.31    3.32
  -7  17  -2   55.27    3.74
   7  17   2   52.21    4.08
   9 -17   2    0.71    1.07
  -9 -17  -2    1.19    1.44
  -9 -17  -2    1.59    1.69
   9 -17   2    1.44    1.21
  -9  17  -2   -0.87    1.18
   9  17   2    0.60    1.34
  -9  17  -2   -2.85    1.28
   9  17   2    1.08    1.21
 -11 -17  -2    4.27    2.07
  11 -17   2    8.39    2.22
  11 -17   2    7.93    2.28
 -11 -17  -2   10.01    2.93
 -11  17  -2    8.67    2.66
  11  17   2    6.81    2.30
 -11  17  -2    4.73    2.43
 -12 -18   2    6.20    2.99
 -12 -18   2    8.32    2.62
  12 -18  -2    8.81    2.68
  12 -18  -2    6.44    2.34
 -12  18   2    7.74    3.01
 -12  18   2   11.08    3.07
  12  18  -2   10.96    3.02
  10 -18  -2   16.04    3.04
 -10 -18   2   17.05    3.57
 -10 -18   2    8.31    2.25
  10 -18  -2   11.65    2.71
 -10  18   2   18.67    3.31
  10  18  -2   10.05    2.69
 -10  18   2   10.48    2.85
   8 -18  -2   31.00    3.12
   8 -18  -2   37.35    3.39
  -8 -18   2   32.51    3.53
  -8 -18   2   33.95    3.35
  -8  18   2   28.56    3.12
  -8  18   2   36.44    3.10
   8  18  -2   26.68    3.17
  -8  18   2   38.76    3.98
   6 -18  -2   52.99    3.64
   6 -18  -2   48.28    3.61
  -6 -18   2   44.69    3.64
  -6 -18   2   46.45    2.94
  -6 -18   2   54.97    3.88
  -6 -18   2   54.98    3.49
   6 -18  -2   53.50    2.87
   6  18  -2   52.27    2.98
  -6  18   2   49.64    3.17
   6  18  -2   55.40    4.12
  -6  18   2   47.57    3.78
  -6  18   2   49.51    4.03
  -4 -18   2   43.29    3.11
   4 -18  -2   39.34    2.92
  -4 -18   2   42.50    2.73
   4 -18  -2   44.83    2.67
  -4 -18   2   46.15    3.38
   4 -18  -2   44.26    3.23
   4  18  -2   39.40    3.48
  -4  18   2   43.20    3.32
  -4  18   2   40.59    2.40
  -4  18   2   33.01    3.36
  -2 -18   2   25.28    2.18
   2 -18  -2   29.65    2.29
  -2 -18   2   25.41    1.92
   2 -18  -2   27.11    2.43
  -2 -18   2   29.18    2.30
  -2 -18   2   24.36    2.47
   2 -18  -2   25.11    2.17
  -2  18   2   27.59    1.61
  -2  18   2   29.83    3.08
   2  18  -2   28.74    2.11
  -2  18   2   27.14    2.34
   2  18  -2   28.05    2.95
   0 -18  -2   49.14    3.22
   0 -18   2   52.51    3.36
   0 -18  -2   50.04    2.29
   0 -18   2   48.60    2.73
   0 -18   2   50.43    3.15
   0 -18  -2   46.51    3.13
   0 -18  -2   44.52    2.83
   0  18  -2   50.34    3.74
   0  18   2   47.92    3.94
   0  18  -2   47.64    3.00
   0  18   2   54.12    2.70
   2 -18   2   85.81    4.14
   2 -18   2   88.31    4.55
  -2 -18  -2   89.05    3.82
  -2 -18  -2   82.53    4.60
   2 -18   2   85.64    4.42
  -2 -18  -2   90.86    4.23
  -2 -18  -2   84.12    4.41
  -2  18  -2   88.88    5.14
   2  18   2   95.87    3.52
   2  18   2   85.46    5.21
  -2  18  -2   86.38    3.93
  -2  18  -2  101.47    4.88
  -4 -18  -2   10.47    1.65
   4 -18   2   11.30    1.91
   4 -18   2   15.39    1.97
  -4 -18  -2   12.73    1.74
   4 -18   2   11.80    1.64
  -4 -18  -2   10.68    2.05
  -4  18  -2   14.37    2.64
  -4  18  -2   12.72    1.72
  -4  18  -2   13.14    2.47
   4  18   2   17.39    2.51
   6 -18   2  143.78    5.93
   6 -18   2  128.56    6.57
  -6 -18  -2  135.35    6.84
  -6 -18  -2  142.10    6.52
   6 -18   2  125.06    6.26
  -6 -18  -2  143.75    6.14
  -6  18  -2  142.31    6.53
  -6  18  -2  130.91    6.09
   6  18   2  134.50    7.07
  -6  18  -2  135.17    7.21
   6  18   2  149.85    6.22
  -8 -18  -2    8.86    2.37
  -8 -18  -2   11.17    2.52
   8 -18   2   13.12    2.62
  -8 -18  -2    9.62    1.99
   8 -18   2    8.38    2.14
  -8  18  -2    6.87    2.62
  -8  18  -2   11.64    2.40
   8  18   2   13.46    1.98
   8  18   2   11.01    2.50
  10 -18   2    5.18    1.92
  10 -18   2    6.30    2.13
 -10 -18  -2   10.76    2.98
 -10 -18  -2    7.28    2.30
 -10  18  -2    5.78    2.74
  10  18   2    6.04    2.27
  10  18   2    4.92    1.86
 -10  18  -2    5.61    2.17
 -11 -19   2   14.05    3.47
 -11 -19   2   11.32    2.89
  11 -19  -2   12.42    2.77
  11 -19  -2   11.68    2.87
  11  19  -2    6.95    2.62
 -11  19   2   10.64    3.37
   9 -19  -2    4.04    1.66
   9 -19  -2    1.26    1.31
  -9 -19   2    3.09    1.90
  -9 -19   2    4.43    1.91
  -9  19   2    3.77    1.69
  -9  19   2    2.80    1.78
  -9  19   2    5.73    2.39
   9  19  -2    3.85    1.86
   7 -19  -2   36.84    3.39
   7 -19  -2   35.51    3.23
  -7 -19   2   45.77    3.78
  -7 -19   2   39.53    3.66
  -7  19   2   42.72    3.16
  -7  19   2   42.44    3.75
  -7  19   2   40.48    3.85
   7  19  -2   36.46    3.64
  -5 -19   2    8.87    1.82
   5 -19  -2   10.56    2.19
  -5 -19   2   10.57    1.57
   5 -19  -2    9.21    1.35
  -5 -19   2    8.41    2.07
   5 -19  -2    7.49    1.72
  -5 -19   2   10.75    2.20
  -5  19   2   10.12    2.32
   5  19  -2    9.27    2.46
   5  19  -2    6.67    1.42
  -5  19   2    8.34    2.28
  -5  19   2    8.86    1.61
  -3 -19   2    4.81    1.54
   3 -19  -2    6.59    1.48
   3 -19  -2    6.07    1.61
  -3 -19   2    7.47    1.35
   3 -19  -2    7.37    1.64
  -3 -19   2    4.34    1.21
  -3 -19   2    6.83    1.65
  -3  19   2    7.81    1.89
  -3  19   2    4.41    2.02
  -3  19   2    7.16    1.12
   3  19  -2    5.58    1.81
   3  19  -2    8.71    1.59
  -1 -19   2   30.87    2.45
  -1 -19   2   29.65    2.09
   1 -19  -2   25.00    2.47
  -1 -19   2   28.30    2.24
   1 -19  -2   32.28    2.56
   1 -19  -2   25.61    2.23
  -1 -19   2   31.31    2.68
   1  19  -2   28.57    3.08
   1  19  -2   28.37    2.29
  -1  19   2   25.47    3.11
  -1  19   2   28.98    2.25
  -1 -19  -2   20.91    1.60
   1 -19   2   23.28    1.97
  -1 -19  -2   20.54    2.20
   1 -19   2   24.14    2.32
   1 -19   2   19.90    2.16
  -1 -19  -2   23.88    2.08
  -1 -19  -2   20.21    2.14
  -1  19  -2   20.78    2.82
   1  19   2   19.19    3.28
  -1  19  -2   23.29    2.30
   1  19   2   21.43    1.61
  -1  19  -2   18.68    1.75
   3 -19   2   18.75    1.90
  -3 -19  -2   12.15    1.74
  -3 -19  -2   14.28    1.70
   3 -19   2   16.07    1.90
   3 -19   2   13.57    1.87
  -3 -19  -2   10.69    1.61
  -3 -19  -2   13.09    1.95
   3  19   2   16.95    2.62
  -3  19  -2   13.44    2.42
  -3  19  -2   11.87    2.46
  -3  19  -2   13.75    1.72
  -5 -19  -2   48.67    3.31
   5 -19   2   48.28    3.36
   5 -19   2   46.78    3.58
   5 -19   2   56.98    3.35
  -5 -19  -2   44.27    3.60
  -5 -19  -2   43.46    3.20
  -5  19  -2   50.17    3.97
   5  19   2   45.47    3.94
  -5  19  -2   51.44    3.26
  -5  19  -2   49.20    3.72
   7 -19   2   18.14    2.39
   7 -19   2   26.77    2.91
  -7 -19  -2   23.97    2.47
  -7 -19  -2   27.03    2.95
  -7 -19  -2   27.24    3.02
   7  19   2   22.77    2.44
  -7  19  -2   24.10    2.70
  -7  19  -2   27.06    3.46
   7  19   2   23.55    2.96
  -7  19  -2   29.88    3.09
  -9 -19  -2    0.63    1.35
   9 -19   2    1.52    1.16
   9 -19   2    1.39    1.31
  -9 -19  -2    0.98    1.53
   9  19   2    0.86    1.17
  -9  19  -2   -1.40    1.49
  -9  19  -2    0.96    1.54
   9  19   2    2.44    1.71
 -11 -19  -2    8.50    2.76
  11 -19   2   10.09    2.70
 -11 -19  -2   10.77    2.99
  11 -19   2   10.59    2.64
  11  19   2   11.04    3.07
 -11  19  -2   10.06    3.39
 -11  19  -2   12.15    2.96
 -10 -20   2    0.83    1.38
 -10 -20   2    1.81    1.93
  10 -20  -2    2.35    1.48
  10 -20  -2    1.81    1.52
 -10  20   2   -2.17    1.52
  10  20  -2    2.60    1.84
  -8 -20   2    0.51    1.54
  -8 -20   2   -0.14    1.08
   8 -20  -2    0.05    1.00
   8 -20  -2    1.51    1.23
  -8  20   2    0.53    1.45
   8  20  -2   -0.50    1.21
  -8  20   2    2.82    1.82
   6 -20  -2    0.75    0.93
  -6 -20   2    0.97    1.18
  -6 -20   2    1.21    1.28
   6 -20  -2   -0.55    0.61
  -6 -20   2    0.27    0.85
  -6  20   2    1.30    1.50
  -6  20   2   -0.46    1.25
   6  20  -2   -0.50    1.08
  -4 -20   2    5.63    1.64
  -4 -20   2    2.84    1.15
   4 -20  -2    3.47    1.27
   4 -20  -2    3.21    1.15
  -4 -20   2    3.23    1.48
   4 -20  -2    3.58    1.26
  -4  20   2    4.78    1.69
  -4  20   2    0.54    1.44
   4  20  -2    4.41    1.69
   2 -20  -2   10.59    1.54
  -2 -20   2   12.48    1.43
  -2 -20   2    9.62    2.11
   2 -20  -2    7.49    1.61
   2 -20  -2   10.18    1.94
  -2 -20   2    9.70    1.77
  -2 -20   2   11.00    1.66
   2  20  -2   11.46    2.43
  -2  20   2   11.10    1.77
  -2  20   2    9.17    2.56
   2  20  -2   11.61    1.53
   0 -20   2    2.42    1.04
   0 -20  -2    1.72    1.07
   0 -20   2    0.98    0.92
   0 -20   2    0.55    0.87
   0 -20  -2    3.45    1.31
   0 -20  -2    0.22    0.66
   0 -20  -2    0.87    0.79
   0  20   2    3.82    2.05
   0  20   2    2.61    0.98
   0  20  -2    3.87    1.88
   0  20  -2    0.99    1.06
  -2 -20  -2   15.50    1.80
   2 -20   2   14.54    1.92
   2 -20   2   13.03    1.63
  -2 -20  -2   12.69    1.98
  -2 -20  -2   14.49    1.54
  -2 -20  -2   14.98    1.88
   2 -20   2   13.22    1.90
  -2  20  -2   11.44    1.55
   2  20   2   13.39    2.73
  -2  20  -2   14.11    1.98
  -2  20  -2   15.16    2.80
  -4 -20  -2   12.94    1.85
   4 -20   2    8.62    1.65
  -4 -20  -2   15.15    1.85
  -4 -20  -2   13.58    2.49
   4 -20   2   12.52    2.36
   4 -20   2    9.16    1.76
  -4  20  -2    6.51    1.90
  -4  20  -2    7.57    2.12
  -4  20  -2    8.68    1.74
   4  20   2   11.28    2.55
  -6 -20  -2    7.32    1.94
   6 -20   2    5.84    1.81
  -6 -20  -2    5.12    1.62
  -6 -20  -2    6.00    1.98
   6 -20   2    7.39    1.69
   6 -20   2    4.73    1.56
  -6  20  -2    7.58    1.91
  -6  20  -2    6.39    2.13
   6  20   2    4.25    1.80
   6  20   2    5.01    1.58
  -6  20  -2    4.97    1.84
   8 -20   2    0.06    0.99
  -8 -20  -2    0.53    1.43
   8 -20   2   -1.68    0.78
  -8 -20  -2    0.18    1.15
   8  20   2   -0.45    0.96
  -8  20  -2    2.07    1.35
  -8  20  -2    0.05    1.56
   8  20   2   -0.54    1.27
  10 -20   2    1.60    1.45
 -10 -20  -2   -1.66    1.55
  10 -20   2   -0.84    1.18
 -10 -20  -2    1.62    1.54
  10  20   2    0.28    1.45
 -10  20  -2    1.35    1.84
 -10  20  -2   -0.04    1.53
  11 -21  -2    0.43    1.32
  11 -21  -2    0.16    1.35
 -11 -21   2    0.36    1.77
 -11 -21   2   -0.90    1.75
 -11  21   2   -0.47    1.96
  11  21  -2    0.01    1.67
  -9 -21   2    0.44    1.40
  -9 -21   2    0.33    1.67
   9 -21  -2    2.06    1.45
   9 -21  -2   -0.11    1.10
  -9  21   2    0.67    1.74
   9  21  -2   -0.82    1.28
   7 -21  -2    2.23    1.28
   7 -21  -2    2.88    1.44
  -7 -21   2    1.79    1.50
  -7 -21   2    4.11    1.83
   7  21  -2    1.11    1.54
  -7  21   2    1.92    1.91
  -7  21   2    1.80    1.73
  -5 -21   2   24.49    2.57
  -5 -21   2   16.54    2.01
   5 -21  -2   20.43    2.50
  -5 -21   2   20.00    2.60
   5 -21  -2   20.53    2.36
   5 -21  -2   20.07    1.98
   5  21  -2   18.50    2.80
  -5  21   2   19.07    3.21
  -5  21   2   19.92    2.99
   3 -21  -2   34.39    2.81
   3 -21  -2   35.51    3.05
  -3 -21   2   31.73    3.02
   3 -21  -2   33.58    2.62
  -3 -21   2   36.42    2.77
  -3 -21   2   34.71    2.37
  -3 -21   2   31.68    2.63
   3  21  -2   41.43    3.63
   3  21  -2   36.46    2.55
  -3  21   2   32.33    2.88
  -3  21   2   30.81    3.42
  -1 -21   2    1.92    1.03
   1 -21  -2    0.47    1.00
  -1 -21   2    2.03    1.04
  -1 -21   2    2.74    1.02
   1 -21  -2    1.55    0.99
   1 -21  -2    1.14    0.91
  -1 -21   2    2.70    1.21
   1  21  -2    3.18    1.76
  -1  21   2    3.43    1.78
   1  21  -2    1.44    1.12
  -1  21   2    2.01    1.09
   1 -21   2    2.16    0.97
   1 -21   2    2.36    1.17
  -1 -21  -2    0.96    0.98
  -1 -21  -2    1.59    0.96
  -1 -21  -2    0.97    1.01
   1 -21   2    1.37    1.01
  -1  21  -2    2.24    1.27
   1  21   2    1.72    1.51
   1  21   2    4.14    1.20
  -1  21  -2    4.29    1.86
  -3 -21  -2    9.32    1.59
  -3 -21  -2    9.19    1.83
  -3 -21  -2    9.58    2.13
   3 -21   2    6.80    1.74
   3 -21   2    7.28    1.63
   3 -21   2   10.99    1.72
  -3 -21  -2    6.65    1.48
  -3  21  -2   10.27    2.20
  -3  21  -2   10.79    1.85
   3  21   2   10.52    2.58
  -3  21  -2    7.36    2.14
   5 -21   2    6.76    1.62
   5 -21   2    8.32    2.04
   5 -21   2    8.46    1.92
  -5 -21  -2    3.11    1.51
  -5 -21  -2    6.75    1.71
  -5 -21  -2    7.14    1.81
  -5  21  -2   10.51    1.96
  -5  21  -2    7.41    2.19
   5  21   2    3.94    1.97
  -5  21  -2    5.27    2.11
  -7 -21  -2    0.65    1.24
  -7 -21  -2    1.06    1.28
   7 -21   2    0.25    0.97
  -7 -21  -2    0.82    1.10
   7 -21   2    0.56    1.03
  -7  21  -2    0.62    1.61
  -7  21  -2    1.46    1.32
   7  21   2   -0.12    1.21
   7  21   2   -0.09    0.94
  -7  21  -2    1.64    1.43
   9 -21   2    4.61    1.76
   9 -21   2    1.24    1.25
  -9 -21  -2    3.66    1.93
  -9 -21  -2    1.98    1.64
  -9  21  -2    0.41    2.15
   9  21   2    2.06    1.69
  -9  21  -2    4.43    1.89
  11 -21   2    1.67    1.62
 -11 -21  -2    3.95    2.12
 -11 -21  -2    1.23    1.82
  11 -21   2    0.55    1.43
  11  21   2    0.46    1.73
 -11  21  -2    1.49    2.41
 -10 -22   2    0.79    1.70
 -10 -22   2   -1.03    1.30
  10 -22  -2    0.00    1.17
  10 -22  -2    0.52    1.31
  10  22  -2    0.86    1.69
 -10  22   2   -0.10    2.11
  -8 -22   2    4.77    2.00
   8 -22  -2    2.58    1.61
   8 -22  -2    3.34    1.48
  -8 -22   2    1.76    1.71
  -8  22   2    2.03    1.98
  -8  22   2    3.99    2.12
   8  22  -2    0.58    1.43
  -6 -22   2    2.49    1.47
   6 -22  -2    1.62    1.13
  -6 -22   2    0.98    1.08
  -6 -22   2    0.52    1.18
   6 -22  -2    0.71    1.12
   6  22  -2    0.54    1.28
  -6  22   2   -0.40    1.29
  -6  22   2   -1.07    1.41
   4 -22  -2   13.38    2.41
  -4 -22   2   14.27    2.15
  -4 -22   2   15.83    1.96
   4 -22  -2   15.51    2.18
  -4 -22   2   15.71    2.35
   4 -22  -2   17.63    1.98
   4  22  -2   14.37    2.92
  -4  22   2   10.61    2.77
  -4  22   2   16.29    2.46
  -2 -22   2   57.31    3.39
   2 -22  -2   58.97    4.00
  -2 -22   2   52.87    3.07
   2 -22  -2   48.72    3.37
  -2 -22   2   48.76    3.45
  -2 -22   2   53.42    3.89
   2 -22  -2   54.25    3.52
  -2  22   2   56.48    3.52
   2  22  -2   56.99    4.39
   2  22  -2   55.59    3.26
  -2  22   2   59.95    4.60
   0 -22   2    3.08    1.23
   0 -22  -2   -0.02    0.71
   0 -22   2    0.92    0.96
   0 -22   2    0.50    0.77
   0 -22  -2    3.10    1.24
   0 -22  -2    0.04    0.80
   0  22   2    2.21    1.67
   0  22  -2    0.43    1.38
   0  22   2    0.46    0.79
   0  22  -2    1.14    1.13
  -2 -22  -2   44.22    3.56
   2 -22   2   48.97    3.45
  -2 -22  -2   50.67    3.20
   2 -22   2   45.85    3.46
   2 -22   2   47.38    3.14
  -2 -22  -2   47.21    3.42
  -2  22  -2   48.71    3.57
  -2  22  -2   50.28    4.12
   2  22   2   51.05    4.27
  -2  22  -2   48.00    2.89
   4 -22   2    0.90    0.94
   4 -22   2    1.46    1.09
   4 -22   2   -0.44    0.78
  -4 -22  -2    0.86    1.03
  -4 -22  -2   -0.18    0.86
  -4 -22  -2    0.14    0.97
  -4  22  -2    1.50    1.24
   4  22   2   -0.76    1.08
  -4  22  -2   -1.09    1.08
  -4  22  -2   -1.30    1.31
   6 -22   2    2.22    1.14
   6 -22   2    2.21    1.34
  -6 -22  -2    1.05    1.25
   6 -22   2    1.13    1.24
  -6 -22  -2    1.20    1.25
  -6 -22  -2    0.88    1.12
  -6  22  -2    2.97    1.96
  -6  22  -2    2.16    1.33
   6  22   2    5.05    2.05
  -6  22  -2    0.67    1.56
   6  22   2    1.11    1.17
  -8 -22  -2   -0.34    1.54
   8 -22   2   -0.25    1.09
  -8 -22  -2    2.07    1.55
   8 -22   2    1.49    1.26
  -8  22  -2    4.43    2.18
   8  22   2    1.86    1.74
 -10 -22  -2    1.71    1.84
 -10 -22  -2   -0.07    1.75
  10 -22   2    0.96    1.39
  10 -22   2    0.70    1.44
  10  22   2    0.87    1.81
 -10  22  -2    2.96    2.63
  -9 -23   2    0.62    1.86
  -9 -23   2    4.93    2.20
   9 -23  -2    0.25    1.29
   9 -23  -2    3.24    1.65
   9  23  -2    2.29    1.87
  -9  23   2    4.79    2.34
  -7 -23   2   16.29    3.37
   7 -23  -2   18.09    2.69
  -7 -23   2   23.57    3.00
   7 -23  -2   22.69    2.76
  -7  23   2   21.95    3.37
  -7  23   2   26.22    3.46
   7  23  -2   19.39    3.09
   5 -23  -2   14.68    1.89
   5 -23  -2   20.03    2.56
  -5 -23   2    9.75    2.23
   5 -23  -2   18.95    2.43
  -5 -23   2   20.30    2.48
  -5 -23   2   17.82    2.14
   5  23  -2   18.34    2.91
  -5  23   2   14.55    3.23
  -5  23   2   12.79    2.76
  -3 -23   2   57.86    3.71
   3 -23  -2   55.28    4.09
  -3 -23   2   65.79    3.87
   3 -23  -2   62.75    3.79
  -3 -23   2   53.82    3.21
  -3 -23   2   63.12    4.40
   3 -23  -2   59.68    3.84
  -3  23   2   56.78    4.80
   3  23  -2   60.66    4.71
  -3  23   2   59.75    3.92
  -1 -23   2   33.68    2.88
  -1 -23   2   41.99    3.43
   1 -23  -2   30.66    2.78
   1 -23  -2   28.78    2.83
  -1 -23   2   35.32    2.60
  -1 -23   2   32.45    2.44
   1 -23  -2   32.53    2.70
  -1  23   2   26.81    3.49
   1  23  -2   29.34    3.33
   1  23  -2   34.74    2.65
  -1  23   2   35.62    2.60
  -1 -23  -2   26.84    2.71
   1 -23   2   24.74    2.54
   1 -23   2   26.18    2.61
  -1 -23  -2   23.54    2.32
   1 -23   2   26.50    2.32
  -1 -23  -2   23.91    2.54
  -1  23  -2   22.69    2.46
  -1  23  -2   25.71    3.20
   1  23   2   25.74    3.30
   3 -23   2    9.68    2.05
  -3 -23  -2   10.40    2.04
   3 -23   2    7.86    1.70
  -3 -23  -2    5.64    1.65
  -3 -23  -2   13.07    1.90
   3 -23   2    5.37    1.60
   3  23   2   10.71    2.77
  -3  23  -2    8.67    2.55
  -3  23  -2    9.82    2.31
   5 -23   2    2.44    1.37
   5 -23   2    0.09    0.89
  -5 -23  -2    0.92    1.17
  -5 -23  -2    2.37    1.32
   5 -23   2    1.75    1.11
  -5  23  -2    0.93    1.48
   5  23   2    3.47    1.79
  -5  23  -2   -0.15    1.40
  -7 -23  -2    3.13    1.87
   7 -23   2    1.40    1.44
   7 -23   2    4.86    1.76
  -7 -23  -2    0.65    1.34
  -7 -23  -2    1.26    1.50
   7  23   2    0.73    1.49
  -7  23  -2    2.49    2.15
  -9 -23  -2    2.32    2.04
  -9 -23  -2    0.62    1.37
   9 -23   2    0.29    1.22
   9 -23   2    1.62    1.53
   9  23   2   -0.11    1.59
  -9  23  -2    0.13    1.92
 -10 -24   2    2.63    2.26
 -10 -24   2    1.04    1.75
  10 -24  -2    0.63    1.45
  10 -24  -2    3.18    1.71
  10  24  -2    1.00    1.81
 -10  24   2    1.54    2.07
  -8 -24   2    0.75    1.36
  -8 -24   2    0.70    1.53
   8 -24  -2    0.86    1.29
   8 -24  -2    1.99    1.46
   8  24  -2    1.13    1.75
  -8  24   2    1.61    2.11
  -8  24   2    0.37    2.01
   6 -24  -2   11.98    2.65
   6 -24  -2    9.45    2.19
  -6 -24   2   12.85    2.81
  -6 -24   2   11.86    2.64
  -6  24   2   13.27    2.81
  -6  24   2   13.57    3.27
   6  24  -2   16.28    3.22
   4 -24  -2    8.44    2.32
   4 -24  -2    3.40    1.41
   4 -24  -2    5.49    1.55
  -4 -24   2    5.56    1.88
  -4 -24   2    5.94    1.64
  -4 -24   2    5.65    1.77
  -4  24   2    6.73    2.43
   4  24  -2    3.58    1.88
  -4  24   2    2.03    1.55
  -2 -24   2    9.64    1.74
  -2 -24   2    5.99    1.92
   2 -24  -2   11.70    2.14
  -2 -24   2   11.42    2.41
   2 -24  -2   12.01    2.31
  -2 -24   2   14.79    2.10
   2 -24  -2   12.32    2.30
  -2  24   2   12.14    1.96
  -2  24   2   15.70    3.49
   2  24  -2   13.74    2.99
   0 -24   2    6.39    1.48
   0 -24   2    4.97    1.71
   0 -24  -2    5.65    1.69
   0 -24   2    5.84    1.69
   0 -24  -2    5.36    1.49
   0 -24  -2    7.55    1.99
   0  24  -2    8.49    1.89
   0  24   2    5.38    2.29
   0  24  -2    6.15    2.13
   2 -24   2    0.48    1.00
   2 -24   2   -0.10    0.72
  -2 -24  -2    0.91    1.07
  -2 -24  -2    0.27    0.92
  -2 -24  -2    1.14    1.07
   2 -24   2    0.80    1.06
  -2  24  -2    0.30    1.03
  -2  24  -2    1.78    1.66
   2  24   2    0.21    1.57
   4 -24   2   -0.64    0.86
  -4 -24  -2    0.19    1.07
  -4 -24  -2   -0.36    0.90
   4 -24   2    0.02    0.93
   4 -24   2   -0.01    0.92
   4  24   2   -0.77    1.26
  -4  24  -2   -0.29    1.27
  -4  24  -2    1.59    1.72
  -6 -24  -2    0.13    1.11
   6 -24   2    2.53    1.43
  -6 -24  -2    4.11    1.61
   6 -24   2    1.22    1.16
   6  24   2    0.68    1.47
  -6  24  -2    1.20    1.71
  -6  24  -2   -0.74    1.54
  -8 -24  -2   -0.65    1.18
   8 -24   2   -0.01    1.03
   8 -24   2    2.81    1.60
   8  24   2    2.12    1.94
  -8  24  -2   -1.10    1.80
  10 -24   2    1.18    1.45
 -10 -24  -2    1.46    1.84
  10 -24   2    0.97    1.42
  10  24   2    0.38    1.68
 -10  24  -2    1.09    2.15
   9 -25  -2    1.75    1.63
  -9 -25   2    0.77    1.65
   9 -25  -2   -0.26    1.22
  -9 -25   2    0.03    1.65
   9  25  -2    2.03    1.72
  -9  25   2    1.59    2.36
   7 -25  -2    3.20    1.74
  -7 -25   2    1.54    1.59
   7 -25  -2    2.33    1.50
  -7 -25   2    0.36    1.49
   7  25  -2   -0.05    1.44
  -7  25   2    1.79    1.85
  -7  25   2   -0.99    1.89
  -5 -25   2    3.81    1.68
   5 -25  -2    9.77    2.41
  -5 -25   2    5.66    1.70
   5 -25  -2    6.05    1.94
  -5 -25   2    0.29    1.16
  -5  25   2    2.90    1.75
   5  25  -2    7.13    2.35
  -5  25   2    8.09    2.72
   3 -25  -2    1.50    1.19
   3 -25  -2    0.77    1.02
   3 -25  -2    1.18    1.01
  -3 -25   2    1.09    1.06
  -3 -25   2   -1.62    0.93
   3  25  -2   -1.18    1.18
  -3  25   2    1.31    1.90
  -3  25   2   -0.89    1.08
   1 -25  -2    3.45    1.31
   1 -25  -2    4.96    1.62
  -1 -25   2    6.48    1.97
   1 -25  -2    3.98    1.64
  -1 -25   2    5.41    1.37
  -1 -25   2    5.01    1.54
  -1  25   2    3.97    2.28
   1  25  -2    3.61    1.94
  -1 -25  -2    1.49    0.98
   1 -25   2    0.96    1.08
  -1 -25  -2    0.26    1.08
   1 -25   2    0.85    0.92
   1 -25   2    0.83    1.10
  -1 -25  -2    2.16    1.37
  -1  25  -2    0.29    1.06
  -1  25  -2    1.52    1.76
   1  25   2   -0.44    1.58
   3 -25   2    4.90    1.70
  -3 -25  -2    2.33    1.30
   3 -25   2    4.37    1.46
  -3 -25  -2    3.78    1.60
  -3 -25  -2    3.56    1.47
   3 -25   2    6.43    1.82
   3  25   2    3.06    1.91
  -3  25  -2    4.49    1.81
  -3  25  -2    0.35    1.75
  -5 -25  -2    2.51    1.47
   5 -25   2    3.56    1.46
  -5 -25  -2    0.46    1.17
   5 -25   2    2.04    1.41
   5 -25   2    2.92    1.46
  -5  25  -2    2.29    1.63
  -5  25  -2    1.81    1.80
   5  25   2    2.92    2.10
  -7 -25  -2    0.83    1.49
   7 -25   2    0.96    1.37
   7 -25   2    0.18    1.06
   7  25   2    0.90    1.76
  -7  25  -2    1.23    1.79
   9 -25   2    1.96    1.70
  -9 -25  -2    2.24    1.85
   9 -25   2    1.36    1.59
  -9  25  -2    1.17    2.17
   9  25   2    0.54    2.01
  -8 -26   2   -0.33    1.19
   8 -26  -2    4.03    1.84
   8 -26  -2    4.30    1.96
  -8  26   2    4.18    2.13
   8  26  -2   -0.55    1.59
  -6 -26   2    2.69    1.81
   6 -26  -2    4.25    1.89
   6 -26  -2    0.70    1.22
  -6  26   2    3.56    2.29
  -6  26   2    4.62    2.15
   6  26  -2    1.93    1.62
   4 -26  -2    5.99    1.83
   4 -26  -2    2.02    1.55
   4 -26  -2    7.94    1.84
  -4 -26   2    5.39    1.71
  -4 -26   2    8.65    2.54
  -4  26   2    8.45    2.75
   4  26  -2    5.62    2.30
  -4  26   2    4.08    1.80
   2 -26  -2    0.26    1.03
   2 -26  -2    0.96    1.18
  -2 -26   2   -0.01    1.05
  -2 -26   2   -0.13    1.08
   2 -26  -2    2.75    1.34
   2  26  -2    1.12    1.68
  -2  26   2   -1.12    1.65
   0 -26  -2   -0.85    0.84
   0 -26   2    0.70    0.96
   0 -26   2    1.03    1.10
   0 -26  -2   -0.30    0.90
   0 -26  -2    1.58    1.31
   0 -26   2   -0.56    0.93
   0  26  -2   -2.19    1.26
   0  26  -2    1.44    1.43
   0  26   2   -0.91    1.36
   2 -26   2    0.29    0.90
  -2 -26  -2   -0.14    0.98
   2 -26   2   -0.69    0.81
  -2 -26  -2    1.07    1.12
   2 -26   2   -0.82    0.71
  -2 -26  -2    1.10    1.11
   2  26   2    2.23    1.93
  -2  26  -2    0.52    1.21
  -2  26  -2   -0.62    1.36
   4 -26   2    0.50    1.07
  -4 -26  -2   -0.49    1.07
   4 -26   2    0.65    1.05
  -4 -26  -2   -0.89    0.85
   4 -26   2    1.16    1.16
  -4  26  -2    0.58    1.36
   4  26   2   -0.82    1.17
  -4  26  -2    0.06    1.75
   6 -26   2    1.66    1.44
   6 -26   2    2.30    1.49
  -6 -26  -2    0.77    1.41
  -6 -26  -2   -0.27    1.20
  -6  26  -2    1.22    1.74
   6  26   2    1.87    1.97
  -6  26  -2   -1.97    1.72
   8 -26   2    0.49    1.45
  -8 -26  -2    0.43    1.45
   8 -26   2    0.48    1.23
  -8  26  -2    2.81    2.27
   8  26   2   -0.74    1.61
   9 -27  -2   10.29    2.71
  -9 -27   2    7.27    2.51
   9 -27  -2   10.59    2.92
   9  27  -2   12.22    3.59
   7 -27  -2   10.55    2.57
   7 -27  -2    8.05    2.24
  -7 -27   2    8.54    2.73
   7  27  -2    9.54    2.81
  -7  27   2   13.19    3.45
  -7  27   2   12.93    3.06
   5 -27  -2    8.85    2.25
  -5 -27   2    4.69    1.80
   5 -27  -2    7.65    2.28
  -5  27   2   11.62    2.83
   5  27  -2    9.79    2.91
  -5  27   2   10.96    3.16
   3 -27  -2    0.26    1.11
   3 -27  -2    0.33    0.97
  -3 -27   2   -0.26    1.08
   3 -27  -2    0.87    1.09
  -3 -27   2    0.12    1.04
   3  27  -2   -0.08    1.40
  -3  27   2    1.19    1.86
   1 -27  -2    0.57    1.09
   1 -27  -2   -0.74    0.89
  -1 -27   2   -0.02    1.13
  -1 -27   2    0.38    1.22
  -1 -27   2    2.22    1.55
   1 -27  -2    1.62    1.35
   1  27  -2    0.58    1.48
  -1  27   2    0.54    1.84
   1 -27   2    0.56    0.95
   1 -27   2   -0.15    1.07
  -1 -27  -2   -0.23    0.90
   1 -27   2    0.38    0.93
  -1 -27  -2   -0.68    0.87
  -1 -27  -2   -0.44    0.96
  -1  27  -2   -0.44    1.18
   1  27   2   -0.30    1.45
  -1  27  -2    1.20    1.73
   3 -27   2    1.40    1.22
  -3 -27  -2   -0.38    1.05
  -3 -27  -2    2.50    1.45
   3 -27   2   -0.68    0.98
   3 -27   2    0.81    1.09
  -3 -27  -2    2.24    1.52
  -3  27  -2    3.71    1.97
  -3  27  -2   -0.12    1.25
   3  27   2    0.29    1.65
   5 -27   2    2.44    1.40
  -5 -27  -2    7.23    2.06
   5 -27   2    3.82    1.81
  -5 -27  -2    4.55    2.02
   5 -27   2    3.77    1.74
  -5  27  -2    5.53    2.63
   5  27   2    3.67    2.33
  -5  27  -2    4.99    2.32
   7 -27   2   -0.76    1.01
  -7 -27  -2   -0.75    1.18
   7 -27   2    0.58    1.35
  -7  27  -2    1.59    1.84
   7  27   2   -0.25    1.32
  -8 -28   2    2.23    1.86
   8 -28  -2    3.62    1.84
   8 -28  -2    3.89    1.99
   8  28  -2    5.48    2.54
  -8  28   2    7.74    2.95
   6 -28  -2    8.10    2.43
  -6 -28   2    3.57    1.89
   6 -28  -2    6.75    2.15
  -6  28   2    5.89    2.51
  -6  28   2    4.11    2.63
   6  28  -2    1.22    1.93
   4 -28  -2    9.37    2.21
   4 -28  -2   17.00    2.69
  -4 -28   2    8.95    2.19
  -4 -28   2   15.53    3.15
   4 -28  -2   15.13    2.25
  -4  28   2    8.92    3.05
   4  28  -2    6.74    2.62
  -2 -28   2    0.95    1.05
   2 -28  -2    0.77    1.23
   2 -28  -2   -0.47    0.96
  -2 -28   2    0.59    1.14
   2 -28  -2   -1.17    0.88
   2  28  -2   -0.16    1.30
  -2  28   2    1.33    2.13
   0 -28   2    2.11    1.48
   0 -28  -2    2.24    1.57
   0 -28  -2    1.53    1.33
   0 -28   2    2.64    1.52
   0 -28   2    5.60    1.60
   0 -28  -2    0.57    1.20
   0  28  -2    1.60    1.75
   0  28   2    3.92    2.25
   2 -28   2    0.58    1.19
  -2 -28  -2   -0.79    1.00
   2 -28   2   -0.12    0.95
  -2 -28  -2    1.66    1.44
  -2 -28  -2   -0.74    0.93
   2 -28   2   -0.53    0.94
   2  28   2   -0.09    1.55
  -2  28  -2    0.94    1.46
  -2  28  -2    2.21    1.99
  -4 -28  -2    5.71    2.16
  -4 -28  -2    8.34    2.15
   4 -28   2    0.99    1.16
   4 -28   2    6.59    1.97
   4 -28   2    3.79    1.68
   4  28   2    6.18    2.31
  -4  28  -2    3.08    2.24
  -4  28  -2    7.37    2.50
  -6 -28  -2    1.19    1.41
   6 -28   2    2.06    1.76
   6 -28   2    3.24    1.66
  -6  28  -2    3.34    2.19
  -6  28  -2    1.35    3.14
   6  28   2    1.53    1.88
   8 -28   2   13.01    3.01
  -8 -28  -2   11.43    2.92
   8 -28   2    7.40    2.53
   8  28   2    5.59    2.43
  -8  28  -2    7.45    2.76
   7 -29  -2    1.47    1.63
   7 -29  -2    1.77    1.59
  -7 -29   2   -0.22    1.45
  -7  29   2    0.39    2.36
  -7  29   2    0.17    1.89
   7  29  -2    0.74    1.70
   5 -29  -2    9.47    2.51
  -5 -29   2    3.87    1.98
   5 -29  -2    5.59    2.22
   5  29  -2    3.93    2.21
  -5  29   2    7.73    2.97
   3 -29  -2    0.65    1.31
  -3 -29   2    2.14    1.54
   3 -29  -2   -0.71    1.09
  -3 -29   2    2.44    1.73
   3 -29  -2    1.72    1.43
  -3  29   2   -1.99    1.61
   3  29  -2    0.67    1.85
   1 -29  -2    2.75    1.54
  -1 -29   2    2.89    1.72
   1 -29  -2    1.10    1.24
  -1 -29   2    1.56    1.35
   1 -29  -2    1.63    1.52
   1  29  -2   -1.20    1.20
  -1  29   2    2.02    2.01
   1 -29   2    0.74    1.22
   1 -29   2   -0.16    1.17
  -1 -29  -2    0.06    1.00
  -1 -29  -2    1.20    1.34
   1 -29   2    0.37    1.21
  -1 -29  -2    0.21    1.11
   1  29   2    1.11    1.94
  -1  29  -2   -1.76    1.59
   3 -29   2    0.91    1.41
   3 -29   2    0.66    1.36
   3 -29   2    1.17    1.31
  -3 -29  -2    1.09    1.36
  -3 -29  -2   -0.22    1.29
  -3  29  -2   -0.22    1.59
  -3  29  -2    0.49    1.64
   3  29   2    3.53    2.15
  -5 -29  -2    3.39    1.68
   5 -29   2    3.22    1.58
  -5 -29  -2    1.45    1.59
   5 -29   2    5.26    2.17
  -5  29  -2    4.91    2.53
  -5  29  -2    1.09    1.82
   5  29   2    8.63    2.88
  -7 -29  -2    0.19    1.53
   7 -29   2   -0.64    1.42
   7 -29   2    0.17    1.43
   7  29   2    0.81    1.55
  -7  29  -2    2.51    2.33
   6 -30  -2    0.20    1.27
   6 -30  -2    0.27    1.38
  -6 -30   2    3.12    1.83
   6  30  -2    2.37    1.99
  -6  30   2    1.57    2.21
   4 -30  -2    2.78    1.64
   4 -30  -2    4.14    1.91
  -4 -30   2    1.75    1.58
  -4 -30   2    4.19    1.78
  -4  30   2    3.47    2.51
   4  30  -2    5.39    2.46
   2 -30  -2   -0.73    1.10
  -2 -30   2    0.44    1.14
   2 -30  -2    1.06    1.34
  -2 -30   2   -0.85    1.24
   2 -30  -2   -1.48    0.89
   2  30  -2    1.93    1.99
  -2  30   2    0.63    1.99
   0 -30   2    3.85    1.74
   0 -30  -2    4.63    1.75
   0 -30  -2    1.19    1.34
   0 -30  -2    2.78    1.58
   0 -30   2    0.71    1.23
   0  30   2    4.58    2.19
   0  30  -2    1.83    2.10
  -2 -30  -2    1.44    1.45
   2 -30   2    0.58    1.33
  -2 -30  -2   -1.02    1.15
   2 -30   2   -0.32    1.18
   2 -30   2    0.13    1.26
  -2  30  -2    0.61    1.91
   2  30   2    0.04    1.61
   4 -30   2    2.45    1.62
   4 -30   2    0.61    1.35
   4 -30   2    7.41    2.24
  -4 -30  -2    6.77    2.18
  -4 -30  -2    1.22    1.59
  -4  30  -2    6.71    2.72
   4  30   2    2.59    2.28
  -4  30  -2    4.99    3.51
   6 -30   2    1.24    1.45
   6 -30   2   -0.10    1.43
  -6 -30  -2    1.71    1.95
  -6  30  -2    2.14    1.96
   6  30   2    0.64    1.91
   5 -31  -2    5.38    2.23
  -5 -31   2    6.56    2.59
   5 -31  -2    4.48    2.09
   5  31  -2   12.29    3.64
  -5  31   2    5.60    2.90
   3 -31  -2    1.38    1.34
  -3 -31   2    1.74    1.65
  -3 -31   2    4.34    1.89
   3 -31  -2   -0.48    1.13
   3 -31  -2    1.73    1.58
   3  31  -2    0.29    1.61
  -3  31   2   -0.88    1.75
   1 -31  -2    5.71    2.07
   1 -31  -2    6.98    2.10
   1 -31  -2    6.89    2.31
  -1 -31   2   11.70    2.68
  -1 -31   2    6.15    2.31
   1  31  -2    4.66    2.53
  -1  31   2    6.60    2.83
  -1 -31  -2    0.52    1.32
  -1 -31  -2   -0.01    1.12
   1 -31   2   -1.01    1.16
   1 -31   2    2.05    1.57
   1  31   2   -1.58    1.58
  -1  31  -2   -0.02    1.62
   3 -31   2   -0.27    1.21
  -3 -31  -2   -0.46    1.27
  -3 -31  -2    1.86    1.52
   3 -31   2    2.43    1.75
   3 -31   2   -0.75    1.17
   3  31   2   -0.49    1.75
  -3  31  -2   -0.06    1.80
   5 -31   2   -1.33    1.13
   5 -31   2   -0.81    1.06
  -5 -31  -2   -0.31    1.36
   5  31   2    2.06    2.04
  -5  31  -2   -0.23    1.85
  -4 -32   2    1.68    1.54
   4 -32  -2    2.89    1.93
   4 -32  -2    1.08    1.47
   4  32  -2    4.47    2.66
  -4  32   2    2.57    2.58
   2 -32  -2   -0.32    1.32
   2 -32  -2   -0.21    1.27
  -2 -32   2   -0.09    1.27
   2 -32  -2    0.24    1.19
  -2 -32   2    0.27    1.31
  -2  32   2   -0.38    1.83
   2  32  -2    0.46    2.00
   0 -32   2   12.65    2.73
   0 -32   2    9.97    2.63
   0 -32  -2   11.08    2.64
   0 -32  -2   13.34    2.83
   0  32   2   11.96    3.51
   0  32  -2    8.93    3.09
   2 -32   2    1.82    1.52
  -2 -32  -2    3.41    1.91
  -2 -32  -2   -0.32    1.32
   2 -32   2    3.43    1.91
  -2  32  -2    1.44    2.02
   2  32   2    0.57    1.92
   4 -32   2    0.47    1.48
   4 -32   2    1.45    1.52
  -4 -32  -2   -0.07    1.36
  -4 -32  -2   -0.78    1.32
  -4  32  -2    3.45    2.54
   4  32   2    0.03    1.58
   3 -33  -2    1.28    1.59
  -3 -33   2    2.76    1.79
   3 -33  -2    0.99    1.47
  -3 -33   2    1.83    1.67
  -3  33   2    0.55    2.16
   3  33  -2    1.86    2.19
  -1 -33   2   25.85    3.29
   1 -33  -2   19.91    3.05
   1 -33  -2   22.35    3.38
  -1 -33   2   28.62    3.68
   1  33  -2   26.45    4.03
  -1  33   2   26.67    4.31
   1 -33   2    2.11    1.71
   1 -33   2    3.16    1.77
  -1 -33  -2    2.05    1.64
  -1 -33  -2    2.62    1.72
   1  33   2    7.59    3.05
  -1  33  -2    4.49    2.43
  -3 -33  -2    0.28    1.68
   3 -33   2   -0.44    1.44
  -3 -33  -2   -1.04    1.41
   3 -33   2   -1.02    1.17
   3  33   2    0.40    1.92
  -3  33  -2    2.64    2.24
  -2 -34   2    2.73    1.77
   2 -34  -2    3.32    1.80
  -2 -34   2    0.49    1.58
   2 -34  -2    4.48    2.20
  -2  34   2    4.21    2.60
   2  34  -2    4.55    2.44
   0 -34  -2    9.13    2.63
   0 -34  -2   11.06    2.93
   0 -34   2   18.23    3.41
   0 -34   2   12.52    2.95
   0  34   2   10.13    3.40
   0  34  -2   12.05    3.55
  -2 -34  -2   -0.57    1.36
   2 -34   2    0.34    1.47
  -2 -34  -2   -0.38    1.44
   2 -34   2   -0.04    1.48
   2  34   2    0.56    1.73
  -2  34  -2    1.62    2.30
  14   0  -3   -0.64    1.24
 -14   0   3    2.58    2.57
 -14   0   3    1.13    2.10
  12   0  -3   -1.00    0.91
 -12   0   3    0.39    1.67
 -12   0   3   -1.92    1.25
  12   0  -3   -0.85    1.09
 -10   0   3   -0.25    1.53
  10   0  -3   -1.55    0.56
  10   0  -3   -0.86    0.62
  10   0  -3   -0.09    0.81
 -10   0   3   -1.18    1.10
  -8   0   3    1.65    1.65
   8   0  -3    0.01    0.58
   8   0  -3    1.11    0.87
  -8   0   3   -1.17    1.14
  -8   0   3    0.80    0.68
   8   0  -3   -0.94    0.67
  -6   0   3    0.12    0.48
  -6   0   3   -0.28    0.75
   6   0  -3    0.26    0.54
   6   0  -3    0.30    0.46
   6   0  -3   -0.02    0.51
  -6   0   3   -0.60    0.86
   4   0  -3    0.44    0.36
   4   0  -3   -0.41    0.43
  -4   0   3    0.19    0.31
  -4   0   3    0.57    0.64
  -4   0   3    0.33    0.73
   4   0  -3   -0.06    0.38
   2   0  -3   -0.27    0.37
  -2   0   3   -0.23    0.58
  -2   0   3    0.17    0.56
  -2   0   3    0.31    0.26
   2   0  -3   -0.08    0.22
   2   0  -3   -0.18    0.26
   0   0  -3    0.13    0.17
   0   0  -3    0.32    0.22
   0   0  -3   -0.40    0.19
   0   0  -3   -0.07    0.19
   0   0  -3   -0.19    0.16
   0   0  -3   -0.06    0.19
   2   0   3    0.18    0.49
  -2   0  -3    0.57    0.62
  -2   0  -3   -0.57    0.57
  -2   0  -3   -0.17    0.41
   2   0   3    0.30    0.27
  -4   0  -3    0.04    0.42
   4   0   3    0.43    0.50
  -4   0  -3   -0.44    0.57
  -4   0  -3   -0.41    0.59
   4   0   3   -0.24    0.47
   4   0   3   -0.09    0.33
   6   0   3   -0.69    0.48
  -6   0  -3    0.01    0.55
  -6   0  -3   -0.89    0.91
  -6   0  -3   -1.03    0.85
   6   0   3    0.19    0.54
   6   0   3   -0.88    0.49
   8   0   3    0.12    0.72
  -8   0  -3   -2.48    0.90
  -8   0  -3    0.97    0.84
  -8   0  -3   -1.68    0.91
   8   0   3    0.10    0.63
   8   0   3   -0.19    0.62
  10   0   3   -0.30    0.77
 -10   0  -3   -2.61    1.08
  10   0   3    1.04    0.98
 -10   0  -3   -0.78    1.19
 -10   0  -3   -0.87    0.86
 -12   0  -3   -1.71    1.68
 -12   0  -3   -3.26    1.26
  12   0   3    0.71    1.14
  12   0   3   -0.19    1.11
 -13  -1   3   -0.65    1.65
  13  -1  -3    0.81    1.28
 -13  -1   3    0.26    2.29
 -13   1   3   -0.07    1.69
  13   1  -3    1.42    1.62
 -13   1   3    0.09    2.02
 -11  -1   3   10.02    2.74
  11  -1  -3    5.06    1.75
  11  -1  -3    5.71    1.59
  11  -1  -3    7.30    1.89
 -11  -1   3    8.14    2.69
 -11   1   3    7.26    2.56
  11   1  -3    9.46    1.98
 -11   1   3   11.03    2.77
  11   1  -3    9.98    2.16
   9  -1  -3   25.80    2.12
  -9  -1   3   25.80    2.99
  -9  -1   3   26.55    2.01
   9  -1  -3   27.86    2.48
  -9  -1   3   30.41    3.13
   9  -1  -3   27.02    2.38
  -9   1   3   24.57    1.85
   9   1  -3   29.63    2.53
   9   1  -3   28.83    2.48
  -9   1   3   27.79    2.99
  -9   1   3   30.30    3.24
   9   1  -3   28.14    2.09
  -7  -1   3    8.43    1.98
  -7  -1   3    5.89    1.09
  -7  -1   3    8.74    1.88
   7  -1  -3    9.22    1.17
   7  -1  -3    9.08    1.55
   7  -1  -3    9.83    1.70
   7   1  -3    9.38    1.38
   7   1  -3    8.04    1.05
  -7   1   3    6.82    1.75
   7   1  -3    8.87    1.24
  -7   1   3    7.28    0.98
  -7   1   3    7.87    1.95
   5  -1  -3  193.22    6.36
  -5  -1   3  184.52    7.17
  -5  -1   3  198.61    7.35
  -5  -1   3  192.59    6.27
   5  -1  -3  195.07    6.85
   5  -1  -3  196.12    6.75
   5   1  -3  193.56    6.90
  -5   1   3  200.59    7.42
   5   1  -3  188.66    6.60
   5   1  -3  203.14    6.25
  -5   1   3  198.11    6.09
  -5   1   3  189.18    7.13
   3  -1  -3    7.97    0.81
  -3  -1   3    8.49    1.10
   3  -1  -3    7.94    0.70
  -3  -1   3    6.79    0.67
   3  -1  -3    8.69    0.94
  -3  -1   3    8.81    1.18
   3   1  -3    8.09    0.57
  -3   1   3    7.63    0.53
   3   1  -3    7.81    0.74
  -3   1   3    7.99    1.07
   3   1  -3    7.20    0.90
  -3   1   3    6.95    1.11
   1  -1  -3  136.04    3.93
   1  -1  -3  136.55    4.32
   1  -1  -3  136.83    4.09
  -1  -1   3  134.68    4.12
   1  -1  -3  136.26    4.15
   1   1  -3  130.35    4.28
   1   1  -3  140.01    4.35
   1   1  -3  136.86    3.95
  -1  -1  -3  188.18    5.76
  -1  -1  -3  190.71    5.76
   1  -1   3  174.63    5.67
  -1  -1  -3  177.60    5.74
  -1  -1  -3  193.73    5.68
  -1   1  -3  192.14    5.82
  -1   1  -3  192.23    5.77
  -1   1  -3  188.31    5.88
   1   1   3  192.92    5.55
   3  -1   3   29.64    1.68
  -3  -1  -3   29.36    1.78
  -3  -1  -3   28.69    1.66
   3  -1   3   32.04    1.30
   3  -1   3   28.28    1.68
  -3  -1  -3   29.38    1.85
  -3   1  -3   29.12    1.87
   3   1   3   29.44    1.71
  -3   1  -3   30.28    1.89
  -3   1  -3   29.94    1.63
   3   1   3   31.81    1.43
   5  -1   3   24.80    1.79
  -5  -1  -3   18.75    1.87
  -5  -1  -3   22.07    1.66
   5  -1   3   26.62    1.89
   5  -1   3   21.46    1.35
  -5  -1  -3   18.84    1.88
  -5   1  -3   22.83    1.62
  -5   1  -3   21.04    1.96
  -5   1  -3   25.13    2.11
   5   1   3   23.38    1.81
   5   1   3   22.42    1.46
   5   1   3   24.79    1.75
   7  -1   3    1.25    0.91
  -7  -1  -3    1.87    1.22
  -7  -1  -3    1.31    1.24
   7  -1   3    2.19    0.97
   7  -1   3    2.31    0.83
  -7  -1  -3    1.31    0.86
   7   1   3    1.34    0.94
   7   1   3    1.05    0.74
  -7   1  -3    1.13    1.19
  -7   1  -3    0.11    1.08
   7   1   3    1.33    0.89
  -7   1  -3    1.72    0.86
   9  -1   3    3.13    1.23
   9  -1   3    1.98    1.09
  -9  -1  -3    4.31    1.30
  -9  -1  -3    3.10    1.66
  -9  -1  -3    6.23    1.84
   9  -1   3    6.98    1.38
  -9   1  -3    4.49    1.87
   9   1   3    6.81    1.66
  -9   1  -3    4.83    1.24
   9   1   3    5.75    1.46
   9   1   3    5.42    1.30
  -9   1  -3    4.22    1.95
 -11  -1  -3    9.83    2.98
  11  -1   3    9.26    2.04
  11  -1   3   10.54    2.20
 -11  -1  -3    7.17    1.68
 -11  -1  -3   12.75    3.13
 -11   1  -3   11.45    2.07
  11   1   3    7.29    1.88
  11   1   3   14.56    2.05
 -11   1  -3   12.18    3.03
 -11   1  -3    9.28    2.70
 -13  -1  -3    5.92    2.64
  13  -1   3    4.20    1.86
 -13  -1  -3    6.71    2.64
  13   1   3    3.02    1.68
 -13   1  -3    2.07    2.13
 -13   1  -3    5.77    2.94
 -14  -2   3    0.20    2.16
  14  -2  -3    0.60    1.30
 -14  -2   3    2.44    2.16
 -14   2   3    1.42    1.95
  14   2  -3   -0.03    1.34
 -14   2   3    3.75    2.49
 -12  -2   3    1.25    1.68
  12  -2  -3    1.26    1.24
 -12  -2   3   -1.35    1.54
  12  -2  -3    2.06    1.52
 -12   2   3   -0.72    1.75
 -12   2   3    0.30    1.79
  12   2  -3    4.12    1.73
  12   2  -3    0.89    1.09
 -10  -2   3    0.49    1.35
  10  -2  -3   -0.40    0.75
 -10  -2   3   -0.33    1.16
 -10  -2   3    0.22    0.75
  10  -2  -3    1.27    1.02
  10  -2  -3   -0.04    0.85
 -10   2   3    0.32    1.56
  10   2  -3   -0.14    0.70
 -10   2   3    0.84    1.36
  10   2  -3    0.62    0.92
  10   2  -3    1.19    1.06
   8  -2  -3    5.34    1.22
   8  -2  -3    2.53    1.06
  -8  -2   3    3.97    1.70
  -8  -2   3    6.53    1.97
   8  -2  -3    3.52    1.22
  -8  -2   3    4.85    1.18
  -8   2   3    6.43    1.08
   8   2  -3    3.82    0.98
  -8   2   3   -0.25    1.22
  -8   2   3    6.37    2.09
   8   2  -3    3.91    1.28
   8   2  -3    3.24    1.11
   6  -2  -3   66.65    3.30
  -6  -2   3   65.54    3.81
  -6  -2   3   63.31    3.67
   6  -2  -3   68.62    3.35
   6  -2  -3   63.91    3.00
  -6  -2   3   67.66    2.96
  -6   2   3   69.76    3.94
  -6   2   3   63.84    2.59
  -6   2   3   62.93    3.64
   6   2  -3   68.95    3.21
   6   2  -3   65.52    3.40
   6   2  -3   65.55    2.79
  -4  -2   3   42.73    2.51
   4  -2  -3   39.86    2.09
   4  -2  -3   43.25    2.22
   4  -2  -3   39.81    1.90
  -4  -2   3   42.36    2.43
  -4  -2   3   42.34    1.93
   4   2  -3   38.52    1.92
   4   2  -3   42.90    1.69
  -4   2   3   41.21    1.55
  -4   2   3   39.28    2.27
  -4   2   3   40.04    2.49
   4   2  -3   39.50    2.20
   2  -2  -3    2.41    0.60
   2  -2  -3    3.15    0.55
  -2  -2   3    2.16    0.55
  -2  -2   3    2.02    0.74
   2  -2  -3    3.50    0.62
  -2   2   3    2.40    0.82
   2   2  -3    2.88    0.44
  -2   2   3    3.36    0.73
   2   2  -3    2.28    0.65
   0  -2  -3   14.19    0.77
   0  -2  -3   13.23    0.78
   0  -2  -3   13.88    0.80
   0  -2  -3   14.99    0.68
   0  -2   3   13.93    0.74
   0  -2   3   13.22    0.64
   0  -2  -3   15.33    0.66
   0   2  -3   15.19    0.86
   0   2  -3   14.88    0.74
   0   2  -3   14.52    0.90
  -2  -2  -3  122.78    4.30
   2  -2   3  118.24    4.15
   2  -2   3  121.70    3.55
  -2  -2  -3  119.24    4.16
  -2  -2  -3  125.74    4.23
   2  -2   3  116.96    4.19
  -2  -2  -3  123.17    4.11
  -2   2  -3  120.17    4.12
   2   2   3  122.47    3.97
  -2   2  -3  125.47    4.45
  -2   2  -3  120.27    4.31
   2   2   3  124.74    4.21
   4  -2   3  126.81    4.13
  -4  -2  -3  129.42    4.90
  -4  -2  -3  125.52    4.70
  -4  -2  -3  129.31    5.04
   4  -2   3  130.91    4.84
   4  -2   3  124.11    4.75
   4   2   3  128.27    4.41
  -4   2  -3  123.53    5.00
   4   2   3  118.92    4.70
  -4   2  -3  127.50    5.11
  -4   2  -3  122.32    4.51
   6  -2   3   18.01    1.32
  -6  -2  -3   16.03    1.94
   6  -2   3   17.76    1.69
  -6  -2  -3   18.18    1.67
   6  -2   3   18.45    1.77
  -6  -2  -3   17.92    2.04
  -6   2  -3   16.63    2.05
  -6   2  -3   18.43    1.56
   6   2   3   17.34    1.64
  -6   2  -3   16.42    2.09
   6   2   3   15.85    1.67
   6   2   3   15.65    1.40
  -8  -2  -3    2.50    1.38
   8  -2   3    2.97    1.16
  -8  -2  -3    3.14    1.54
   8  -2   3    3.64    0.99
   8  -2   3    4.38    1.40
  -8  -2  -3    3.64    1.17
  -8   2  -3    4.00    1.74
   8   2   3    4.69    1.41
   8   2   3    4.89    1.26
  -8   2  -3    4.45    1.79
  -8   2  -3    1.98    0.99
   8   2   3    4.84    1.34
  10  -2   3   40.34    3.19
 -10  -2  -3   37.92    2.96
  10  -2   3   36.73    3.25
 -10  -2  -3   38.39    3.73
 -10  -2  -3   37.81    3.80
  10   2   3   43.68    3.39
 -10   2  -3   49.70    4.14
  10   2   3   37.80    3.02
 -10   2  -3   36.51    2.81
 -10   2  -3   43.52    4.07
  10   2   3   44.73    3.03
  12  -2   3    0.34    1.12
 -12  -2  -3    0.82    1.79
  12  -2   3    1.76    1.47
 -12  -2  -3    1.16    1.74
 -12   2  -3    0.55    1.74
 -12   2  -3   -1.84    1.54
  12   2   3    1.00    1.18
  12   2   3    0.74    1.24
  13  -3  -3   -0.87    0.99
 -13  -3   3   -0.50    1.76
 -13  -3   3    2.61    2.04
 -13   3   3    1.29    2.00
 -13   3   3    1.07    1.96
  13   3  -3    0.98    1.28
 -11  -3   3   11.24    2.89
  11  -3  -3   13.68    2.09
  11  -3  -3   14.32    1.94
  11  -3  -3   15.07    2.71
 -11  -3   3   17.95    3.58
 -11   3   3    9.71    2.62
 -11   3   3   13.04    3.20
  11   3  -3   12.44    2.47
  11   3  -3   11.64    2.25
  -9  -3   3    5.90    1.32
   9  -3  -3    8.72    1.58
   9  -3  -3    7.11    1.62
  -9  -3   3    4.45    1.88
  -9  -3   3    4.52    1.70
   9  -3  -3    5.74    1.47
  -9   3   3    1.32    1.44
  -9   3   3    2.82    1.76
   9   3  -3    5.59    1.47
   9   3  -3    6.02    1.65
  -9   3   3    6.71    1.60
   9   3  -3    5.64    1.19
  -7  -3   3    4.75    1.72
   7  -3  -3    0.31    0.68
   7  -3  -3    1.52    0.84
   7  -3  -3   -0.61    0.53
  -7  -3   3   -0.18    0.62
  -7  -3   3   -0.49    0.90
  -7   3   3   -0.13    1.01
  -7   3   3    1.66    0.62
   7   3  -3   -0.09    0.63
   7   3  -3    1.03    0.64
   7   3  -3    1.94    0.79
  -7   3   3    3.12    1.64
   5  -3  -3    9.83    1.15
  -5  -3   3   10.86    1.49
   5  -3  -3   10.02    1.02
  -5  -3   3    9.30    1.04
   5  -3  -3   10.43    1.19
  -5  -3   3   11.23    1.53
  -5   3   3    9.62    0.74
   5   3  -3   10.36    1.22
   5   3  -3    8.69    1.00
   5   3  -3    8.49    0.81
  -5   3   3   11.09    1.93
  -5   3   3    8.87    1.32
  -3  -3   3  114.31    4.34
   3  -3  -3  108.93    3.83
  -3  -3   3  108.56    3.86
  -3  -3   3  108.65    4.27
   3  -3  -3  107.01    3.95
   3  -3  -3  110.27    4.08
   3   3  -3  110.96    4.17
  -3   3   3  105.92    4.01
   3   3  -3  112.47    3.67
  -3   3   3  109.91    4.34
   3   3  -3  114.37    3.35
   1  -3  -3   10.65    0.58
   1  -3  -3   10.98    0.79
   1  -3  -3   10.75    0.79
  -1  -3   3   11.03    0.54
  -1  -3   3   11.96    0.85
   1  -3  -3   11.31    0.85
  -1   3   3   11.10    0.65
   1   3  -3   10.44    0.87
   1   3  -3   10.64    0.86
  -1   3   3   11.04    0.83
   1  -3   3   94.71    3.08
   1  -3   3   87.49    3.15
  -1  -3  -3   92.75    2.84
  -1  -3  -3   90.90    3.17
  -1  -3  -3   96.35    3.09
  -1  -3  -3   83.65    3.16
  -1  -3  -3   92.76    3.19
  -1   3  -3   86.19    3.11
   1   3   3   89.80    3.25
  -1   3  -3   90.33    3.24
  -1   3  -3   92.64    3.40
  -1   3  -3   91.44    2.83
   3  -3   3  403.30   11.99
  -3  -3  -3  394.76   11.84
  -3  -3  -3  383.96   12.07
  -3  -3  -3  391.88   11.94
   3  -3   3  393.92   11.97
   3  -3   3  400.44   11.23
  -3  -3  -3  386.56   11.82
   3   3   3  384.76   11.88
  -3   3  -3  391.18   12.25
  -3   3  -3  382.65   11.72
  -3   3  -3  383.09   12.09
   3   3   3  412.89   11.74
  -5  -3  -3   54.76    3.17
  -5  -3  -3   52.22    2.81
   5  -3   3   52.12    2.86
  -5  -3  -3   55.25    3.02
   5  -3   3   55.38    2.33
   5  -3   3   55.79    2.88
   5   3   3   55.75    2.62
  -5   3  -3   55.10    3.27
  -5   3  -3   57.81    3.21
   5   3   3   50.30    2.81
  -5   3  -3   55.32    2.66
   7  -3   3    3.01    0.87
  -7  -3  -3    2.38    1.41
  -7  -3  -3    3.95    1.16
   7  -3   3    3.56    1.17
  -7  -3  -3    4.91    1.69
   7  -3   3    4.10    1.19
  -7   3  -3    2.19    1.37
  -7   3  -3    7.66    2.08
   7   3   3    6.16    1.33
   7   3   3    2.33    1.14
   7   3   3    1.65    0.88
  -7   3  -3    4.06    1.10
  -9  -3  -3   -1.16    0.93
   9  -3   3   -0.25    0.68
  -9  -3  -3   -0.16    0.78
   9  -3   3    0.11    0.77
   9  -3   3   -0.45    0.81
  -9  -3  -3   -0.18    1.15
  -9   3  -3   -0.44    1.14
   9   3   3    0.26    0.86
  -9   3  -3    0.77    0.83
  -9   3  -3    3.84    1.87
   9   3   3    0.47    0.88
   9   3   3   -0.85    0.66
 -11  -3  -3    5.25    2.19
 -11  -3  -3   12.21    2.29
 -11  -3  -3    9.98    2.70
  11  -3   3   12.71    2.51
  11  -3   3    8.60    2.08
 -11   3  -3   11.11    3.00
  11   3   3    8.54    1.91
  11   3   3    8.58    2.13
 -11   3  -3    9.82    2.64
  13  -3   3    1.54    1.37
  13  -3   3    0.07    1.00
 -13  -3  -3    1.28    1.86
 -13  -3  -3    0.28    2.06
  13   3   3    1.71    1.53
 -13   3  -3    0.15    2.05
 -13   3  -3    1.87    2.22
  14  -4  -3    1.59    1.54
 -14  -4   3    1.28    2.08
 -14  -4   3    5.84    2.99
 -14   4   3    3.17    2.35
 -14   4   3   -0.43    2.01
  14   4  -3    3.94    1.94
 -12  -4   3   13.23    3.22
 -12  -4   3    9.37    2.85
  12  -4  -3   16.89    2.54
 -12   4   3    6.95    2.39
 -12   4   3   16.77    3.66
  12   4  -3   16.33    2.58
  12   4  -3   11.65    2.49
  10  -4  -3   15.71    2.05
 -10  -4   3   16.81    3.12
  10  -4  -3   20.78    2.10
 -10  -4   3   15.14    1.87
 -10  -4   3   20.06    2.96
  10  -4  -3   15.69    2.20
 -10   4   3   19.57    2.98
  10   4  -3   20.07    2.20
  10   4  -3   13.39    2.00
 -10   4   3   14.70    2.92
   8  -4  -3    1.01    0.95
   8  -4  -3   -0.80    0.56
  -8  -4   3    3.08    1.55
  -8  -4   3    0.61    0.75
   8  -4  -3    0.09    0.69
  -8  -4   3    1.76    1.31
  -8   4   3    1.41    0.65
   8   4  -3    0.58    0.80
   8   4  -3    0.62    0.69
   8   4  -3    1.76    0.97
  -8   4   3    1.84    1.63
  -8   4   3   -0.08    1.22
   6  -4  -3   21.92    1.70
   6  -4  -3   26.66    1.98
   6  -4  -3   23.37    1.90
  -6  -4   3   23.81    1.76
  -6  -4   3   20.92    2.18
  -6  -4   3   28.51    2.44
   6   4  -3   24.76    1.77
   6   4  -3   25.71    2.06
  -6   4   3   25.25    1.30
  -6   4   3   23.80    2.40
   6   4  -3   26.16    1.49
  -6   4   3   26.17    2.21
   4  -4  -3    3.26    0.83
  -4  -4   3    4.21    0.86
   4  -4  -3    2.89    0.76
  -4  -4   3    1.47    0.77
   4  -4  -3    4.61    0.84
  -4  -4   3    4.32    1.12
  -4   4   3    2.00    0.92
  -4   4   3    3.73    0.98
   4   4  -3    2.94    0.68
   4   4  -3    2.38    0.83
   4   4  -3    2.51    0.49
   2  -4  -3    1.12    0.50
  -2  -4   3   -0.24    0.60
  -2  -4   3    0.17    0.52
   2  -4  -3   -0.23    0.39
   2  -4  -3    0.49    0.23
   2  -4  -3    0.36    0.51
  -2  -4   3    0.85    0.25
   2   4  -3   -0.31    0.49
   2   4  -3    0.82    0.32
  -2   4   3    0.03    0.63
  -2   4   3    0.53    0.52
   2   4  -3    0.25    0.55
   0  -4   3  161.02    5.17
   0  -4  -3  159.65    5.12
   0  -4   3  165.51    4.76
   0  -4  -3  165.64    5.06
   0  -4   3  160.16    4.97
   0  -4  -3  164.06    5.12
   0  -4  -3  163.21    4.63
   0   4   3  163.28    5.27
   0   4  -3  159.25    5.05
   0   4  -3  161.70    5.25
   0   4   3  157.68    4.64
   0   4  -3  156.69    5.11
  -2  -4  -3   56.58    2.40
  -2  -4  -3   57.47    2.50
  -2  -4  -3   58.84    2.48
   2  -4   3   55.78    2.46
  -2  -4  -3   58.63    2.20
   2  -4   3   55.66    2.38
  -2   4  -3   58.17    2.36
  -2   4  -3   59.85    2.08
  -2   4  -3   57.58    2.77
   2   4   3   58.79    2.51
  -2   4  -3   56.62    2.54
   4  -4   3  119.78    4.69
   4  -4   3  117.41    4.66
   4  -4   3  124.83    4.03
  -4  -4  -3  119.51    4.61
  -4  -4  -3  123.46    4.71
  -4  -4  -3  120.39    4.89
  -4   4  -3  117.62    4.40
  -4   4  -3  115.60    4.99
  -4   4  -3  121.51    4.89
   4   4   3  127.57    4.70
   4   4   3  117.65    4.43
  -6  -4  -3    2.34    1.18
  -6  -4  -3    0.09    0.63
  -6  -4  -3    0.61    0.94
   6  -4   3    1.02    0.62
   6  -4   3    0.44    0.76
   6  -4   3    0.73    0.74
   6   4   3    0.14    0.71
  -6   4  -3    2.33    1.23
   6   4   3    1.65    0.79
  -6   4  -3    0.94    0.63
   6   4   3    0.90    0.71
  -6   4  -3    0.53    1.13
  -8  -4  -3   16.18    2.43
  -8  -4  -3   14.76    1.86
   8  -4   3   12.56    1.83
   8  -4   3   19.64    2.01
   8  -4   3   15.87    1.55
  -8  -4  -3   14.30    2.30
   8   4   3   16.06    1.83
   8   4   3   19.76    2.09
  -8   4  -3   17.18    2.60
  -8   4  -3   14.29    2.22
  -8   4  -3   18.97    1.77
   8   4   3   16.51    1.77
 -10  -4  -3    2.74    1.77
 -10  -4  -3   -0.27    1.38
  10  -4   3    0.41    0.95
  10  -4   3    0.13    0.98
 -10  -4  -3    1.65    1.16
 -10   4  -3    0.98    1.51
 -10   4  -3    1.76    1.65
  10   4   3    0.26    0.85
 -10   4  -3   -0.03    0.88
  10   4   3    1.67    1.00
  10   4   3    1.70    1.15
  12  -4   3    1.79    1.40
 -12  -4  -3    1.93    1.53
  12  -4   3    2.23    1.54
 -12  -4  -3    1.46    1.76
 -12  -4  -3    1.98    1.86
 -12   4  -3    2.65    1.75
  12   4   3    1.30    1.20
 -12   4  -3    8.15    2.78
 -13  -5   3    1.08    2.01
  13  -5  -3   -0.33    1.14
 -13  -5   3    0.05    1.52
  13   5  -3    1.52    1.70
 -13   5   3    0.64    1.96
 -13   5   3    0.97    1.91
  13   5  -3   -0.78    0.99
  11  -5  -3    9.68    2.29
 -11  -5   3    4.24    2.07
  11  -5  -3    6.17    1.82
 -11  -5   3    7.69    1.76
 -11  -5   3    5.75    2.49
  11  -5  -3   10.01    1.93
  11   5  -3    4.65    1.69
 -11   5   3   10.61    3.01
 -11   5   3    8.32    2.46
  11   5  -3    8.95    2.00
  -9  -5   3   10.67    2.48
   9  -5  -3   14.80    1.76
  -9  -5   3   13.18    1.75
   9  -5  -3    9.66    1.55
   9  -5  -3   15.81    2.03
  -9  -5   3   13.09    2.62
   9   5  -3   13.39    1.41
  -9   5   3   19.51    2.77
   9   5  -3   13.84    2.39
  -9   5   3   15.80    2.73
   9   5  -3   13.68    1.74
   7  -5  -3    0.56    0.76
   7  -5  -3    0.20    0.61
  -7  -5   3    1.33    1.15
  -7  -5   3   -0.04    1.19
  -7  -5   3    0.81    0.79
   7  -5  -3    0.78    0.72
   7   5  -3    0.98    0.87
  -7   5   3    1.28    0.60
   7   5  -3    2.25    0.73
  -7   5   3    1.01    1.32
  -7   5   3    1.07    1.11
   7   5  -3    1.05    0.69
   5  -5  -3    2.52    0.86
  -5  -5   3    0.20    0.77
   5  -5  -3    0.60    0.52
  -5  -5   3    0.02    0.74
  -5  -5   3    0.77    0.55
   5  -5  -3    0.39    0.52
   5   5  -3    1.38    0.75
  -5   5   3    1.47    1.04
   5   5  -3   -0.20    0.42
   5   5  -3    0.57    0.45
  -5   5   3    1.78    0.89
   3  -5  -3  140.70    5.05
   3  -5  -3  139.86    5.00
  -3  -5   3  135.41    4.95
   3  -5  -3  144.81    4.14
   3  -5  -3  151.22    4.98
  -3  -5   3  137.09    4.25
  -3  -5   3  137.91    5.25
   3   5  -3  138.13    5.16
  -3   5   3  141.95    4.87
   3   5  -3  146.54    4.50
  -3   5   3  136.76    5.20
  -1  -5   3   47.25    1.79
  -1  -5   3   48.84    1.52
  -1  -5   3   49.31    2.16
   1  -5  -3   50.57    2.12
   1  -5  -3   48.87    1.85
   1  -5  -3   47.10    2.10
  -1   5   3   46.74    1.56
   1   5  -3   48.70    2.21
  -1   5   3   49.37    2.01
   1   5  -3   48.33    2.13
   1  -5   3    0.15    0.35
  -1  -5  -3    0.62    0.48
  -1  -5  -3    0.99    0.51
   1  -5   3    0.57    0.45
  -1  -5  -3    0.18    0.47
  -1  -5  -3    1.08    0.49
  -1   5  -3    0.18    0.59
   1   5   3    1.65    0.80
  -1   5  -3    0.02    0.50
  -1   5  -3   -0.08    0.60
  -3  -5  -3   29.36    1.88
  -3  -5  -3   33.91    1.93
   3  -5   3   30.81    1.86
  -3  -5  -3   29.19    1.67
   3  -5   3   34.30    1.88
  -3  -5  -3   31.16    1.77
  -3   5  -3   32.78    1.71
   3   5   3   32.31    1.85
   3   5   3   31.03    1.80
  -3   5  -3   33.81    2.22
  -3   5  -3   28.50    1.88
  -5  -5  -3    0.33    0.91
  -5  -5  -3   -0.01    0.62
   5  -5   3    0.49    0.56
   5  -5   3    0.19    0.42
   5  -5   3    1.09    0.62
  -5  -5  -3    1.30    0.81
  -5   5  -3    0.35    0.85
   5   5   3    0.90    0.66
   5   5   3   -1.06    0.50
  -5   5  -3    0.99    0.60
  -5   5  -3    0.34    0.82
   7  -5   3    8.60    1.33
   7  -5   3    3.87    1.28
   7  -5   3    6.34    1.43
  -7  -5  -3    2.09    1.46
  -7  -5  -3    8.85    2.01
  -7  -5  -3    5.93    1.43
   7   5   3    6.12    1.45
  -7   5  -3    6.71    1.83
  -7   5  -3    8.79    2.22
   7   5   3    8.27    1.55
  -7   5  -3    5.58    1.21
   7   5   3    3.20    1.16
  -9  -5  -3    4.36    1.44
  -9  -5  -3    3.90    1.85
   9  -5   3    4.99    1.52
   9  -5   3    5.69    1.58
  -9  -5  -3    6.48    2.08
   9   5   3    1.45    1.13
  -9   5  -3    2.81    1.11
   9   5   3    4.87    1.35
  -9   5  -3    5.81    2.11
   9   5   3    4.25    1.34
  -9   5  -3    3.77    1.69
  11  -5   3    1.11    1.08
 -11  -5  -3    0.67    1.44
 -11  -5  -3    3.89    2.03
  11  -5   3   -0.21    0.97
 -11  -5  -3   -0.06    1.03
  11   5   3   -0.12    0.90
 -11   5  -3    0.11    1.68
 -11   5  -3    0.44    1.63
  11   5   3   -0.03    0.93
 -13  -5  -3    3.01    2.20
  13  -5   3    7.21    2.10
  13  -5   3    0.60    1.23
 -13  -5  -3    4.59    2.56
 -13   5  -3   -0.09    1.70
 -13   5  -3    3.98    2.42
  13   5   3    4.82    1.91
  14  -6  -3    1.98    1.65
 -14  -6   3    0.50    2.48
 -14  -6   3    1.38    2.19
 -14   6   3    0.21    1.91
 -14   6   3    2.38    2.33
  14   6  -3   -0.25    1.31
  12  -6  -3   -0.66    0.96
 -12  -6   3    4.52    2.42
 -12  -6   3    0.61    1.83
  12  -6  -3    0.62    1.12
  12   6  -3    1.68    1.34
  12   6  -3    0.68    1.38
 -12   6   3    4.85    2.58
 -12   6   3    1.32    1.72
  10  -6  -3   -0.72    0.83
  10  -6  -3   -0.39    0.82
 -10  -6   3    2.39    1.21
 -10  -6   3    2.76    1.72
  10  -6  -3    0.06    0.75
 -10  -6   3    0.70    1.65
  10   6  -3    0.37    0.98
  10   6  -3    0.48    0.88
 -10   6   3    1.78    1.46
 -10   6   3   -0.14    1.46
   8  -6  -3   26.41    2.41
  -8  -6   3   28.26    2.94
  -8  -6   3   25.48    2.19
   8  -6  -3   27.61    2.31
   8  -6  -3   26.69    2.19
  -8  -6   3   28.20    2.92
   8   6  -3   27.34    1.84
   8   6  -3   27.58    2.19
   8   6  -3   24.97    2.40
  -8   6   3   25.01    2.61
  -8   6   3   24.91    3.00
   6  -6  -3   27.70    2.07
   6  -6  -3   27.50    2.01
  -6  -6   3   32.28    2.18
  -6  -6   3   27.93    2.53
  -6  -6   3   28.86    2.49
   6  -6  -3   30.52    2.20
   6   6  -3   31.49    2.33
  -6   6   3   28.31    2.68
  -6   6   3   30.55    2.39
   6   6  -3   29.13    1.91
   6   6  -3   27.41    1.59
   4  -6  -3  269.94    9.00
   4  -6  -3  284.75    7.96
  -4  -6   3  263.56    9.31
  -4  -6   3  281.84    9.30
   4  -6  -3  271.43    8.89
   4  -6  -3  274.40    9.05
  -4  -6   3  271.17    8.94
  -4   6   3  280.10    8.95
   4   6  -3  280.58    8.46
   4   6  -3  266.86    9.21
  -4   6   3  276.05    9.44
  -2  -6   3   59.50    2.78
   2  -6  -3   60.61    2.63
  -2  -6   3   61.41    2.17
   2  -6  -3   62.64    2.64
  -2  -6   3   59.12    2.68
   2  -6  -3   61.98    2.16
   2   6  -3   58.80    2.77
  -2   6   3   57.70    2.66
  -2   6   3   63.07    2.28
   2   6  -3   62.28    2.65
   2   6  -3   62.43    2.06
   0  -6   3  238.52    7.47
   0  -6  -3  240.74    7.32
   0  -6   3  235.16    6.95
   0  -6  -3  235.88    7.44
   0  -6  -3  241.93    7.37
   0  -6   3  227.32    7.21
   0   6  -3  236.00    7.51
   0   6   3  236.06    7.67
   0   6   3  242.91    6.79
   0   6  -3  226.33    7.40
   0   6  -3  237.84    7.33
  -2  -6  -3  155.79    4.80
   2  -6   3  157.66    5.25
   2  -6   3  161.54    5.43
  -2  -6  -3  160.38    5.31
  -2  -6  -3  153.08    5.21
  -2  -6  -3  156.12    5.48
  -2   6  -3  153.06    5.36
   2   6   3  147.22    5.52
  -2   6  -3  153.73    5.67
  -2   6  -3  160.27    5.09
  -4  -6  -3   19.72    1.52
  -4  -6  -3   18.80    1.70
  -4  -6  -3   21.29    1.68
   4  -6   3   16.49    1.47
   4  -6   3   20.52    1.66
  -4  -6  -3   21.27    1.59
   4   6   3   19.02    1.55
   4   6   3   22.63    1.68
  -4   6  -3   21.19    1.75
  -4   6  -3   20.25    1.95
  -4   6  -3   21.24    1.46
  -6  -6  -3   21.63    2.12
   6  -6   3   18.50    1.89
  -6  -6  -3   25.78    2.10
   6  -6   3   20.06    1.92
  -6  -6  -3   21.31    2.30
   6  -6   3   20.61    1.48
   6   6   3   18.31    1.72
  -6   6  -3   19.89    2.47
   6   6   3   20.74    1.90
  -6   6  -3   22.86    2.32
  -6   6  -3   19.00    1.62
  -8  -6  -3    1.19    1.21
   8  -6   3   -0.12    0.57
   8  -6   3   -1.44    0.55
  -8  -6  -3    1.20    1.38
  -8  -6  -3   -0.53    0.84
   8  -6   3   -0.30    0.81
   8   6   3    0.01    0.72
  -8   6  -3   -0.31    1.21
   8   6   3    0.17    0.74
   8   6   3   -0.26    0.70
  -8   6  -3    0.17    0.68
  -8   6  -3   -1.31    0.80
  10  -6   3    2.96    1.47
  10  -6   3    1.79    1.17
 -10  -6  -3    2.72    1.30
 -10  -6  -3    3.39    1.78
 -10  -6  -3    5.02    2.09
 -10   6  -3    5.46    2.20
  10   6   3    4.71    1.45
  10   6   3    6.81    1.78
 -10   6  -3    9.68    2.69
  10   6   3    6.32    1.70
 -12  -6  -3   12.21    3.11
 -12  -6  -3   11.74    2.55
 -12  -6  -3    4.37    2.29
  12  -6   3   11.65    2.48
  12  -6   3   10.45    2.57
 -12   6  -3   13.28    3.11
  12   6   3    9.45    2.26
 -12   6  -3    4.08    2.46
  13  -7  -3    6.92    2.17
 -13  -7   3    0.03    1.84
 -13  -7   3    6.17    2.69
 -13   7   3    3.40    2.20
  13   7  -3    5.10    2.10
 -13   7   3    8.86    3.30
  13   7  -3    4.26    1.72
 -11  -7   3    8.14    2.53
  11  -7  -3    6.71    1.76
  11  -7  -3    7.54    2.00
 -11  -7   3    9.92    2.04
 -11  -7   3    7.50    2.58
  11  -7  -3    9.94    2.20
 -11   7   3    7.70    2.30
  11   7  -3   12.49    2.55
  11   7  -3    4.00    1.52
 -11   7   3    8.06    2.75
   9  -7  -3    1.74    1.01
   9  -7  -3    0.30    0.88
  -9  -7   3    1.50    1.56
  -9  -7   3    1.66    1.09
  -9  -7   3    2.25    1.46
   9  -7  -3    1.88    1.05
   9   7  -3    0.93    1.15
   9   7  -3    2.52    1.02
   9   7  -3    2.27    1.11
  -9   7   3    2.59    1.53
  -9   7   3    1.28    1.31
   7  -7  -3   18.28    1.82
   7  -7  -3   15.06    1.73
  -7  -7   3   13.50    2.13
  -7  -7   3   13.51    2.43
   7  -7  -3   17.11    1.71
  -7  -7   3   14.15    1.69
   7   7  -3   14.82    1.29
  -7   7   3   12.56    2.37
   7   7  -3   13.36    1.83
   7   7  -3   13.96    1.51
  -7   7   3   13.62    2.02
   5  -7  -3    6.07    1.22
   5  -7  -3    3.85    0.96
   5  -7  -3    5.21    0.56
  -5  -7   3    3.52    1.27
  -5  -7   3    5.43    1.14
  -5  -7   3    5.61    1.41
   5  -7  -3    5.17    1.18
  -5   7   3    5.57    1.51
   5   7  -3    6.14    0.98
  -5   7   3    6.18    1.33
   5   7  -3    7.03    1.40
  -3  -7   3   67.69    3.11
  -3  -7   3   69.00    2.45
   3  -7  -3   68.06    3.06
   3  -7  -3   71.93    3.10
   3  -7  -3   70.03    2.40
  -3  -7   3   70.27    3.27
   3   7  -3   64.45    3.19
   3   7  -3   71.68    2.54
  -3   7   3   67.67    2.78
  -3   7   3   71.80    3.28
  -1  -7   3   15.26    0.77
   1  -7  -3   14.97    1.14
  -1  -7   3   13.86    1.22
   1  -7  -3   12.79    0.97
  -1  -7   3   14.85    0.99
   1  -7  -3   15.40    1.22
  -1   7   3   14.24    1.08
   1   7  -3   12.89    1.27
  -1   7   3   14.82    1.42
   1   7  -3   14.81    1.18
  -1  -7  -3  107.83    3.92
  -1  -7  -3  101.78    3.40
  -1  -7  -3  103.47    3.77
   1  -7   3  102.92    3.57
  -1  -7  -3   95.76    3.78
   1  -7   3   98.60    3.79
   1  -7   3  103.07    3.81
  -1   7  -3  106.43    3.88
  -1   7  -3  105.32    3.75
  -1   7  -3  100.36    4.02
   1   7   3   98.02    4.12
  -3  -7  -3    0.83    0.54
  -3  -7  -3    0.90    0.73
  -3  -7  -3    0.10    0.45
   3  -7   3    1.28    0.57
  -3  -7  -3    1.41    0.72
   3  -7   3    0.86    0.54
  -3   7  -3    0.05    0.73
  -3   7  -3    1.14    0.61
  -3   7  -3    1.18    0.68
   3   7   3    0.09    0.63
   5  -7   3   30.34    2.17
   5  -7   3   26.53    2.07
  -5  -7  -3   28.51    2.07
  -5  -7  -3   27.49    1.96
  -5  -7  -3   23.81    2.18
  -5  -7  -3   29.28    2.18
  -5   7  -3   31.18    2.32
   5   7   3   29.72    2.06
  -5   7  -3   28.39    2.51
   5   7   3   32.17    2.14
  -5   7  -3   29.00    1.89
   7  -7   3    4.52    1.38
  -7  -7  -3    4.38    1.61
  -7  -7  -3    2.28    1.22
  -7  -7  -3    5.64    1.71
   7  -7   3    4.88    1.34
   7   7   3    6.97    1.56
   7   7   3    7.30    1.60
  -7   7  -3    8.40    1.94
  -7   7  -3    6.22    2.00
  -7   7  -3    8.55    1.44
  -9  -7  -3   16.72    2.50
  -9  -7  -3   17.80    2.23
   9  -7   3   17.78    2.30
  -9  -7  -3   21.47    2.85
   9  -7   3   21.91    2.42
   9   7   3   15.32    1.94
   9   7   3   21.81    2.38
  -9   7  -3   19.78    1.94
   9   7   3   18.08    2.08
  -9   7  -3   14.42    2.95
  -9   7  -3   22.07    2.87
  11  -7   3    1.51    1.25
  11  -7   3    2.86    1.35
 -11  -7  -3    0.60    1.72
 -11  -7  -3    1.81    1.36
 -11  -7  -3    2.92    1.95
  11   7   3    2.26    1.26
  11   7   3    0.83    0.99
 -11   7  -3    0.47    1.78
 -11   7  -3    1.67    1.64
 -13  -7  -3   -0.64    1.71
 -13  -7  -3    1.12    1.90
  13  -7   3    2.33    1.53
  13  -7   3    0.25    1.13
 -13   7  -3   -0.55    1.72
  13   7   3    1.26    1.39
 -13   7  -3    0.37    1.90
 -12  -8   3    7.40    2.73
  12  -8  -3    4.38    1.79
  12  -8  -3    2.22    1.34
 -12  -8   3    2.53    1.86
 -12   8   3    1.39    1.79
  12   8  -3    2.92    1.44
 -12   8   3    4.18    2.52
  12   8  -3    3.15    1.73
 -10  -8   3   11.89    2.84
 -10  -8   3   13.59    2.02
  10  -8  -3   14.68    2.18
  10  -8  -3   12.48    1.91
 -10  -8   3   13.23    2.82
  10  -8  -3   14.62    2.10
 -10   8   3   15.83    3.09
  10   8  -3    9.92    1.86
 -10   8   3   10.77    2.73
  10   8  -3   14.44    2.25
   8  -8  -3    5.36    1.38
   8  -8  -3    6.08    1.46
  -8  -8   3    2.55    1.59
  -8  -8   3    4.45    1.28
   8  -8  -3    3.70    1.27
  -8  -8   3    3.28    1.61
   8   8  -3    3.15    1.18
   8   8  -3    3.61    1.06
  -8   8   3    6.57    2.19
   8   8  -3    4.21    0.96
  -8   8   3    3.19    1.37
   6  -8  -3   17.32    1.67
  -6  -8   3   12.81    1.94
   6  -8  -3   13.28    1.54
   6  -8  -3   14.18    1.61
  -6  -8   3   16.98    1.76
   6  -8  -3   16.69    1.01
  -6  -8   3   15.92    2.06
   6   8  -3   13.99    1.73
  -6   8   3   13.62    2.10
  -6   8   3   10.25    1.80
   6   8  -3   14.32    1.42
  -4  -8   3    2.44    0.57
  -4  -8   3    0.13    0.54
  -4  -8   3    0.79    0.86
   4  -8  -3    0.99    0.40
   4  -8  -3    1.05    0.58
   4  -8  -3    1.40    0.69
  -4   8   3    1.46    1.00
  -4   8   3    1.53    0.78
   4   8  -3    2.69    0.64
   4   8  -3    0.19    0.72
   2  -8  -3    5.81    0.89
   2  -8  -3    7.57    0.75
  -2  -8   3    9.95    1.12
  -2  -8   3    8.94    1.14
  -2  -8   3    6.95    0.74
   2  -8  -3    8.89    0.98
   2   8  -3    7.37    1.08
  -2   8   3    8.58    0.71
  -2   8   3    8.58    1.08
   2   8  -3    9.79    1.01
   0  -8  -3  312.33    9.79
   0  -8   3  316.43    9.61
   0  -8  -3  314.29    8.82
   0  -8   3  317.94    9.24
   0  -8   3  318.13    9.84
   0  -8  -3  318.51    9.69
   0  -8  -3  302.95    9.62
   0   8  -3  304.82    9.56
   0   8   3  322.26    9.06
   0   8   3  306.19   10.10
   0   8  -3  316.52    9.84
   0   8  -3  306.41    9.84
   2  -8   3    1.79    0.66
   2  -8   3    3.21    0.78
   2  -8   3    0.97    0.52
  -2  -8  -3    1.73    0.62
  -2  -8  -3    1.90    0.75
  -2  -8  -3    0.99    0.58
  -2  -8  -3    2.21    0.65
  -2  -8  -3    1.68    0.44
   2   8   3    1.31    0.84
  -2   8  -3    2.11    0.98
  -2   8  -3    1.48    0.64
  -2   8  -3    3.28    0.86
   4  -8   3   29.64    2.05
  -4  -8  -3   27.87    2.05
  -4  -8  -3   31.12    1.94
  -4  -8  -3   25.80    2.01
   4  -8   3   27.37    1.93
  -4  -8  -3   29.86    1.82
  -4   8  -3   30.72    1.76
   4   8   3   25.41    1.83
   4   8   3   26.35    2.05
  -4   8  -3   25.69    2.03
  -4   8  -3   25.79    2.25
   6  -8   3   35.14    2.55
   6  -8   3   39.01    2.67
  -6  -8  -3   28.79    2.64
  -6  -8  -3   30.90    2.47
  -6  -8  -3   35.15    2.55
  -6   8  -3   34.00    2.69
   6   8   3   34.97    2.47
   6   8   3   29.15    2.35
  -6   8  -3   29.33    2.93
   8  -8   3   26.87    2.50
  -8  -8  -3   26.70    2.56
  -8  -8  -3   27.09    2.93
  -8  -8  -3   28.43    2.67
   8  -8   3   25.39    2.50
   8   8   3   22.71    2.26
   8   8   3   23.70    2.14
  -8   8  -3   26.03    2.09
  -8   8  -3   29.74    2.93
   8   8   3   21.19    2.23
  -8   8  -3   25.74    3.01
 -10  -8  -3    1.43    1.30
 -10  -8  -3    0.20    1.50
  10  -8   3    0.11    0.96
  10  -8   3    0.87    1.13
 -10  -8  -3    0.43    1.45
 -10   8  -3    1.63    1.44
 -10   8  -3    0.30    1.50
  10   8   3    2.24    1.34
  10   8   3    1.13    0.95
  10   8   3   -0.19    0.96
 -12  -8  -3   14.17    3.42
 -12  -8  -3   17.72    3.58
  12  -8   3   12.83    2.73
  12  -8   3   17.80    2.70
 -12  -8  -3   14.11    2.83
 -12   8  -3   12.12    3.36
 -12   8  -3   10.28    2.84
  12   8   3   22.82    2.87
  13  -9  -3    1.16    1.50
 -13  -9   3    1.17    2.12
 -13  -9   3    1.06    2.18
 -13   9   3   -0.18    1.92
  13   9  -3    0.07    1.16
 -13   9   3    1.91    2.31
  13   9  -3   -0.18    1.44
 -11  -9   3    1.75    1.66
  11  -9  -3    3.69    1.46
 -11  -9   3    3.33    1.53
 -11  -9   3    1.16    1.72
  11  -9  -3    3.90    1.57
  11  -9  -3    0.49    0.89
 -11   9   3    5.65    2.35
  11   9  -3    1.31    1.06
 -11   9   3    1.08    1.45
  11   9  -3    3.16    1.61
   9  -9  -3   -0.15    0.68
  -9  -9   3    1.04    1.39
  -9  -9   3    0.05    1.22
   9  -9  -3    0.05    0.84
   9  -9  -3    0.46    0.84
  -9  -9   3    0.08    0.91
  -9   9   3   -0.05    1.35
  -9   9   3    0.76    1.19
   9   9  -3    1.05    0.75
   9   9  -3    0.52    0.96
   7  -9  -3   43.55    1.91
  -7  -9   3   40.48    2.88
   7  -9  -3   39.58    2.80
   7  -9  -3   43.46    2.87
   7  -9  -3   41.49    2.98
  -7  -9   3   38.15    3.35
  -7  -9   3   47.79    3.39
  -7   9   3   45.95    3.17
   7   9  -3   40.18    2.18
   7   9  -3   36.71    2.96
   7   9  -3   46.24    2.65
  -7   9   3   47.46    3.80
  -5  -9   3    8.28    1.63
   5  -9  -3    6.95    1.32
   5  -9  -3    7.33    0.71
  -5  -9   3    5.68    1.28
  -5  -9   3    7.89    1.74
  -5  -9   3    7.34    0.87
   5  -9  -3    7.48    1.14
  -5   9   3    9.99    1.41
   5   9  -3    7.00    1.54
   5   9  -3    6.10    0.93
  -5   9   3    4.95    1.51
   3  -9  -3    2.02    0.72
  -3  -9   3    0.81    0.67
   3  -9  -3    1.18    0.44
  -3  -9   3    0.90    0.71
  -3  -9   3    1.52    0.50
   3  -9  -3   -0.07    0.52
   3   9  -3    1.67    0.52
   3   9  -3    1.24    0.81
  -3   9   3    0.76    0.59
  -3   9   3    0.96    0.82
  -1  -9   3   20.13    1.05
   1  -9  -3   18.06    1.45
   1  -9  -3   19.54    1.42
   1  -9  -3   20.88    1.32
  -1  -9   3   19.88    1.30
  -1  -9   3   19.62    1.53
  -1   9   3   19.39    0.76
  -1   9   3   18.30    1.66
  -1   9   3   19.53    1.32
   1   9  -3   16.68    1.36
   1   9  -3   20.17    1.63
  -1  -9  -3  162.11    5.55
   1  -9   3  157.39    5.29
  -1  -9  -3  158.30    5.62
  -1  -9  -3  151.74    5.63
  -1  -9  -3  164.15    5.04
   1  -9   3  154.71    5.57
   1  -9   3  165.87    5.69
  -1   9  -3  158.71    5.46
  -1   9  -3  155.72    5.73
  -1   9  -3  160.01    5.81
   1   9   3  163.38    6.15
  -3  -9  -3    2.10    0.75
  -3  -9  -3    3.99    0.75
   3  -9   3    2.00    0.77
  -3  -9  -3    2.43    0.87
   3  -9   3    1.60    0.64
   3  -9   3    2.40    0.77
  -3  -9  -3    3.36    1.02
   3   9   3    0.47    0.85
  -3   9  -3    3.72    0.97
  -3   9  -3    2.45    1.06
  -3   9  -3    1.93    0.86
   5  -9   3    9.07    1.37
  -5  -9  -3    6.72    1.43
   5  -9   3    6.81    1.38
  -5  -9  -3    8.55    1.27
  -5  -9  -3    8.48    1.43
  -5  -9  -3    8.95    1.75
  -5   9  -3    7.65    1.90
  -5   9  -3    4.79    1.11
   5   9   3    9.61    1.55
   5   9   3    7.77    1.54
  -5   9  -3    7.67    1.61
  -7  -9  -3   40.89    3.08
  -7  -9  -3   39.70    3.34
   7  -9   3   43.78    3.08
   7  -9   3   41.94    3.06
  -7  -9  -3   43.98    3.06
   7   9   3   41.91    2.93
   7   9   3   43.36    2.97
  -7   9  -3   41.42    3.22
  -7   9  -3   38.31    3.50
   9  -9   3    9.39    2.17
  -9  -9  -3    7.00    1.85
   9  -9   3   14.21    2.11
  -9  -9  -3   12.05    2.46
  -9  -9  -3    8.51    2.40
  -9   9  -3   11.10    2.56
  -9   9  -3    4.58    2.01
   9   9   3    7.38    1.82
   9   9   3   10.30    1.82
   9   9   3   12.36    2.36
  11  -9   3    8.11    2.16
  11  -9   3   15.00    3.00
 -11  -9  -3   12.26    3.00
 -11  -9  -3   10.51    2.36
 -11  -9  -3   11.33    2.92
 -11   9  -3    8.51    2.62
  11   9   3   16.54    2.39
 -11   9  -3   12.25    3.13
  11   9   3    9.76    2.23
 -13  -9  -3   16.47    3.34
 -13  -9  -3   27.94    6.23
 -13  -9  -3   15.29    3.79
  13  -9   3   23.35    3.31
  13  -9   3   11.19    2.53
 -13   9  -3   20.69    4.42
  13   9   3   19.50    3.42
 -13   9  -3   17.99    4.07
  12 -10  -3    1.98    1.38
 -12 -10   3    0.89    1.35
  12 -10  -3   -0.62    1.05
 -12 -10   3    2.31    2.11
 -12 -10   3    0.95    1.93
  12  10  -3    0.13    1.44
 -12  10   3    0.79    1.63
 -12  10   3   -0.12    1.82
  12  10  -3    0.07    1.01
  10 -10  -3    3.17    1.26
 -10 -10   3    2.85    1.71
 -10 -10   3    3.55    2.00
  10 -10  -3    1.94    1.18
 -10 -10   3    3.25    1.36
  10  10  -3    4.25    1.39
  10  10  -3    4.95    1.85
 -10  10   3    5.67    2.01
 -10  10   3    3.82    2.01
  -8 -10   3    9.81    2.31
  -8 -10   3   10.15    2.34
   8 -10  -3   10.62    1.67
   8 -10  -3    8.64    1.77
  -8 -10   3    8.85    1.81
  -8  10   3   13.45    2.37
  -8  10   3   17.76    3.25
   8  10  -3   13.87    2.44
   8  10  -3    9.51    1.39
   8  10  -3   10.33    1.21
   6 -10  -3   10.03    1.48
  -6 -10   3   10.87    2.06
   6 -10  -3   15.87    1.80
  -6 -10   3   13.81    1.97
  -6 -10   3   11.21    1.66
   6 -10  -3   12.80    0.97
   6  10  -3   14.69    1.38
  -6  10   3   10.46    1.64
   6  10  -3   10.83    1.68
  -6  10   3   12.86    2.33
  -4 -10   3    0.84    0.85
  -4 -10   3    0.12    0.56
   4 -10  -3    0.29    0.52
  -4 -10   3    1.04    0.51
   4 -10  -3   -0.13    0.39
   4 -10  -3   -0.30    0.46
  -4  10   3    0.04    0.56
   4  10  -3   -0.62    0.57
   4  10  -3    0.42    0.52
  -4  10   3   -0.81    0.73
  -2 -10   3    4.82    0.83
   2 -10  -3    4.22    0.80
   2 -10  -3    6.21    0.94
  -2 -10   3    6.40    1.20
  -2 -10   3    5.02    0.62
  -2 -10   3    5.48    1.12
   2 -10  -3    6.02    1.08
  -2  10   3    6.29    1.31
  -2  10   3    6.16    0.64
  -2  10   3    5.54    1.09
   2  10  -3    4.87    1.19
   2  10  -3    5.89    0.90
   0 -10  -3   59.05    2.67
   0 -10   3   54.94    2.25
   0 -10  -3   54.37    1.87
   0 -10  -3   52.57    2.55
   0 -10  -3   56.71    2.76
   0 -10   3   56.00    2.59
   0 -10   3   54.81    2.73
   0  10   3   59.05    2.15
   0  10  -3   53.34    2.50
   0  10  -3   54.17    2.86
   0  10   3   52.47    3.02
   0  10  -3   56.01    2.74
   2 -10   3    0.38    0.51
   2 -10   3    0.52    0.52
  -2 -10  -3   -0.15    0.48
  -2 -10  -3    0.31    0.40
  -2 -10  -3   -0.33    0.44
  -2 -10  -3   -0.85    0.32
  -2 -10  -3    0.67    0.55
   2 -10   3   -0.08    0.36
   2  10   3    0.12    0.76
  -2  10  -3   -0.24    0.53
  -2  10  -3    0.13    0.68
  -2  10  -3   -0.11    0.62
  -4 -10  -3   -1.15    0.53
  -4 -10  -3    0.90    0.69
   4 -10   3    0.12    0.51
  -4 -10  -3   -0.06    0.57
   4 -10   3    0.34    0.52
   4 -10   3   -0.79    0.42
  -4 -10  -3   -0.36    0.59
   4  10   3    1.00    0.85
  -4  10  -3    0.06    0.67
  -4  10  -3    0.59    0.78
  -4  10  -3    0.30    1.07
  -6 -10  -3   10.10    1.89
  -6 -10  -3   10.87    1.99
   6 -10   3    9.94    1.81
  -6 -10  -3   11.77    1.55
  -6 -10  -3   12.69    1.72
   6 -10   3   11.84    1.59
   6  10   3   11.30    1.64
  -6  10  -3    8.93    1.87
   6  10   3   10.79    1.65
  -6  10  -3   11.27    1.54
  -6  10  -3    9.67    2.16
   8 -10   3   57.77    3.85
   8 -10   3   55.49    3.78
  -8 -10  -3   59.35    4.19
  -8 -10  -3   53.06    3.66
  -8 -10  -3   55.36    3.78
   8  10   3   58.27    3.72
  -8  10  -3   52.91    3.89
  -8  10  -3   54.65    4.32
   8  10   3   57.39    3.60
 -10 -10  -3    0.00    1.38
 -10 -10  -3    0.46    1.59
  10 -10   3    3.30    1.56
  10 -10   3    0.99    1.11
 -10 -10  -3    1.63    1.29
  10  10   3    2.58    1.41
 -10  10  -3   -0.31    1.52
  10  10   3    2.44    1.15
 -10  10  -3    2.66    1.55
  10  10   3    1.34    1.13
  12 -10   3    8.14    2.28
 -12 -10  -3   12.50    3.32
 -12 -10  -3   11.38    2.97
  12 -10   3    9.63    2.48
 -12 -10  -3   11.16    2.66
 -12  10  -3   14.60    3.71
 -12  10  -3    7.24    2.82
  12  10   3   13.22    2.65
 -13 -11   3    0.67    2.12
  13 -11  -3    1.33    1.34
  13 -11  -3    1.11    1.32
 -13 -11   3   -0.55    1.71
 -13  11   3    4.24    2.34
  13  11  -3    3.04    1.89
 -13  11   3    1.10    2.43
 -11 -11   3   11.46    2.92
 -11 -11   3   19.18    2.58
  11 -11  -3   13.92    2.85
 -11 -11   3   12.73    3.06
  11 -11  -3   12.31    2.45
 -11  11   3   14.06    2.87
  11  11  -3   13.07    2.04
  11  11  -3   11.99    2.70
 -11  11   3   11.46    2.92
  -9 -11   3   10.65    2.58
   9 -11  -3   12.31    1.89
  -9 -11   3   19.68    3.25
  -9 -11   3   10.32    2.11
   9 -11  -3   10.09    2.08
  -9  11   3   12.74    2.92
  -9  11   3   12.78    2.41
   9  11  -3   10.01    1.82
   9  11  -3    9.99    2.19
   7 -11  -3    2.20    1.12
  -7 -11   3    2.44    1.51
  -7 -11   3   -1.13    0.77
  -7 -11   3    1.47    1.41
   7 -11  -3    2.92    1.15
  -7  11   3   -0.53    1.36
  -7  11   3    2.17    1.29
   7  11  -3    0.93    1.08
   7  11  -3    2.25    0.88
  -5 -11   3    0.65    0.57
  -5 -11   3    1.33    0.87
   5 -11  -3    0.88    0.77
   5 -11  -3    0.86    0.50
  -5 -11   3    1.88    1.11
   5 -11  -3    0.44    0.67
  -5 -11   3    1.12    1.08
  -5  11   3    0.38    1.05
  -5  11   3    0.43    0.77
   5  11  -3   -0.47    0.80
   5  11  -3    0.59    0.58
   3 -11  -3   36.26    2.36
   3 -11  -3   37.39    2.33
  -3 -11   3   39.30    2.52
  -3 -11   3   39.42    2.54
  -3 -11   3   41.34    2.03
   3 -11  -3   39.16    1.94
  -3  11   3   38.40    2.48
  -3  11   3   41.99    2.72
  -3  11   3   39.45    1.90
   3  11  -3   40.69    2.69
   3  11  -3   38.85    2.25
  -1 -11   3   11.60    0.93
  -1 -11   3   11.92    1.12
   1 -11  -3   14.04    1.38
  -1 -11   3   10.11    1.27
   1 -11  -3   10.95    1.13
   1 -11  -3   12.22    1.20
  -1  11   3   13.29    1.18
   1  11  -3   14.08    1.57
  -1  11   3   12.62    1.60
   1  11  -3   11.76    1.21
   1 -11   3   91.13    3.96
  -1 -11  -3   97.27    4.04
  -1 -11  -3   98.09    4.14
   1 -11   3   99.73    3.71
   1 -11   3  103.24    4.13
  -1 -11  -3   93.53    3.36
  -1 -11  -3   97.02    3.92
  -1  11  -3   97.34    4.20
   1  11   3   92.06    4.51
  -1  11  -3   96.02    3.83
  -1  11  -3   92.41    4.23
   1  11   3  100.94    3.11
  -3 -11  -3    1.43    0.57
   3 -11   3    2.12    0.78
  -3 -11  -3    0.72    0.69
   3 -11   3    1.16    0.62
  -3 -11  -3    0.93    0.66
  -3 -11  -3    1.37    0.76
   3 -11   3    1.06    0.64
  -3  11  -3    1.60    0.79
  -3  11  -3    1.03    0.84
   3  11   3    1.66    1.21
  -3  11  -3    1.41    1.01
   5 -11   3   70.82    3.72
  -5 -11  -3   59.63    3.55
  -5 -11  -3   55.87    3.46
   5 -11   3   64.26    3.18
  -5 -11  -3   61.60    3.24
   5 -11   3   63.83    3.49
  -5 -11  -3   64.60    3.12
  -5  11  -3   59.16    3.46
  -5  11  -3   59.66    4.01
  -5  11  -3   61.06    3.20
   5  11   3   62.70    3.33
   5  11   3   61.38    3.66
  -7 -11  -3    3.46    1.34
  -7 -11  -3    3.37    1.21
   7 -11   3    3.42    1.30
   7 -11   3    4.01    1.28
  -7 -11  -3    3.45    1.45
  -7  11  -3    0.66    1.44
  -7  11  -3    5.04    1.73
  -7  11  -3    5.04    1.27
   7  11   3    3.81    1.42
   7  11   3    4.12    1.26
  -9 -11  -3   -0.64    0.95
   9 -11   3    0.42    0.89
  -9 -11  -3    0.82    1.38
  -9 -11  -3    0.38    1.40
   9 -11   3    0.87    1.19
  -9  11  -3   -0.61    1.14
   9  11   3   -1.01    0.70
  -9  11  -3    0.24    1.44
   9  11   3    0.67    0.88
   9  11   3   -0.77    0.87
 -11 -11  -3    0.16    1.19
  11 -11   3   -0.25    1.08
 -11 -11  -3   -2.02    1.21
  11 -11   3   -0.83    0.91
 -11 -11  -3    1.03    1.67
  11  11   3    0.87    1.17
 -11  11  -3   -0.58    1.50
  11  11   3   -1.26    1.09
 -11  11  -3   -1.16    1.43
 -13 -11  -3    1.19    1.58
  13 -11   3    1.89    1.72
 -13 -11  -3    1.40    1.87
  13 -11   3    1.18    1.42
 -13  11  -3    2.29    2.17
 -13  11  -3    2.45    2.47
  13  11   3    0.79    1.35
 -12 -12   3    1.48    1.62
 -12 -12   3    2.87    2.18
  12 -12  -3    0.16    1.16
  12 -12  -3   -0.94    0.90
 -12 -12   3   -0.71    1.77
  12  12  -3    1.34    1.63
 -12  12   3   -1.25    1.55
 -12  12   3    0.50    2.09
  10 -12  -3    6.66    1.90
 -10 -12   3    5.29    2.14
 -10 -12   3    7.47    1.99
 -10 -12   3    6.67    2.25
  10 -12  -3   10.08    2.10
 -10  12   3    5.42    2.22
  10  12  -3    8.28    1.76
  10  12  -3   11.06    2.46
 -10  12   3    9.49    2.25
  -8 -12   3   10.04    2.28
   8 -12  -3   10.83    1.71
  -8 -12   3   11.86    1.89
   8 -12  -3    7.66    1.76
  -8 -12   3   13.06    2.57
   8  12  -3    9.92    2.19
  -8  12   3   10.96    2.11
  -8  12   3   12.77    2.66
   8  12  -3    9.42    1.40
   6 -12  -3    5.15    1.36
  -6 -12   3    4.89    1.40
   6 -12  -3    3.53    1.18
  -6 -12   3    5.57    1.80
  -6 -12   3    7.26    1.74
   6 -12  -3    5.33    0.89
  -6 -12   3    5.33    1.02
   6  12  -3    3.60    0.95
  -6  12   3    6.23    1.85
  -6  12   3    5.23    1.39
   6  12  -3    5.77    1.63
  -4 -12   3   21.46    2.06
   4 -12  -3   14.27    1.58
  -4 -12   3   13.79    1.69
  -4 -12   3   15.74    1.29
   4 -12  -3   16.86    1.25
   4 -12  -3   15.34    1.66
  -4  12   3   16.06    1.92
  -4  12   3   12.74    1.81
   4  12  -3   18.62    1.35
  -4  12   3   16.41    1.46
   4  12  -3   16.33    1.94
  -2 -12   3   30.53    1.58
   2 -12  -3   31.70    2.09
  -2 -12   3   29.95    2.13
   2 -12  -3   32.53    2.22
   2 -12  -3   31.48    1.85
  -2 -12   3   29.24    2.17
  -2 -12   3   31.64    1.89
  -2  12   3   28.93    2.36
  -2  12   3   33.51    1.45
  -2  12   3   31.21    2.07
   2  12  -3   34.30    2.46
   2  12  -3   32.95    2.01
   0 -12  -3    2.00    0.76
   0 -12  -3    2.46    0.84
   0 -12   3    2.25    0.77
   0 -12  -3    0.45    0.63
   0 -12   3    0.92    0.71
   0 -12  -3    2.04    0.47
   0 -12   3    1.85    0.58
   0  12   3    1.98    0.59
   0  12  -3    2.98    0.98
   0  12   3   -0.51    0.80
   0  12  -3    3.06    1.10
   0  12  -3    1.80    0.68
  -2 -12  -3   24.95    1.87
   2 -12   3   25.20    1.88
   2 -12   3   27.23    1.97
  -2 -12  -3   23.41    1.76
   2 -12   3   25.87    1.72
  -2 -12  -3   22.23    1.87
  -2 -12  -3   22.61    1.54
  -2  12  -3   24.34    2.06
  -2  12  -3   29.22    2.28
  -2  12  -3   23.03    1.74
   2  12   3   33.54    2.65
  -4 -12  -3    5.17    1.29
  -4 -12  -3    4.54    1.16
   4 -12   3    5.57    1.23
  -4 -12  -3    6.07    1.11
   4 -12   3    6.53    1.26
   4 -12   3    6.17    1.35
  -4 -12  -3    4.87    1.26
  -4  12  -3    7.47    1.45
  -4  12  -3    4.13    1.15
   4  12   3    4.37    1.39
  -4  12  -3    4.24    1.48
  -6 -12  -3   22.91    2.03
   6 -12   3   18.58    1.98
   6 -12   3   20.74    1.88
  -6 -12  -3   25.06    2.41
   6 -12   3   20.83    2.21
  -6 -12  -3   21.25    2.04
  -6 -12  -3   18.49    2.26
   6  12   3   21.48    2.25
   6  12   3   19.90    2.03
  -6  12  -3   17.19    2.59
  -6  12  -3   18.98    2.05
  -6  12  -3   17.09    2.16
  -8 -12  -3    0.03    0.97
  -8 -12  -3   -0.62    1.04
   8 -12   3    0.28    1.01
   8 -12   3   -0.40    0.78
  -8 -12  -3    0.89    1.37
   8  12   3    0.10    0.98
  -8  12  -3    0.06    1.07
   8  12   3    0.69    1.00
  -8  12  -3    0.32    1.40
 -10 -12  -3    9.37    2.55
  10 -12   3    3.89    1.42
 -10 -12  -3    1.90    1.51
  10 -12   3    5.29    1.73
 -10 -12  -3    5.52    2.11
 -10  12  -3    4.49    2.36
  10  12   3    4.74    1.65
 -10  12  -3    4.46    1.90
  10  12   3    4.51    1.79
  12 -12   3    1.04    1.37
 -12 -12  -3    0.96    1.57
  12 -12   3    0.05    1.24
 -12 -12  -3   -0.32    1.76
 -12  12  -3    1.06    2.07
  12  12   3    0.57    1.21
 -12  12  -3   -0.61    1.66
  13 -13  -3   -0.08    1.42
 -13 -13   3    4.32    2.58
  13 -13  -3   -0.38    1.12
 -13 -13   3   -0.62    3.39
 -13  13   3    1.09    2.27
 -13  13   3    0.68    1.96
  13  13  -3   -0.19    1.60
  11 -13  -3   12.58    2.66
 -11 -13   3   18.48    3.53
  11 -13  -3   12.14    2.46
 -11 -13   3   21.89    3.41
 -11 -13   3    9.02    2.36
  11  13  -3   10.60    2.58
 -11  13   3   18.72    3.41
 -11  13   3   12.59    3.26
  -9 -13   3    3.74    1.76
   9 -13  -3    4.68    1.64
  -9 -13   3    4.25    1.87
   9 -13  -3    3.56    1.42
  -9 -13   3    2.47    1.38
  -9  13   3    3.95    1.68
   9  13  -3    3.35    1.48
   9  13  -3    1.24    0.94
  -9  13   3   -0.31    1.39
  -7 -13   3   14.32    2.49
  -7 -13   3   13.56    2.33
   7 -13  -3    9.93    1.88
  -7 -13   3    7.02    2.00
   7 -13  -3    8.11    1.77
  -7  13   3    3.50    1.85
   7  13  -3   11.06    1.37
   7  13  -3   11.44    2.28
  -7  13   3   12.22    1.82
   5 -13  -3    0.82    0.57
  -5 -13   3    0.78    1.07
   5 -13  -3   -0.35    0.68
  -5 -13   3   -0.74    0.51
  -5 -13   3   -0.28    0.93
   5 -13  -3   -0.21    0.62
  -5 -13   3    0.33    0.83
   5  13  -3   -0.38    0.58
  -5  13   3   -0.97    0.70
  -5  13   3    1.92    1.21
   5  13  -3   -0.13    0.82
   3 -13  -3   58.30    2.74
   3 -13  -3   63.46    3.25
  -3 -13   3   61.76    3.35
  -3 -13   3   59.52    2.81
   3 -13  -3   60.93    3.34
  -3 -13   3   58.65    3.40
  -3  13   3   57.06    3.25
  -3  13   3   59.83    3.57
   3  13  -3   61.55    3.07
  -3  13   3   63.46    2.56
   3  13  -3   57.15    3.56
   1 -13  -3    0.58    0.62
  -1 -13   3    1.23    0.52
  -1 -13   3   -0.62    0.38
   1 -13  -3    0.77    0.62
  -1 -13   3    1.02    0.71
   1 -13  -3    0.02    0.48
  -1  13   3    0.08    0.85
   1  13  -3    0.47    0.85
  -1  13   3   -0.38    0.53
   1  13  -3    0.34    0.57
  -1 -13  -3    0.75    0.64
  -1 -13  -3    0.99    0.52
   1 -13   3    0.11    0.58
   1 -13   3    1.33    0.59
   1 -13   3    1.44    0.73
  -1 -13  -3    0.76    0.59
  -1 -13  -3    0.17    0.64
  -1  13  -3   -0.61    0.84
   1  13   3    0.16    0.35
  -1  13  -3   -0.34    0.57
   1  13   3    1.35    1.09
  -1  13  -3    0.22    0.76
  -3 -13  -3    2.49    0.88
   3 -13   3    0.22    0.63
  -3 -13  -3    1.79    0.83
   3 -13   3    2.94    0.97
   3 -13   3    2.22    0.80
  -3 -13  -3    2.99    0.69
  -3 -13  -3    2.15    0.93
  -3 -13  -3    1.09    0.81
  -3  13  -3    3.22    1.31
   3  13   3    1.64    1.32
  -3  13  -3    1.92    1.03
  -3  13  -3    3.04    1.02
  -5 -13  -3    4.47    1.13
   5 -13   3    1.76    0.89
  -5 -13  -3    1.22    1.06
   5 -13   3    2.55    1.11
   5 -13   3    1.96    0.89
  -5 -13  -3    4.76    1.41
  -5 -13  -3    4.01    1.20
   5  13   3    2.06    1.13
  -5  13  -3    2.68    1.48
  -5  13  -3    0.32    0.93
  -5  13  -3    4.55    1.49
   5  13   3    4.77    1.60
  -7 -13  -3    1.96    1.51
  -7 -13  -3    0.82    0.96
   7 -13   3    0.40    0.92
  -7 -13  -3    0.37    0.98
   7 -13   3    1.72    0.94
   7 -13   3    2.43    1.06
  -7 -13  -3    1.80    0.96
  -7  13  -3    1.67    1.14
   7  13   3    2.20    1.28
  -7  13  -3    0.54    1.27
  -7  13  -3    0.61    1.13
   7  13   3    2.21    1.03
   9 -13   3    5.78    1.77
  -9 -13  -3    6.65    2.14
  -9 -13  -3    0.27    1.21
   9 -13   3    4.13    1.56
  -9 -13  -3    1.83    1.21
  -9  13  -3    2.37    1.71
   9  13   3    2.05    1.21
   9  13   3    2.02    1.44
  -9  13  -3    3.97    1.85
  11 -13   3    0.78    1.20
 -11 -13  -3    0.82    1.78
 -11 -13  -3    2.44    1.74
  11 -13   3   -0.71    0.99
 -11  13  -3   -0.10    1.44
 -11  13  -3   -0.74    1.68
  11  13   3    1.31    1.50
  11  13   3   -0.26    1.08
 -12 -14   3    3.66    1.93
  12 -14  -3    4.37    1.91
  12 -14  -3    4.81    2.10
 -12 -14   3    4.15    2.53
 -12 -14   3    4.61    2.56
  12  14  -3    5.81    2.20
 -12  14   3    2.87    2.40
 -12  14   3    2.03    1.93
 -10 -14   3    4.72    2.24
  10 -14  -3    4.82    1.79
 -10 -14   3    4.27    1.58
  10 -14  -3    1.14    1.19
 -10 -14   3    8.40    2.42
  10  14  -3    3.44    1.36
  10  14  -3    6.86    2.10
 -10  14   3    6.51    2.10
 -10  14   3    8.17    2.68
  -8 -14   3    3.99    1.74
   8 -14  -3    3.29    1.42
  -8 -14   3    3.62    1.39
  -8 -14   3    1.34    1.41
   8 -14  -3    5.14    1.43
  -8  14   3    8.38    2.53
   8  14  -3    4.11    1.55
   8  14  -3    2.24    1.05
  -8  14   3    4.69    1.62
  -6 -14   3    1.10    0.81
   6 -14  -3    4.26    1.31
   6 -14  -3    2.16    0.75
  -6 -14   3    3.57    1.47
   6 -14  -3    2.54    1.16
  -6 -14   3    0.89    1.31
  -6 -14   3    0.90    1.06
   6  14  -3    1.42    0.82
  -6  14   3    1.81    1.62
   6  14  -3    4.60    1.70
  -6  14   3    1.90    1.13
   4 -14  -3   18.73    1.46
  -4 -14   3   19.36    2.07
   4 -14  -3   18.19    1.85
  -4 -14   3   19.75    1.59
   4 -14  -3   22.11    2.05
  -4 -14   3   18.07    2.06
  -4  14   3   21.82    2.35
   4  14  -3   21.78    2.32
  -4  14   3   16.87    2.14
  -4  14   3   20.36    1.62
  -2 -14   3    5.16    0.87
   2 -14  -3    6.23    1.14
   2 -14  -3    3.62    1.01
   2 -14  -3    5.76    1.25
  -2 -14   3    6.46    1.31
  -2 -14   3    6.42    1.41
  -2 -14   3    3.89    0.95
  -2  14   3    5.50    1.29
   2  14  -3    5.27    1.57
   2  14  -3    5.17    1.13
  -2  14   3    7.52    1.76
  -2  14   3    4.59    0.64
   0 -14   3   11.99    1.53
   0 -14  -3   12.67    1.35
   0 -14  -3   12.08    0.85
   0 -14   3   11.14    1.32
   0 -14  -3   12.80    1.41
   0 -14   3   11.29    1.12
   0 -14  -3   10.47    1.37
   0  14  -3   13.38    1.32
   0  14   3   13.65    1.11
   0  14   3   12.40    2.14
   0  14  -3   12.96    1.50
   0  14  -3   13.49    1.81
   2 -14   3   10.12    1.21
  -2 -14  -3    7.76    1.23
   2 -14   3   13.19    1.49
  -2 -14  -3    9.11    1.14
  -2 -14  -3    8.62    1.37
   2 -14   3   11.42    1.42
  -2 -14  -3    9.45    1.35
  -2  14  -3    9.77    1.32
   2  14   3   15.39    2.66
  -2  14  -3   10.56    1.67
  -2  14  -3   13.76    1.90
  -4 -14  -3    0.20    0.73
   4 -14   3    3.07    1.07
  -4 -14  -3   -0.32    0.67
   4 -14   3    3.03    1.01
  -4 -14  -3    2.07    0.81
  -4 -14  -3    1.44    1.00
   4 -14   3    1.80    0.91
  -4  14  -3    1.63    1.02
   4  14   3    3.57    1.49
  -4  14  -3    3.22    1.39
  -4  14  -3    0.77    1.27
  -6 -14  -3   12.08    1.60
   6 -14   3   13.17    1.85
  -6 -14  -3   12.70    1.73
  -6 -14  -3   15.72    2.08
  -6 -14  -3   13.26    2.32
   6 -14   3   10.44    1.48
   6 -14   3   12.67    1.77
   6  14   3   17.51    2.26
   6  14   3   11.45    1.67
  -6  14  -3   16.51    2.54
  -6  14  -3   11.72    2.14
  -6  14  -3   12.90    1.90
  -8 -14  -3    1.41    1.22
   8 -14   3    5.41    1.63
   8 -14   3    1.43    1.22
  -8 -14  -3    1.91    1.32
  -8 -14  -3    2.42    1.61
   8 -14   3    1.54    0.99
  -8  14  -3    2.14    1.54
  -8  14  -3    2.22    1.77
   8  14   3    1.36    1.09
   8  14   3    4.01    1.48
 -10 -14  -3   -1.83    1.18
  10 -14   3    0.59    1.14
 -10 -14  -3    0.88    1.32
  10 -14   3    1.57    1.35
 -10  14  -3    2.01    1.82
  10  14   3   -0.80    1.14
 -10  14  -3    1.17    1.96
  10  14   3    0.41    1.02
  12 -14   3    7.94    2.43
 -12 -14  -3   13.01    2.94
  12 -14   3   10.37    2.65
 -12 -14  -3    5.81    2.51
  12  14   3    8.05    2.23
 -12  14  -3   13.42    3.32
 -12  14  -3    7.05    3.08
  11 -15  -3   18.62    2.77
  11 -15  -3   23.20    3.01
 -11 -15   3   26.46    3.25
 -11 -15   3   15.85    3.42
 -11 -15   3   24.35    4.08
 -11  15   3   20.40    3.24
  11  15  -3   20.37    3.06
 -11  15   3   13.33    3.26
  -9 -15   3   14.47    2.91
  -9 -15   3   10.10    2.35
  -9 -15   3   14.81    2.93
   9 -15  -3   11.17    2.35
   9 -15  -3    8.80    2.16
   9  15  -3   13.94    2.73
  -9  15   3   10.07    2.24
  -9  15   3    9.11    2.61
   9  15  -3    5.54    1.36
   7 -15  -3   -0.12    0.83
  -7 -15   3    0.56    1.11
   7 -15  -3    0.94    0.96
  -7 -15   3    1.06    0.79
  -7 -15   3    0.29    1.14
  -7 -15   3   -0.46    1.05
   7  15  -3    0.68    0.73
  -7  15   3    2.05    1.27
  -7  15   3    1.04    1.07
   7  15  -3    0.19    1.04
  -7  15   3    0.27    1.40
   5 -15  -3    3.70    1.21
  -5 -15   3    5.13    1.67
   5 -15  -3    5.08    1.41
   5 -15  -3    2.69    0.86
  -5 -15   3    2.39    1.23
  -5 -15   3    3.03    0.96
  -5  15   3    4.46    1.23
   5  15  -3    3.20    1.49
  -5  15   3    5.51    1.96
  -5  15   3    5.57    1.80
   5  15  -3    4.64    1.07
   3 -15  -3   -0.06    0.67
  -3 -15   3    0.29    0.77
   3 -15  -3   -0.04    0.70
  -3 -15   3    0.06    0.92
  -3 -15   3    0.63    0.63
   3 -15  -3    1.23    0.74
  -3  15   3    1.03    0.61
   3  15  -3    0.67    0.72
  -3  15   3    0.24    1.01
  -3  15   3    0.74    1.23
   3  15  -3   -0.97    0.76
  -1 -15   3    7.71    1.17
   1 -15  -3    5.76    1.17
   1 -15  -3    5.50    1.22
  -1 -15   3    6.61    0.90
  -1 -15   3    4.57    1.26
   1 -15  -3    4.77    1.23
  -1  15   3    4.76    1.11
  -1  15   3    3.57    1.52
   1  15  -3    5.27    1.24
   1  15  -3    4.68    1.54
   1 -15   3    5.74    1.27
   1 -15   3    5.36    1.07
  -1 -15  -3    6.31    0.96
  -1 -15  -3    2.52    0.98
  -1 -15  -3    5.99    1.32
   1 -15   3    3.58    1.09
  -1 -15  -3    5.22    1.17
   1  15   3    6.84    2.04
   1  15   3    4.60    0.70
  -1  15  -3    5.49    1.42
  -1  15  -3    6.03    1.68
  -1  15  -3    4.78    1.11
  -3 -15  -3    2.24    1.00
  -3 -15  -3    1.02    0.90
  -3 -15  -3    3.00    1.09
  -3 -15  -3    1.97    0.92
   3 -15   3    4.68    1.27
  -3 -15  -3    3.30    0.79
   3 -15   3    3.39    1.08
   3 -15   3    3.42    0.99
  -3  15  -3    4.53    1.62
  -3  15  -3    6.26    1.67
   3  15   3    4.80    1.77
  -3  15  -3    2.82    1.03
   5 -15   3   -0.75    0.54
  -5 -15  -3    0.29    0.81
  -5 -15  -3    0.44    1.07
   5 -15   3    1.67    0.81
  -5 -15  -3    0.93    0.82
  -5 -15  -3    0.13    0.82
   5 -15   3   -0.58    0.64
  -5  15  -3    0.16    1.15
  -5  15  -3    3.34    1.21
   5  15   3    0.67    1.13
  -5  15  -3    0.58    1.38
  -7 -15  -3    2.82    1.15
   7 -15   3    4.56    1.42
  -7 -15  -3    3.08    1.59
   7 -15   3    3.68    1.22
  -7 -15  -3    1.19    1.12
  -7 -15  -3    1.56    1.21
   7 -15   3    3.67    1.36
  -7  15  -3    4.21    1.47
  -7  15  -3    2.00    1.53
  -7  15  -3    4.30    1.40
   7  15   3    3.46    1.34
   7  15   3    4.54    1.56
  -9 -15  -3    2.17    1.71
  -9 -15  -3   -0.14    1.19
   9 -15   3   -0.13    1.03
   9 -15   3   -0.67    0.88
  -9  15  -3    1.31    1.36
  -9  15  -3    0.90    1.53
   9  15   3    0.51    1.12
   9  15   3   -0.18    0.96
  11 -15   3    0.01    1.12
  11 -15   3    1.15    1.39
 -11 -15  -3    2.39    1.81
 -11 -15  -3    1.18    1.84
 -11  15  -3    2.30    2.36
  11  15   3   -0.07    1.02
  11  15   3    4.02    1.90
 -11  15  -3    1.42    1.99
 -12 -16   3    0.36    1.53
  12 -16  -3    0.03    1.35
 -12 -16   3   -1.53    1.69
  12 -16  -3   -1.58    0.89
 -12  16   3    0.94    1.92
  12  16  -3    1.69    1.87
 -12  16   3    0.28    2.02
  10 -16  -3    1.91    1.33
 -10 -16   3    1.32    1.72
 -10 -16   3    1.94    2.07
 -10 -16   3    3.21    1.54
  10 -16  -3    1.84    1.39
 -10  16   3    5.16    1.98
 -10  16   3    2.25    1.93
 -10  16   3   -2.11    1.39
  10  16  -3    3.23    1.67
   8 -16  -3   -0.02    0.80
  -8 -16   3    0.74    1.38
   8 -16  -3    1.66    1.14
  -8 -16   3   -0.50    0.98
  -8 -16   3    1.84    1.67
   8  16  -3   -0.25    1.04
  -8  16   3   -0.74    1.36
  -8  16   3    0.45    1.23
   8  16  -3   -0.15    0.68
  -8  16   3    1.25    1.20
  -6 -16   3   11.78    1.85
  -6 -16   3   10.11    2.02
   6 -16  -3    9.86    1.19
   6 -16  -3   11.63    1.79
  -6 -16   3   11.57    2.32
   6 -16  -3   10.05    1.97
  -6 -16   3    8.50    1.31
  -6  16   3   11.02    1.81
   6  16  -3   11.61    1.38
  -6  16   3   10.12    2.21
   6  16  -3    8.52    2.11
  -6  16   3   10.07    2.37
   4 -16  -3    1.70    0.89
  -4 -16   3    3.10    1.41
  -4 -16   3    2.70    1.15
   4 -16  -3    2.67    1.11
  -4 -16   3    1.20    0.76
   4 -16  -3    1.95    0.74
   4  16  -3    1.22    1.16
  -4  16   3    0.73    1.16
  -4  16   3    4.74    1.79
  -4  16   3    2.34    0.92
  -2 -16   3    4.61    0.95
  -2 -16   3    1.01    0.90
  -2 -16   3    4.27    1.05
   2 -16  -3    3.53    1.05
  -2 -16   3    7.58    1.60
   2 -16  -3    4.53    1.14
   2 -16  -3    4.23    1.23
  -2  16   3    3.03    1.59
   2  16  -3    6.08    1.34
   2  16  -3    3.35    1.41
  -2  16   3    4.73    0.70
  -2  16   3    5.47    1.35
   0 -16   3   81.02    3.95
   0 -16   3   78.04    3.45
   0 -16  -3   70.00    3.83
   0 -16  -3   86.12    2.92
   0 -16  -3   88.17    4.22
   0 -16   3   81.88    4.15
   0 -16  -3   82.85    3.84
   0  16  -3   84.37    3.73
   0  16  -3   73.71    4.34
   0  16  -3   81.79    3.98
   0  16   3   80.13    3.27
   0  16   3   78.36    4.71
  -2 -16  -3    2.37    0.97
   2 -16   3    2.32    0.81
  -2 -16  -3    2.85    0.92
  -2 -16  -3    1.87    0.91
   2 -16   3    2.83    1.09
   2 -16   3    1.17    0.81
  -2 -16  -3    0.88    0.89
  -2  16  -3    2.71    1.10
  -2  16  -3    2.10    1.46
  -2  16  -3    3.34    1.41
   2  16   3    3.97    1.79
  -4 -16  -3   52.73    3.56
  -4 -16  -3   48.42    3.14
  -4 -16  -3   53.60    3.13
  -4 -16  -3   56.62    2.48
   4 -16   3   50.40    3.13
   4 -16   3   53.68    3.13
   4 -16   3   51.28    3.37
   4  16   3   50.01    3.78
  -4  16  -3   40.37    3.50
  -4  16  -3   51.02    3.15
  -4  16  -3   53.17    3.58
   6 -16   3   24.76    2.56
  -6 -16  -3   22.11    2.43
  -6 -16  -3   26.47    2.38
   6 -16   3   24.71    2.44
  -6 -16  -3   30.20    2.87
   6 -16   3   29.23    2.31
  -6  16  -3   20.17    2.39
  -6  16  -3   30.11    3.26
  -6  16  -3   23.31    2.45
   6  16   3   33.56    2.67
   6  16   3   21.62    2.61
   8 -16   3    0.80    1.01
   8 -16   3   -0.21    0.78
  -8 -16  -3    0.17    0.96
  -8 -16  -3    1.85    1.48
   8  16   3    1.20    1.10
  -8  16  -3   -0.39    1.25
   8  16   3    0.30    1.14
  -8  16  -3    3.18    1.93
  10 -16   3    2.70    1.41
 -10 -16  -3    1.73    1.62
 -10 -16  -3    2.35    2.03
  10 -16   3   -0.23    1.26
  10  16   3   -0.20    1.03
 -10  16  -3    2.34    1.75
 -10  16  -3    0.21    1.76
  10  16   3    1.99    1.64
  12 -16   3    0.63    1.59
  12 -16   3   -0.35    1.24
 -12 -16  -3   -0.04    1.90
 -12 -16  -3   -0.45    1.40
 -12  16  -3    0.12    2.01
  12  16   3    0.37    2.54
 -12  16  -3    2.20    2.33
  11 -17  -3   -0.24    1.22
  11 -17  -3   -0.95    0.91
 -11 -17   3   -2.22    1.51
 -11 -17   3    1.40    1.58
 -11  17   3   -1.23    1.50
 -11  17   3   -1.97    1.65
  11  17  -3   -0.64    1.35
  -9 -17   3    5.87    2.36
   9 -17  -3    1.80    1.19
  -9 -17   3    3.64    1.78
   9 -17  -3    2.89    1.57
  -9 -17   3    3.83    1.97
   9  17  -3    0.23    1.15
  -9  17   3    2.08    2.06
  -9  17   3    4.32    1.71
  -9  17   3    2.43    1.68
   7 -17  -3   -0.78    0.76
  -7 -17   3   -0.42    1.15
  -7 -17   3    1.68    1.46
  -7 -17   3    0.19    1.00
   7 -17  -3    1.30    1.08
   7  17  -3    1.81    1.39
  -7  17   3    1.45    1.51
  -7  17   3   -0.76    0.87
  -7  17   3    0.45    1.24
   7  17  -3    1.77    0.94
  -5 -17   3    0.96    1.09
   5 -17  -3    2.66    0.86
   5 -17  -3   -0.20    0.77
  -5 -17   3    2.64    0.96
  -5 -17   3    2.93    1.44
   5 -17  -3    1.34    0.83
   5  17  -3    4.15    1.04
  -5  17   3    2.84    1.67
   5  17  -3    1.17    1.17
  -5  17   3    1.93    1.50
  -5  17   3    2.16    1.00
   3 -17  -3   29.35    2.37
  -3 -17   3   30.55    2.51
   3 -17  -3   22.78    2.25
  -3 -17   3   25.23    1.79
  -3 -17   3   28.36    2.58
   3 -17  -3   27.60    2.08
  -3 -17   3   29.26    2.13
  -3  17   3   24.83    2.45
  -3  17   3   29.93    3.08
  -3  17   3   27.69    1.63
   3  17  -3   21.05    2.63
   3  17  -3   26.19    2.12
  -1 -17   3   64.19    3.81
   1 -17  -3   71.29    2.50
   1 -17  -3   63.20    3.75
   1 -17  -3   70.99    3.62
  -1 -17   3   65.64    3.06
  -1 -17   3   71.66    3.63
   1 -17  -3   71.52    3.66
   1  17  -3   74.08    4.33
  -1  17   3   65.52    4.34
  -1  17   3   65.75    3.24
   1  17  -3   64.15    3.45
  -1 -17  -3   57.14    3.46
  -1 -17  -3   55.63    2.49
   1 -17   3   59.72    3.38
  -1 -17  -3   60.97    3.24
  -1 -17  -3   53.47    3.31
   1 -17   3   54.83    3.39
   1 -17   3   57.06    2.99
  -1  17  -3   57.39    3.49
  -1  17  -3   59.38    3.01
   1  17   3   57.19    4.17
   1  17   3   58.75    2.44
  -1  17  -3   55.12    3.78
   3 -17   3   65.67    3.50
  -3 -17  -3   67.60    2.61
   3 -17   3   64.54    3.58
  -3 -17  -3   60.37    3.20
  -3 -17  -3   59.44    3.54
  -3 -17  -3   65.60    3.96
  -3 -17  -3   64.87    3.51
   3 -17   3   55.14    3.59
  -3  17  -3   61.52    4.03
  -3  17  -3   60.92    3.36
   3  17   3   62.72    4.35
  -3  17  -3   70.87    4.24
  -5 -17  -3   11.93    1.90
  -5 -17  -3    6.95    1.68
   5 -17   3    8.88    1.68
   5 -17   3    8.48    1.83
  -5 -17  -3    6.39    1.49
   5 -17   3   11.44    1.64
  -5  17  -3   10.30    2.11
  -5  17  -3   12.64    2.17
  -5  17  -3    6.79    2.06
   5  17   3    7.67    2.10
   7 -17   3    0.78    0.97
   7 -17   3   -0.19    0.95
  -7 -17  -3   -0.68    0.81
  -7 -17  -3   -0.49    0.76
  -7 -17  -3   -1.64    1.11
   7 -17   3    0.92    1.11
  -7  17  -3    0.23    1.19
  -7  17  -3    1.55    1.62
   7  17   3    1.71    1.11
  -7  17  -3   -1.21    0.89
   7  17   3    0.86    1.30
   9 -17   3   -0.21    0.99
  -9 -17  -3    2.02    1.73
   9 -17   3   -0.97    0.79
  -9 -17  -3    1.04    1.40
   9  17   3    0.33    1.03
  -9  17  -3   -0.88    1.52
  -9  17  -3   -1.60    1.23
   9  17   3    1.42    1.45
  11 -17   3    1.72    1.54
 -11 -17  -3   -0.62    1.38
 -11 -17  -3   -2.54    1.43
  11 -17   3    3.12    1.81
  11  17   3    2.17    1.75
 -11  17  -3    0.96    1.86
 -11  17  -3    4.58    2.68
  11  17   3    0.81    1.12
 -12 -18   3    1.94    1.96
  12 -18  -3    0.80    1.30
 -12 -18   3    1.24    2.14
  12 -18  -3    1.55    1.60
 -12  18   3    2.06    2.18
  12  18  -3    0.43    1.79
  10 -18  -3    2.65    1.55
 -10 -18   3    1.34    1.44
  10 -18  -3    1.19    1.26
 -10 -18   3    2.13    2.26
  10  18  -3    2.93    1.76
 -10  18   3    1.94    2.12
 -10  18   3    1.18    1.70
  -8 -18   3    1.84    1.41
  -8 -18   3    1.12    1.38
   8 -18  -3    0.72    1.03
   8 -18  -3    0.55    0.98
  -8 -18   3    2.34    1.65
   8  18  -3    1.56    1.39
  -8  18   3    3.37    1.61
  -8  18   3    2.76    1.87
  -8  18   3    1.92    1.71
   6 -18  -3    0.63    0.93
  -6 -18   3    1.60    1.28
  -6 -18   3    1.51    0.91
  -6 -18   3    3.06    1.30
   6 -18  -3    2.28    1.24
  -6 -18   3    3.10    1.60
   6  18  -3    2.18    1.27
  -6  18   3    2.33    1.68
   6  18  -3    1.86    0.96
  -6  18   3    4.16    1.27
  -6  18   3    1.59    1.46
  -4 -18   3    3.00    1.03
   4 -18  -3    4.03    1.08
  -4 -18   3    6.13    1.67
   4 -18  -3    2.65    1.19
   4 -18  -3    0.68    0.89
  -4 -18   3    4.52    1.50
  -4  18   3    3.99    1.80
   4  18  -3    2.58    1.47
  -4  18   3    2.01    0.83
  -4  18   3    2.09    1.32
   2 -18  -3   25.47    2.18
  -2 -18   3   30.29    1.94
   2 -18  -3   24.89    2.41
  -2 -18   3   24.81    2.23
   2 -18  -3   25.86    2.16
  -2 -18   3   28.79    2.27
  -2 -18   3   27.16    2.53
  -2  18   3   24.66    2.29
   2  18  -3   28.86    2.21
   2  18  -3   29.20    2.97
  -2  18   3   29.15    3.11
   0 -18   3   22.43    2.21
   0 -18  -3   21.78    2.09
   0 -18   3   22.72    2.09
   0 -18  -3   21.44    2.15
   0 -18   3   23.07    1.78
   0 -18  -3   20.36    1.92
   0 -18  -3   19.30    1.25
   0  18   3   19.20    2.80
   0  18   3   21.55    1.65
   0  18  -3   28.80    2.86
   0  18  -3   22.43    2.15
  -2 -18  -3   26.96    1.88
   2 -18   3   26.45    2.09
   2 -18   3   23.38    2.26
  -2 -18  -3   24.68    2.33
   2 -18   3   29.99    2.46
  -2 -18  -3   24.79    2.16
  -2 -18  -3   24.60    2.44
  -2  18  -3   25.30    2.07
  -2  18  -3   24.96    2.92
  -2  18  -3   24.89    2.60
   2  18   3   23.90    2.96
   4 -18   3   34.92    2.64
  -4 -18  -3   35.13    2.54
   4 -18   3   37.02    2.65
  -4 -18  -3   30.16    2.84
   4 -18   3   33.60    2.86
  -4 -18  -3   34.80    2.68
  -4  18  -3   34.70    2.62
   4  18   3   32.29    3.22
  -4  18  -3   33.93    3.23
  -4  18  -3   32.50    3.10
  -6 -18  -3    0.69    1.08
   6 -18   3    1.25    0.98
   6 -18   3   -0.33    0.77
   6 -18   3   -0.10    0.82
  -6 -18  -3    1.44    1.19
  -6 -18  -3   -0.68    0.97
  -6  18  -3   -0.91    1.22
  -6  18  -3    0.33    0.97
   6  18   3   -0.11    0.79
   6  18   3   -0.84    0.89
  -6  18  -3    0.96    1.47
   8 -18   3   -0.86    0.68
  -8 -18  -3   -0.62    0.89
   8 -18   3    0.22    0.95
  -8 -18  -3   -0.14    0.98
  -8 -18  -3    1.15    1.61
   8  18   3    0.28    1.02
   8  18   3    0.42    1.30
  -8  18  -3    1.31    1.34
  -8  18  -3   -0.26    1.29
  10 -18   3    2.15    1.52
  10 -18   3    4.53    1.74
 -10 -18  -3    1.16    1.58
 -10 -18  -3    0.37    1.56
  10  18   3    2.41    1.41
  10  18   3    3.08    1.84
 -10  18  -3    3.42    1.90
 -10  18  -3    2.12    2.23
 -11 -19   3    4.23    2.02
  11 -19  -3    4.50    2.01
 -11 -19   3    1.89    2.09
  11 -19  -3    6.17    2.19
  11  19  -3    5.45    2.27
 -11  19   3    5.21    2.70
  -9 -19   3    9.23    2.73
   9 -19  -3   12.14    2.61
   9 -19  -3   10.17    2.44
  -9 -19   3    5.33    1.99
  -9  19   3    5.93    2.42
  -9  19   3   13.90    3.40
  -9  19   3    8.35    2.49
   9  19  -3   12.09    2.85
  -7 -19   3   11.95    2.45
  -7 -19   3    9.59    2.43
   7 -19  -3    9.09    2.11
   7 -19  -3   10.97    2.28
  -7 -19   3   11.49    2.41
  -7  19   3   14.57    2.92
  -7  19   3    9.08    2.47
  -7  19   3   11.77    2.12
   7  19  -3   13.38    2.82
  -5 -19   3    8.57    2.01
   5 -19  -3   11.54    2.15
   5 -19  -3    9.17    1.88
  -5 -19   3   10.91    1.55
   5 -19  -3   15.29    1.55
  -5 -19   3   13.55    2.09
  -5  19   3    9.52    1.47
  -5  19   3   10.21    2.35
   5  19  -3   10.60    1.40
  -5  19   3   12.45    2.46
   5  19  -3    6.61    2.07
   3 -19  -3    0.62    0.78
   3 -19  -3    0.27    0.80
  -3 -19   3   -1.08    0.71
  -3 -19   3    1.43    0.86
   3 -19  -3    1.34    0.97
  -3 -19   3    0.69    0.96
  -3 -19   3   -0.04    0.66
   3  19  -3    0.86    1.39
  -3  19   3   -0.53    1.37
  -3  19   3    1.08    1.11
   3  19  -3    0.50    0.80
  -1 -19   3    1.71    0.95
   1 -19  -3   -0.59    0.79
   1 -19  -3    0.48    0.74
   1 -19  -3    0.20    0.87
  -1 -19   3    0.78    1.04
  -1 -19   3    0.33    0.64
   1  19  -3    1.91    1.43
  -1  19   3    1.32    1.70
  -1  19   3   -0.17    0.74
   1  19  -3    0.50    0.94
  -1 -19  -3   15.96    1.83
  -1 -19  -3   14.64    1.28
   1 -19   3   12.75    1.54
  -1 -19  -3   16.43    2.00
   1 -19   3   13.85    1.86
  -1 -19  -3   14.41    1.85
   1 -19   3   12.26    1.83
  -1  19  -3   14.31    1.99
  -1  19  -3   15.88    2.41
   1  19   3   15.17    1.26
  -1  19  -3   16.27    1.73
   1  19   3   11.66    2.84
  -3 -19  -3   54.65    3.86
  -3 -19  -3   58.73    3.15
  -3 -19  -3   63.34    3.77
   3 -19   3   65.08    3.75
   3 -19   3   56.72    3.79
  -3 -19  -3   62.42    3.55
   3 -19   3   59.57    3.43
  -3  19  -3   59.21    4.03
  -3  19  -3   63.20    3.48
   3  19   3   61.95    4.53
  -3  19  -3   69.88    4.42
   5 -19   3    0.26    0.92
  -5 -19  -3    1.40    1.20
   5 -19   3    3.54    1.29
  -5 -19  -3    0.70    1.09
  -5 -19  -3    0.80    1.13
   5 -19   3    3.78    1.26
  -5  19  -3    1.93    1.12
  -5  19  -3    3.13    1.81
   5  19   3    6.10    2.04
  -5  19  -3    2.23    1.68
  -7 -19  -3   -1.19    0.83
   7 -19   3   -0.37    0.76
  -7 -19  -3    1.95    1.17
   7 -19   3    0.55    0.96
  -7 -19  -3    0.57    1.24
   7 -19   3    0.45    0.96
  -7  19  -3    3.35    1.64
   7  19   3   -0.56    1.02
  -7  19  -3   -0.83    1.51
  -7  19  -3    0.11    1.54
   7  19   3   -0.17    0.88
  -9 -19  -3    6.15    2.13
   9 -19   3    5.61    2.05
   9 -19   3    4.99    1.91
  -9 -19  -3    6.24    2.21
  -9  19  -3    5.19    2.56
   9  19   3    5.04    1.92
  -9  19  -3    5.49    2.09
   9  19   3    5.00    1.77
  11 -19   3   21.10    3.11
  11 -19   3   24.99    3.44
 -11 -19  -3   16.32    3.49
 -11 -19  -3   25.29    3.88
 -11  19  -3   16.94    4.05
 -11  19  -3   16.16    3.32
  11  19   3   13.79    3.18
  10 -20  -3    2.28    1.58
  10 -20  -3    5.63    2.04
 -10 -20   3    3.66    2.25
 -10 -20   3    5.24    2.09
 -10  20   3    4.77    2.38
  10  20  -3    4.22    2.25
  -8 -20   3   16.45    3.08
   8 -20  -3   17.88    2.54
   8 -20  -3   12.33    2.51
  -8 -20   3   12.90    2.73
  -8  20   3   16.63    3.12
  -8  20   3    9.55    2.77
   8  20  -3   19.12    2.82
   6 -20  -3    9.20    1.99
  -6 -20   3   13.15    2.58
   6 -20  -3    8.65    2.02
  -6 -20   3   12.11    1.66
  -6 -20   3   11.58    2.21
  -6 -20   3    8.36    2.13
  -6  20   3   12.28    2.78
  -6  20   3    9.91    2.57
   6  20  -3   12.18    2.63
   4 -20  -3   23.79    2.09
   4 -20  -3   28.01    2.55
  -4 -20   3   23.78    2.71
  -4 -20   3   22.56    2.09
   4 -20  -3   26.38    2.61
  -4 -20   3   26.95    2.59
  -4  20   3   21.97    2.60
   4  20  -3   23.38    2.86
  -4  20   3   27.36    3.07
   2 -20  -3    1.40    0.94
  -2 -20   3    0.48    0.97
  -2 -20   3    1.72    1.13
   2 -20  -3    1.24    0.87
  -2 -20   3    1.34    0.93
  -2 -20   3    0.65    0.78
   2 -20  -3    0.67    0.79
  -2  20   3    1.39    1.13
   2  20  -3    1.03    0.96
  -2  20   3    0.64    1.50
   2  20  -3    3.01    1.61
   0 -20   3    9.40    1.53
   0 -20   3    7.20    1.63
   0 -20   3    9.83    2.04
   0 -20  -3   11.65    2.12
   0 -20  -3    8.67    1.80
   0 -20  -3    8.09    1.63
   0  20   3    7.15    1.32
   0  20  -3    8.27    1.80
   0  20   3    4.57    2.07
   0  20  -3    7.16    2.11
   2 -20   3   19.82    1.93
   2 -20   3   19.64    2.14
  -2 -20  -3   19.79    2.26
  -2 -20  -3   19.05    2.15
  -2 -20  -3   21.45    2.07
  -2 -20  -3   21.74    1.68
   2 -20   3   14.68    1.94
   2  20   3   18.66    2.82
  -2  20  -3   16.38    2.20
  -2  20  -3   19.86    1.90
  -2  20  -3   12.76    2.56
   4 -20   3    1.03    1.08
   4 -20   3    3.01    1.25
  -4 -20  -3    1.40    1.17
  -4 -20  -3    1.77    1.01
  -4 -20  -3    2.82    1.42
   4 -20   3    1.79    1.08
  -4  20  -3    0.98    0.98
  -4  20  -3    0.61    1.32
   4  20   3    0.97    1.52
  -4  20  -3   -0.73    1.12
   6 -20   3    2.44    1.25
   6 -20   3    1.21    0.96
  -6 -20  -3    0.34    1.11
  -6 -20  -3    0.73    1.10
   6 -20   3    1.12    1.01
  -6 -20  -3    1.20    1.34
  -6  20  -3   -2.02    1.00
   6  20   3    2.88    1.63
   6  20   3    2.50    1.29
  -6  20  -3   -0.93    0.97
  -6  20  -3    0.96    1.46
  -8 -20  -3    0.69    1.18
  -8 -20  -3    0.99    1.55
  -8 -20  -3   -0.11    1.15
   8 -20   3    2.36    1.37
   8 -20   3    0.91    1.19
   8  20   3    0.67    1.09
  -8  20  -3   -0.14    1.80
   8  20   3    2.06    1.72
  -8  20  -3    0.50    1.25
 -10 -20  -3   15.86    3.41
 -10 -20  -3   11.25    2.82
  10 -20   3   12.69    2.74
  10 -20   3   10.73    2.65
 -10  20  -3    8.21    3.34
  10  20   3   13.69    3.12
 -10  20  -3   18.07    3.39
  11 -21  -3    0.30    1.37
 -11 -21   3    0.30    1.49
 -11 -21   3    0.68    1.78
  11 -21  -3    1.34    1.64
  11  21  -3   -0.16    1.44
 -11  21   3   -0.55    1.84
   9 -21  -3   -0.23    1.06
  -9 -21   3   -0.53    1.47
   9 -21  -3    1.10    1.35
  -9 -21   3   -1.61    1.12
  -9  21   3   -0.52    1.64
   9  21  -3    0.62    1.49
  -9  21   3    1.01    1.90
   7 -21  -3   -0.10    0.94
   7 -21  -3   -0.37    0.95
  -7 -21   3    1.79    1.50
  -7 -21   3   -0.63    1.16
  -7  21   3   -1.65    1.32
  -7  21   3    0.61    1.55
   7  21  -3   -0.53    1.05
   5 -21  -3    1.66    0.99
  -5 -21   3    2.32    1.29
  -5 -21   3    2.75    1.14
  -5 -21   3    2.32    1.34
   5 -21  -3    1.12    1.03
   5 -21  -3    2.00    1.19
  -5  21   3    1.10    1.42
  -5  21   3    2.16    1.84
   5  21  -3    4.38    1.78
   3 -21  -3    2.63    1.16
  -3 -21   3    2.69    1.08
  -3 -21   3    1.21    1.22
   3 -21  -3    1.07    0.90
   3 -21  -3    2.43    1.11
  -3 -21   3    0.67    1.07
  -3 -21   3    1.19    0.86
  -3  21   3    3.39    1.35
   3  21  -3    3.74    1.78
  -3  21   3    1.64    1.50
   3  21  -3    1.66    1.08
  -1 -21   3   18.65    1.76
  -1 -21   3   22.67    2.18
   1 -21  -3   23.36    2.27
  -1 -21   3   24.29    2.50
   1 -21  -3   23.07    2.44
  -1 -21   3   23.76    2.29
   1 -21  -3   21.85    2.18
   1  21  -3   24.28    2.94
   1  21  -3   22.12    2.14
  -1  21   3   17.91    1.87
  -1  21   3   18.64    2.87
  -1 -21  -3    1.76    1.09
  -1 -21  -3    3.79    1.24
  -1 -21  -3    3.60    1.25
   1 -21   3    2.31    1.11
   1 -21   3    1.91    0.86
   1 -21   3   -0.29    0.72
   1  21   3    5.31    2.18
  -1  21  -3    1.41    1.21
  -1  21  -3    2.17    1.53
  -3 -21  -3   26.01    2.39
  -3 -21  -3   27.75    2.79
  -3 -21  -3   27.43    2.09
  -3 -21  -3   25.88    2.52
   3 -21   3   24.29    2.42
   3 -21   3   27.71    2.62
   3 -21   3   28.06    2.38
  -3  21  -3   27.24    2.86
  -3  21  -3   26.34    2.27
  -3  21  -3   24.72    3.01
   3  21   3   20.68    2.97
  -5 -21  -3    0.82    1.14
   5 -21   3    0.67    0.98
   5 -21   3    2.70    1.20
  -5 -21  -3    1.00    1.18
  -5 -21  -3    1.29    1.20
   5 -21   3    0.98    1.07
  -5  21  -3    0.53    1.18
   5  21   3    1.48    1.48
  -5  21  -3    0.31    1.48
  -5  21  -3    1.70    1.27
  -7 -21  -3    0.94    1.22
  -7 -21  -3    0.18    1.06
   7 -21   3    0.51    1.09
   7 -21   3    0.67    1.09
  -7 -21  -3    0.80    1.17
  -7  21  -3    0.47    1.30
   7  21   3    0.81    1.25
   7  21   3    1.66    1.30
  -7  21  -3    3.42    1.86
  -9 -21  -3    0.58    1.62
  -9 -21  -3    0.43    1.40
   9 -21   3    0.33    1.38
   9 -21   3    4.67    2.02
  -9  21  -3    3.95    1.97
   9  21   3    3.63    1.99
  -9  21  -3   -0.69    1.73
  10 -22  -3    6.21    2.26
  10 -22  -3    4.60    1.95
 -10 -22   3    7.93    2.64
 -10 -22   3    2.71    2.23
 -10  22   3   11.17    3.40
  10  22  -3    6.43    2.57
   8 -22  -3    3.86    1.83
   8 -22  -3    5.05    1.84
  -8 -22   3    2.03    1.66
  -8 -22   3    1.71    1.69
  -8  22   3    1.61    1.93
   8  22  -3    2.22    1.60
  -8  22   3    0.60    1.93
   6 -22  -3   11.44    2.31
   6 -22  -3   14.67    2.65
  -6 -22   3   11.90    2.58
  -6 -22   3    8.68    2.16
  -6  22   3   16.38    3.15
   6  22  -3    7.67    2.30
  -6  22   3   11.93    2.88
   4 -22  -3    4.87    1.66
  -4 -22   3    2.41    1.11
   4 -22  -3    4.38    1.27
  -4 -22   3    2.21    1.36
  -4 -22   3    4.36    1.62
   4 -22  -3    4.15    1.47
  -4  22   3    1.99    1.79
   4  22  -3    4.95    2.12
  -4  22   3    5.15    1.81
  -2 -22   3   44.19    2.64
  -2 -22   3   35.82    2.92
  -2 -22   3   39.59    2.88
  -2 -22   3   35.94    3.25
   2 -22  -3   34.44    2.81
   2 -22  -3   39.55    3.00
   2 -22  -3   36.93    3.17
  -2  22   3   37.09    2.81
  -2  22   3   40.30    3.93
   2  22  -3   44.53    2.88
   2  22  -3   31.75    3.38
   0 -22   3    6.54    1.70
   0 -22   3    9.33    1.55
   0 -22  -3    9.36    1.82
   0 -22  -3    9.85    1.97
   0 -22  -3    8.50    1.91
   0 -22   3    5.04    1.59
   0  22  -3    7.52    1.73
   0  22   3   10.39    2.56
   0  22  -3   11.84    2.68
   2 -22   3   15.34    2.05
   2 -22   3   13.30    1.96
  -2 -22  -3   14.81    2.08
  -2 -22  -3   12.85    2.03
  -2 -22  -3   14.31    1.89
   2 -22   3   10.56    1.63
  -2  22  -3   12.28    1.68
  -2  22  -3   16.06    2.34
   2  22   3   14.10    2.86
  -2  22  -3   18.69    3.17
   4 -22   3    4.90    1.50
   4 -22   3    5.19    1.72
  -4 -22  -3    7.55    1.81
  -4 -22  -3    7.55    1.91
   4 -22   3    3.16    1.30
  -4  22  -3    7.27    1.76
  -4  22  -3    7.30    2.27
   4  22   3    6.61    2.05
  -4  22  -3    4.12    1.84
  -6 -22  -3    0.04    1.01
   6 -22   3    1.46    1.11
   6 -22   3    0.51    1.05
   6 -22   3   -0.28    1.01
  -6 -22  -3    0.28    1.12
  -6 -22  -3   -0.88    0.90
  -6  22  -3    1.70    1.32
  -6  22  -3    1.69    1.63
   6  22   3    0.93    1.31
  -6  22  -3   -0.93    1.20
   6  22   3    1.42    1.18
  -8 -22  -3   -0.90    1.03
  -8 -22  -3    1.83    1.72
   8 -22   3    1.09    1.12
   8 -22   3    2.04    1.44
  -8  22  -3    1.82    1.84
  -8  22  -3    4.78    1.93
   8  22   3    3.30    2.03
 -10 -22  -3   -0.64    1.46
  10 -22   3    1.63    1.61
  10 -22   3    0.26    1.26
 -10 -22  -3    2.68    2.00
 -10  22  -3    2.30    2.08
  10  22   3    2.09    1.90
   9 -23  -3   -0.34    1.08
  -9 -23   3    1.92    1.85
  -9 -23   3    3.30    2.07
   9 -23  -3    2.17    1.51
  -9  23   3    1.55    2.15
   9  23  -3    1.78    1.77
   7 -23  -3    0.78    1.25
  -7 -23   3   -2.05    1.11
  -7 -23   3    3.93    1.95
   7 -23  -3    1.00    1.16
   7  23  -3   -1.11    1.00
  -7  23   3    2.05    1.81
  -7  23   3    2.39    2.19
   5 -23  -3    6.06    1.70
   5 -23  -3    4.84    1.64
  -5 -23   3    2.96    1.66
  -5 -23   3    5.47    1.91
  -5 -23   3    3.06    1.30
   5 -23  -3    2.80    1.43
  -5  23   3    2.40    2.01
   5  23  -3    3.10    1.75
  -5  23   3    6.26    2.05
   3 -23  -3    1.27    1.03
  -3 -23   3    1.27    1.11
   3 -23  -3    0.34    0.93
  -3 -23   3    0.44    1.03
  -3 -23   3    0.44    1.01
   3 -23  -3    0.46    0.95
   3  23  -3    0.97    0.98
  -3  23   3    0.59    1.22
  -3  23   3    2.43    1.69
   3  23  -3   -0.28    1.20
  -1 -23   3   30.97    2.53
  -1 -23   3   26.46    2.19
  -1 -23   3   22.61    2.65
   1 -23  -3   27.13    2.61
  -1 -23   3   23.21    2.42
   1 -23  -3   26.69    2.78
   1 -23  -3   25.74    2.46
   1  23  -3   27.32    3.21
  -1  23   3   22.30    3.29
  -1  23   3   31.74    2.86
   1  23  -3   25.89    2.44
  -1 -23  -3   10.57    2.16
   1 -23   3   12.62    1.92
  -1 -23  -3   10.08    1.91
  -1 -23  -3   11.92    2.24
   1 -23   3   11.72    1.65
   1 -23   3    8.37    1.85
  -1  23  -3   10.89    2.14
  -1  23  -3   16.04    3.07
   1  23   3   10.26    2.68
  -3 -23  -3    1.06    1.12
  -3 -23  -3    1.41    1.09
   3 -23   3    0.86    1.07
  -3 -23  -3    1.03    1.09
   3 -23   3   -1.00    0.69
   3 -23   3    3.93    1.46
  -3  23  -3    1.57    1.70
  -3  23  -3   -0.15    1.09
  -3  23  -3   -0.09    0.97
   3  23   3    1.30    1.55
   5 -23   3    0.18    1.00
  -5 -23  -3   -0.47    0.82
   5 -23   3   -0.73    0.80
   5 -23   3    0.72    1.07
  -5 -23  -3   -0.21    0.91
  -5  23  -3    0.99    1.56
  -5  23  -3   -0.90    1.34
  -5  23  -3   -0.60    1.23
   5  23   3   -0.63    1.46
   7 -23   3    9.93    2.45
  -7 -23  -3    0.00    1.68
  -7 -23  -3    3.57    1.80
   7 -23   3    4.06    1.71
  -7 -23  -3    4.04    1.69
   7  23   3    3.96    2.02
   7  23   3    3.26    1.58
  -7  23  -3    3.56    2.06
   9 -23   3   -1.07    1.03
  -9 -23  -3    0.23    1.76
  -9 -23  -3    2.04    1.74
   9 -23   3    0.82    1.41
   9  23   3   -0.17    1.49
  -9  23  -3   -1.30    1.66
  10 -24  -3    0.72    1.51
 -10 -24   3    1.97    1.66
  10 -24  -3    0.89    1.47
 -10 -24   3   -2.65    1.55
 -10  24   3    0.97    2.25
  10  24  -3   -2.04    1.52
  -8 -24   3   12.73    3.06
   8 -24  -3    7.42    2.19
   8 -24  -3    8.16    2.38
  -8 -24   3    8.11    2.44
  -8  24   3    8.29    2.87
   8  24  -3   14.63    3.39
  -8  24   3   13.13    3.29
  -6 -24   3   19.59    2.72
   6 -24  -3   20.30    2.81
   6 -24  -3   17.26    2.56
  -6 -24   3   17.02    3.27
  -6  24   3   15.27    3.26
   6  24  -3   20.49    3.02
  -6  24   3   17.72    2.89
   4 -24  -3    4.98    1.78
  -4 -24   3    1.94    1.39
  -4 -24   3    2.73    1.22
   4 -24  -3    0.62    1.17
  -4 -24   3    0.91    1.25
   4 -24  -3    2.23    1.11
  -4  24   3   -0.11    1.68
  -4  24   3    1.17    1.45
   4  24  -3    0.10    1.29
  -2 -24   3   -0.41    0.88
   2 -24  -3    1.02    1.00
   2 -24  -3    0.76    1.00
  -2 -24   3   -0.30    1.05
   2 -24  -3   -0.05    0.76
  -2 -24   3    1.08    0.95
  -2 -24   3   -1.02    0.89
   2  24  -3    0.57    1.07
  -2  24   3   -1.56    1.43
  -2  24   3   -1.18    0.87
   2  24  -3    2.84    1.68
   0 -24   3    1.09    1.03
   0 -24   3    0.86    0.96
   0 -24  -3    0.94    1.17
   0 -24  -3    0.33    1.00
   0 -24  -3   -0.28    0.78
   0 -24   3    0.66    1.08
   0  24   3    0.66    1.78
   0  24  -3    0.30    1.54
   0  24  -3    1.24    1.14
   2 -24   3   14.92    2.15
   2 -24   3   14.27    1.84
  -2 -24  -3   14.74    2.00
  -2 -24  -3   14.44    2.11
   2 -24   3   15.57    2.14
  -2 -24  -3   15.39    2.79
  -2  24  -3   13.09    2.92
  -2  24  -3   12.71    2.53
   2  24   3   16.04    3.29
  -4 -24  -3    0.22    1.17
  -4 -24  -3    1.36    1.24
   4 -24   3   -1.60    0.67
   4 -24   3    0.35    0.95
   4 -24   3   -0.26    0.86
  -4  24  -3    1.00    1.55
  -4  24  -3   -1.40    1.34
   4  24   3    1.21    1.58
  -6 -24  -3   -0.53    1.02
  -6 -24  -3   -0.12    1.31
   6 -24   3   -0.18    1.03
   6 -24   3   -0.35    0.85
   6 -24   3   -0.31    0.83
  -6  24  -3    0.14    1.37
  -6  24  -3    0.26    1.56
   6  24   3    4.04    1.99
   6  24   3   -0.24    1.01
   8 -24   3   -1.20    1.02
  -8 -24  -3    1.05    1.62
   8 -24   3    0.85    1.45
   8  24   3   -0.41    1.38
  -8  24  -3   -0.71    1.63
   9 -25  -3    2.51    1.68
  -9 -25   3    1.82    1.99
  -9 -25   3    3.68    2.07
   9 -25  -3    4.61    2.02
  -9  25   3    7.55    2.84
   9  25  -3    4.17    2.24
   7 -25  -3   -0.36    1.10
  -7 -25   3    1.38    1.53
  -7 -25   3   -1.25    1.35
   7 -25  -3   -0.60    1.01
   7  25  -3    1.46    1.73
  -7  25   3    0.91    1.73
  -7  25   3    0.67    1.96
  -5 -25   3    0.73    1.05
   5 -25  -3    1.55    1.34
  -5 -25   3   -0.73    1.21
   5 -25  -3    1.90    1.28
  -5 -25   3    1.27    1.40
  -5  25   3   -0.64    1.44
   5  25  -3    2.93    1.92
  -5  25   3    2.80    1.71
   3 -25  -3   10.34    2.08
   3 -25  -3   10.42    2.18
  -3 -25   3    6.17    1.97
  -3 -25   3   -0.60    1.25
  -3 -25   3    5.30    1.54
   3 -25  -3    6.26    1.89
  -3  25   3    5.77    2.36
  -3  25   3    9.02    2.18
   3  25  -3    7.69    2.37
  -1 -25   3   -1.67    0.70
  -1 -25   3    0.16    0.86
   1 -25  -3   -0.90    0.80
   1 -25  -3    1.78    1.15
   1 -25  -3    0.72    1.01
  -1 -25   3   -0.63    0.84
   1  25  -3    0.76    1.09
   1  25  -3    1.66    1.63
  -1  25   3    0.36    1.76
   1 -25   3   17.97    2.35
   1 -25   3    9.15    1.79
  -1 -25  -3   11.82    2.40
   1 -25   3    9.39    2.09
  -1 -25  -3   14.49    2.00
  -1 -25  -3   14.15    2.23
  -1  25  -3    6.25    2.14
  -1  25  -3   13.85    2.53
   1  25   3   13.45    3.08
  -3 -25  -3    1.54    1.29
  -3 -25  -3    0.85    1.20
   3 -25   3    0.92    1.07
   3 -25   3    2.57    1.29
   3 -25   3    0.65    0.97
  -3 -25  -3    4.04    1.70
  -3  25  -3    1.00    1.34
   3  25   3    0.63    1.53
  -3  25  -3    0.75    1.50
  -5 -25  -3    8.09    2.06
   5 -25   3    8.30    2.07
   5 -25   3    9.38    2.15
  -5 -25  -3    8.88    2.43
   5 -25   3    5.76    1.84
  -5  25  -3    5.70    2.07
   5  25   3    4.53    2.15
  -5  25  -3    9.64    2.80
   7 -25   3   -1.23    0.77
  -7 -25  -3   -1.41    1.15
   7 -25   3   -0.37    1.00
   7  25   3    2.56    2.01
  -7  25  -3    2.59    2.24
   9 -25   3    2.18    1.75
   9 -25   3   -2.60    1.03
  -9 -25  -3    1.15    1.81
   9  25   3    1.95    2.00
  -9  25  -3    0.48    2.16
   8 -26  -3    2.47    1.69
  -8 -26   3    3.10    1.95
  -8 -26   3   -0.80    2.67
   8 -26  -3   -0.14    1.21
  -8  26   3   -2.69    1.89
   8  26  -3    2.03    1.82
  -8  26   3   -0.23    1.90
   6 -26  -3   13.72    2.74
  -6 -26   3   16.23    3.30
   6 -26  -3   11.84    2.57
  -6  26   3   12.05    3.17
  -6  26   3   14.60    3.18
   6  26  -3   16.04    3.47
   4 -26  -3    0.61    1.12
  -4 -26   3   -0.40    0.99
   4 -26  -3    0.77    0.96
   4 -26  -3    0.12    1.20
  -4 -26   3   -0.14    1.10
   4  26  -3    0.53    1.54
  -4  26   3    0.50    1.88
  -4  26   3    2.21    1.54
   2 -26  -3    9.76    2.13
  -2 -26   3    9.83    2.37
   2 -26  -3   10.27    2.34
   2 -26  -3   13.41    2.41
  -2 -26   3   11.71    2.31
  -2  26   3    8.31    2.66
   2  26  -3   10.39    2.74
   0 -26   3    2.31    1.44
   0 -26   3   -0.28    0.81
   0 -26  -3    0.37    1.09
   0 -26  -3    2.39    1.42
   0 -26   3    0.20    0.96
   0 -26  -3    0.62    1.20
   0  26   3    1.24    1.81
   0  26  -3   -1.61    1.06
   0  26  -3    0.39    1.39
   2 -26   3    1.82    1.29
   2 -26   3    0.00    1.04
  -2 -26  -3   -0.35    0.86
  -2 -26  -3    0.11    1.12
  -2 -26  -3    0.35    1.11
   2 -26   3    1.37    1.15
   2  26   3   -0.84    1.60
  -2  26  -3    1.47    1.67
  -2  26  -3    2.55    1.48
   4 -26   3   -0.55    0.97
  -4 -26  -3   -0.47    1.07
  -4 -26  -3    1.25    1.42
   4 -26   3    1.74    1.30
   4 -26   3   -0.20    0.77
  -4  26  -3    1.05    1.38
  -4  26  -3   -1.42    1.35
   4  26   3   -1.53    1.31
   6 -26   3    1.42    1.32
  -6 -26  -3    0.49    1.41
   6 -26   3    0.86    1.31
  -6 -26  -3    1.71    1.61
  -6  26  -3    2.73    1.95
   6  26   3    2.33    1.98
   8 -26   3    3.20    1.69
   8 -26   3    5.02    2.04
  -8 -26  -3    6.54    2.56
   8  26   3    3.38    2.28
  -8  26  -3    2.00    2.34
  -9 -27   3   -0.91    1.52
   9 -27  -3    4.21    2.25
   9 -27  -3   -0.55    1.22
   9  27  -3   -0.73    1.79
  -9  27   3    1.35    2.18
   7 -27  -3   -1.56    1.19
   7 -27  -3   -1.09    1.16
  -7 -27   3    0.77    1.55
  -7  27   3    1.43    1.86
  -7  27   3    1.56    2.16
   7  27  -3   -1.93    1.10
   5 -27  -3    1.67    1.39
  -5 -27   3    2.09    1.60
   5 -27  -3    4.12    1.78
  -5  27   3    2.44    1.83
  -5  27   3    2.45    2.16
   5  27  -3    6.17    2.46
   3 -27  -3   12.78    2.39
   3 -27  -3   11.36    2.49
  -3 -27   3   10.34    2.64
  -3 -27   3   12.80    2.38
   3 -27  -3   15.38    2.20
   3  27  -3    8.28    2.59
  -3  27   3    5.91    2.54
   1 -27  -3   10.13    2.38
  -1 -27   3   12.21    2.49
   1 -27  -3   12.10    2.44
   1 -27  -3    9.72    2.06
  -1 -27   3   14.72    2.30
  -1  27   3   13.26    3.20
   1  27  -3   13.98    3.12
   1 -27   3    1.70    1.30
  -1 -27  -3    1.93    1.27
  -1 -27  -3    0.69    1.11
   1 -27   3    1.95    1.19
   1 -27   3   -0.56    0.89
  -1 -27  -3    2.25    1.42
  -1  27  -3    2.39    1.51
   1  27   3    1.62    2.01
  -1  27  -3   -0.61    1.49
  -3 -27  -3   34.83    3.16
   3 -27   3   28.31    2.81
   3 -27   3   26.67    3.09
  -3 -27  -3   29.83    3.16
   3 -27   3   26.60    3.02
  -3 -27  -3   29.60    3.32
   3  27   3   23.82    3.56
  -3  27  -3   33.46    3.56
  -3  27  -3   31.72    3.78
   5 -27   3    0.56    1.31
  -5 -27  -3    0.22    1.34
  -5 -27  -3    2.14    1.77
   5 -27   3    0.06    1.14
   5 -27   3    0.21    1.21
  -5  27  -3    0.18    1.47
   5  27   3    4.05    2.21
  -5  27  -3   -0.12    1.73
  -7 -27  -3    3.15    1.76
   7 -27   3    1.52    1.59
   7 -27   3    6.79    2.19
  -7  27  -3    3.77    2.31
   7  27   3    4.91    2.34
   8 -28  -3    1.69    1.73
  -8 -28   3    2.98    2.03
   8 -28  -3    0.80    1.49
   8  28  -3    1.52    1.84
  -8  28   3    4.21    2.32
   6 -28  -3    1.86    1.48
   6 -28  -3   -0.31    1.18
  -6 -28   3   -0.74    1.16
   6  28  -3    2.37    1.83
  -6  28   3   -1.70    1.57
  -6  28   3   -0.33    2.10
  -4 -28   3    0.55    1.46
   4 -28  -3    1.37    1.36
   4 -28  -3    0.17    1.23
  -4 -28   3   -0.32    1.16
  -4  28   3    4.05    2.32
   4  28  -3    0.42    1.72
   2 -28  -3    8.63    2.34
   2 -28  -3   18.67    2.51
   2 -28  -3   14.72    2.68
  -2 -28   3   15.79    2.45
  -2 -28   3   17.38    2.64
   2  28  -3   13.29    3.19
  -2  28   3    4.61    2.42
   0 -28  -3    0.52    1.11
   0 -28   3    0.17    1.02
   0 -28  -3    1.39    1.33
   0 -28  -3   -0.90    0.93
   0 -28   3   -0.40    1.02
   0  28   3    1.17    1.81
   0  28  -3    1.77    1.72
   2 -28   3    6.59    2.08
  -2 -28  -3    7.33    2.14
  -2 -28  -3    7.64    2.12
  -2 -28  -3   11.03    2.22
   2 -28   3    3.60    1.48
   2 -28   3    9.67    2.22
  -2  28  -3   10.16    2.72
  -2  28  -3    7.85    2.35
   2  28   3    9.27    2.89
  -4 -28  -3   10.30    2.40
  -4 -28  -3    8.44    2.34
   4 -28   3   10.43    2.26
   4 -28   3    8.91    2.33
   4 -28   3    6.04    1.86
  -4  28  -3    6.69    2.58
  -4  28  -3   12.86    3.08
   4  28   3   11.34    3.12
  -6 -28  -3   -1.09    1.26
   6 -28   3   -1.05    1.09
  -6 -28  -3   -0.76    1.49
   6 -28   3    0.78    1.31
   6  28   3    0.65    1.78
  -6  28  -3   -0.12    1.78
   8 -28   3    5.31    2.17
   8 -28   3    5.50    2.25
  -8 -28  -3    2.76    2.06
   8  28   3    8.45    2.98
  -8  28  -3    8.53    3.29
   7 -29  -3    1.79    1.67
   7 -29  -3    0.85    1.50
  -7 -29   3    3.95    2.12
   7  29  -3    2.69    1.87
  -7  29   3    3.88    2.54
  -7  29   3    3.66    2.58
   5 -29  -3    0.16    1.28
   5 -29  -3    0.01    1.33
  -5 -29   3   -0.36    1.17
   5  29  -3    1.91    2.04
  -5  29   3    1.37    2.19
   3 -29  -3    1.87    1.46
  -3 -29   3    2.23    1.58
   3 -29  -3    0.28    1.21
  -3 -29   3    4.61    1.90
   3 -29  -3    0.55    1.19
   3  29  -3    2.77    2.06
  -3  29   3   -2.61    1.68
  -1 -29   3    3.37    1.76
   1 -29  -3    3.78    1.67
   1 -29  -3    5.53    1.81
  -1 -29   3    1.23    1.39
   1 -29  -3    3.67    1.83
   1  29  -3    3.88    2.10
  -1  29   3    6.31    2.65
   1 -29   3    1.42    1.40
  -1 -29  -3    1.41    1.25
  -1 -29  -3    1.91    1.44
  -1 -29  -3    1.43    1.38
   1 -29   3    2.03    1.54
  -1  29  -3    1.61    1.80
   1  29   3   -1.64    1.66
  -3 -29  -3    4.23    1.78
   3 -29   3    1.34    1.35
  -3 -29  -3    6.36    2.34
   3 -29   3    5.72    1.86
   3 -29   3    5.17    1.89
  -3  29  -3    1.40    1.81
  -3  29  -3    4.77    2.30
   3  29   3    7.05    2.83
  -5 -29  -3    0.71    1.53
   5 -29   3    0.43    1.29
   5 -29   3    1.57    1.48
  -5 -29  -3    1.04    1.44
   5  29   3    1.91    2.13
  -5  29  -3    0.52    1.75
  -5  29  -3    2.14    2.23
  -7 -29  -3    0.28    1.38
   7 -29   3    0.71    1.57
   7 -29   3   -0.52    1.12
  -7  29  -3   -1.01    1.90
   7  29   3   -0.69    1.65
   6 -30  -3    1.06    1.48
  -6 -30   3   -0.01    1.52
   6 -30  -3    1.21    1.50
   6  30  -3    5.67    2.63
  -6  30   3    3.58    2.55
  -4 -30   3   12.22    3.14
   4 -30  -3    9.72    2.47
   4 -30  -3   10.22    2.67
   4  30  -3    9.09    3.18
  -4  30   3    4.23    2.70
   2 -30  -3   -0.27    1.30
   2 -30  -3    1.12    1.31
  -2 -30   3   -0.94    1.06
   2 -30  -3    2.57    1.59
  -2 -30   3    1.20    1.49
  -2  30   3   -0.08    1.99
   2  30  -3   -0.52    1.58
   0 -30  -3   -0.42    1.14
   0 -30   3    3.61    1.59
   0 -30  -3    1.35    1.38
   0 -30  -3    1.99    1.50
   0 -30   3    2.08    1.44
   0  30   3   -0.34    1.77
   0  30  -3    1.06    1.84
  -2 -30  -3    0.99    1.38
  -2 -30  -3   -1.01    1.06
   2 -30   3    2.29    1.59
   2 -30   3   -0.07    1.25
   2 -30   3    1.85    1.46
  -2 -30  -3   -0.31    1.16
   2  30   3    1.05    1.86
  -2  30  -3    0.74    1.49
   4 -30   3    0.53    1.34
  -4 -30  -3    0.30    1.48
   4 -30   3   -0.13    1.28
  -4 -30  -3   -0.32    1.26
   4 -30   3    0.33    1.27
  -4  30  -3    0.81    1.88
  -4  30  -3    0.68    1.71
   4  30   3    0.48    1.76
   6 -30   3    1.08    1.60
  -6 -30  -3    0.48    1.47
   6 -30   3    1.81    1.57
  -6  30  -3    3.42    2.22
   6  30   3    0.75    2.09
   5 -31  -3    1.90    1.58
  -5 -31   3    1.08    1.63
   5 -31  -3    0.73    1.56
  -5  31   3    0.55    2.27
   5  31  -3    1.25    1.60
   3 -31  -3    2.99    1.68
   3 -31  -3    6.27    1.90
  -3 -31   3    4.90    2.05
  -3 -31   3    5.39    2.07
   3 -31  -3    9.88    2.64
  -3  31   3   10.17    3.44
   3  31  -3    4.11    2.18
  -1 -31   3    0.23    1.38
  -1 -31   3    1.51    1.42
   1 -31  -3    2.14    1.42
   1 -31  -3   -0.44    1.17
   1 -31  -3    0.34    1.36
  -1  31   3    0.11    1.96
   1  31  -3    4.76    2.25
  -1 -31  -3   -0.89    1.14
   1 -31   3    0.81    1.43
  -1 -31  -3   -0.54    1.23
   1 -31   3   -0.35    1.28
  -1 -31  -3    1.96    1.61
   1  31   3   -0.54    1.95
  -1  31  -3    3.47    2.27
  -3 -31  -3    0.21    1.34
  -3 -31  -3    0.18    1.34
   3 -31   3   -0.04    1.33
   3 -31   3    1.76    1.48
   3 -31   3    1.10    1.52
  -3  31  -3    3.63    2.50
   3  31   3    1.56    1.73
   5 -31   3   -0.14    1.27
  -5 -31  -3    0.72    1.51
   5 -31   3    0.63    1.44
  -5 -31  -3   -1.47    1.31
  -5  31  -3    2.52    2.16
   5  31   3    0.60    1.70
  -4 -32   3    3.48    2.16
   4 -32  -3    0.61    1.46
   4 -32  -3    0.32    1.24
  -4  32   3    2.83    2.71
   4  32  -3    0.30    1.71
   2 -32  -3    1.60    1.48
   2 -32  -3    3.39    1.99
   2 -32  -3    2.15    1.43
  -2 -32   3    1.96    1.77
  -2 -32   3    0.66    1.46
  -2  32   3    2.50    2.53
   2  32  -3    1.76    1.95
   0 -32  -3    1.80    1.55
   0 -32   3    2.94    1.59
   0 -32   3    3.98    1.91
   0 -32  -3    4.16    1.83
   0 -32  -3    4.33    1.82
   0  32  -3    1.56    2.13
   0  32   3    3.62    2.44
   2 -32   3    7.41    2.38
   2 -32   3    5.23    1.97
  -2 -32  -3    9.97    2.84
  -2 -32  -3    4.67    1.98
   2  32   3    8.55    3.23
  -2  32  -3    6.81    2.48
  -4 -32  -3    1.42    1.66
   4 -32   3   -1.45    1.13
   4 -32   3   -1.07    1.56
   4 -32   3    0.34    1.48
  -4 -32  -3    1.61    1.44
  -4  32  -3    0.22    2.01
   4  32   3    4.14    2.50
   3 -33  -3   -1.13    1.33
  -3 -33   3   -0.05    1.95
  -3 -33   3   -0.74    1.24
   3 -33  -3   -0.08    1.51
  -3  33   3    1.88    2.36
   3  33  -3    5.02    2.58
   1 -33  -3    0.95    1.52
  -1 -33   3    0.56    1.51
   1 -33  -3    0.36    1.41
  -1 -33   3    3.16    1.89
   1 -33  -3    0.39    1.44
  -1  33   3    1.54    1.98
   1  33  -3    0.13    1.84
  -1 -33  -3    2.79    1.81
  -1 -33  -3   -1.74    1.28
   1 -33   3    4.45    2.08
   1 -33   3    0.06    1.34
  -1  33  -3    1.75    2.17
   1  33   3    4.10    2.41
   3 -33   3    1.30    1.70
  -3 -33  -3    1.18    1.71
  -3 -33  -3    0.93    1.72
   3 -33   3   -0.73    1.22
  -3  33  -3    0.85    2.01
   3  33   3    5.64    2.79
   2 -34  -3   -0.32    1.36
  -2 -34   3    1.74    1.80
  -2 -34   3    2.18    1.76
   2 -34  -3   -0.05    1.45
   2 -34  -3    1.52    1.58
  -2  34   3    1.54    2.43
   2  34  -3    0.94    1.86
   0 -34  -3    0.46    1.36
   0 -34   3    1.45    1.57
   0 -34  -3    1.71    1.67
   0 -34   3    0.88    1.79
   0  34  -3    0.47    1.94
   0  34   3   -0.84    1.72
   2 -34   3    1.08    1.70
  -2 -34  -3    0.90    1.61
   2 -34   3    1.95    1.92
  -2 -34  -3    0.87    1.64
   2  34   3    0.78    2.11
  -2  34  -3    0.60    1.65
  14   0  -4   13.97    2.97
 -14   0   4   16.78    4.18
 -14   0   4   11.27    3.30
 -12   0   4    2.42    1.91
  12   0  -4    2.83    1.53
  12   0  -4    1.90    1.43
 -12   0   4   -1.01    1.45
  10   0  -4   11.85    1.61
 -10   0   4   14.89    3.00
 -10   0   4   14.37    2.82
  10   0  -4   16.26    2.07
  10   0  -4   16.66    2.10
   8   0  -4    4.53    1.25
   8   0  -4    6.75    1.28
  -8   0   4    6.12    1.84
   8   0  -4    4.32    1.35
  -8   0   4    7.82    2.15
  -8   0   4    3.72    0.94
  -6   0   4  148.04    6.17
   6   0  -4  148.66    5.14
   6   0  -4  147.17    5.84
   6   0  -4  142.01    5.54
  -6   0   4  151.47    6.40
  -6   0   4  145.39    4.97
  -4   0   4   13.36    1.52
   4   0  -4   10.18    0.78
   4   0  -4    9.56    0.91
   4   0  -4   11.01    1.14
  -4   0   4   11.54    1.31
  -4   0   4   10.23    0.78
  -2   0   4    2.97    0.46
   2   0  -4    3.23    0.71
   2   0  -4    3.48    0.55
   2   0  -4    3.14    0.42
  -2   0   4    3.21    0.80
   0   0  -4   83.23    2.88
   0   0  -4   86.78    2.80
   0   0  -4   84.88    2.91
   0   0  -4   88.48    2.93
   0   0  -4   84.38    2.81
   0   0  -4   84.19    2.85
  -2   0  -4  156.14    5.42
   2   0   4  164.13    5.34
  -2   0  -4  161.25    5.33
  -2   0  -4  166.96    5.46
   2   0   4  159.25    4.73
  -4   0  -4  103.55    4.43
  -4   0  -4  101.34    4.06
   4   0   4  106.53    4.23
  -4   0  -4  105.54    4.41
   4   0   4  106.17    3.58
   4   0   4  104.77    4.15
   6   0   4   18.60    1.76
  -6   0  -4   20.00    1.70
  -6   0  -4   17.51    2.13
   6   0   4   19.66    1.43
  -6   0  -4   17.37    2.02
   6   0   4   21.59    1.94
  -8   0  -4   82.91    4.22
   8   0   4   86.15    3.84
   8   0   4   85.62    4.41
  -8   0  -4   86.91    5.09
   8   0   4   89.37    4.63
 -10   0  -4   32.95    3.65
  10   0   4   31.20    2.85
  10   0   4   32.84    3.07
 -10   0  -4   32.41    3.60
 -10   0  -4   37.38    2.86
  12   0   4   34.95    3.29
  12   0   4   33.57    3.46
 -12   0  -4   32.35    4.12
 -12   0  -4   31.61    4.04
 -13  -1   4    1.37    2.10
  13  -1  -4    4.23    1.86
 -13  -1   4    2.92    1.95
 -13   1   4    1.39    2.05
  13   1  -4    2.99    2.13
  13   1  -4    3.43    1.61
 -13   1   4    5.80    2.81
 -11  -1   4    1.67    1.59
 -11  -1   4   -0.32    1.73
  11  -1  -4    0.40    1.14
  11  -1  -4    1.34    1.31
  11   1  -4   -0.27    0.76
 -11   1   4    4.38    2.07
 -11   1   4   -1.82    1.32
  11   1  -4    0.48    1.16
   9  -1  -4    1.88    1.17
   9  -1  -4    1.93    0.96
  -9  -1   4    3.01    0.98
  -9  -1   4    1.50    1.48
   9  -1  -4    3.76    1.09
  -9  -1   4    2.40    1.40
  -9   1   4    2.93    0.89
  -9   1   4    2.59    1.55
   9   1  -4    6.70    1.66
   9   1  -4    0.91    0.81
  -9   1   4    5.70    2.08
   9   1  -4    3.73    1.05
   7  -1  -4    6.73    1.51
   7  -1  -4    6.48    1.00
  -7  -1   4    6.76    1.92
   7  -1  -4    6.05    1.30
  -7  -1   4    7.85    1.07
  -7  -1   4    5.27    1.73
  -7   1   4    7.35    1.80
  -7   1   4    8.34    2.06
   7   1  -4    5.54    1.35
  -7   1   4    7.23    0.95
   7   1  -4    6.92    1.28
   7   1  -4    7.98    1.02
   5  -1  -4  106.06    4.13
   5  -1  -4  102.06    4.31
   5  -1  -4  106.79    3.78
  -5  -1   4  110.46    4.69
  -5  -1   4  105.06    3.71
  -5  -1   4  101.74    4.69
  -5   1   4  101.55    4.69
  -5   1   4   98.56    4.48
   5   1  -4  102.30    3.58
   5   1  -4   96.95    3.97
   5   1  -4   98.50    4.30
  -5   1   4  103.19    3.46
  -3  -1   4    3.06    0.56
  -3  -1   4    2.06    0.77
   3  -1  -4    2.99    0.77
   3  -1  -4    1.79    0.43
  -3  -1   4    1.53    0.88
   3  -1  -4    2.67    0.60
   3   1  -4    2.44    0.53
  -3   1   4    2.23    0.38
   3   1  -4    0.88    0.58
  -3   1   4    2.40    0.87
   3   1  -4    1.93    0.36
  -3   1   4    1.24    0.70
   1  -1  -4  103.45    3.18
   1  -1  -4  102.47    3.28
   1  -1  -4  103.41    3.34
   1  -1  -4  100.09    3.50
   1   1  -4  102.88    3.49
   1   1  -4  101.94    3.51
   1   1  -4  104.66    3.57
   1   1  -4  105.92    3.12
   1   1  -4  106.58    3.15
  -1  -1  -4  159.16    5.07
   1  -1   4  160.79    5.01
  -1  -1  -4  154.68    5.06
  -1  -1  -4  151.01    5.05
  -1  -1  -4  160.75    5.00
  -1   1  -4  157.85    5.19
   1   1   4  165.49    4.83
  -1   1  -4  162.31    5.17
  -1   1  -4  157.06    5.08
   3  -1   4   57.53    2.65
   3  -1   4   61.07    2.04
  -3  -1  -4   62.19    2.77
   3  -1   4   61.62    2.71
  -3  -1  -4   55.75    2.60
  -3  -1  -4   57.44    2.83
   3   1   4   59.67    2.68
  -3   1  -4   59.91    2.62
   3   1   4   62.83    2.25
  -3   1  -4   61.92    2.88
  -3   1  -4   56.63    2.82
  -5  -1  -4   73.96    3.73
   5  -1   4   70.54    3.53
   5  -1   4   78.26    3.55
  -5  -1  -4   81.86    3.95
   5  -1   4   75.67    2.87
  -5  -1  -4   69.52    3.34
  -5   1  -4   72.64    3.80
   5   1   4   74.86    3.44
  -5   1  -4   69.11    3.27
   5   1   4   75.80    3.01
  -5   1  -4   75.12    3.83
   5   1   4   76.01    3.54
  -7  -1  -4    5.57    1.84
  -7  -1  -4    4.19    1.57
  -7  -1  -4    4.73    1.25
   7  -1   4    5.93    1.13
   7  -1   4    7.83    1.56
   7  -1   4    7.04    1.53
   7   1   4    4.72    1.27
  -7   1  -4   10.76    2.11
  -7   1  -4    4.65    1.16
   7   1   4    5.09    1.19
   7   1   4    7.09    1.48
  -7   1  -4    6.51    1.74
  -9  -1  -4   24.55    2.31
   9  -1   4   27.30    2.49
   9  -1   4   27.13    2.66
   9  -1   4   30.09    2.92
  -9  -1  -4   27.79    3.12
  -9  -1  -4   29.34    3.10
  -9   1  -4   29.48    3.13
   9   1   4   26.53    2.11
  -9   1  -4   32.63    3.34
  -9   1  -4   26.11    2.32
   9   1   4   23.67    2.36
   9   1   4   25.68    2.57
  11  -1   4    6.62    1.88
 -11  -1  -4    5.96    2.04
 -11  -1  -4    7.34    1.85
 -11  -1  -4    8.66    2.72
  11  -1   4    8.22    1.97
 -11   1  -4    5.74    1.61
  11   1   4    6.19    1.76
 -11   1  -4    4.43    2.10
  11   1   4    2.90    1.49
 -11   1  -4   13.73    3.03
  13  -1   4   28.09    5.68
 -13  -1  -4   23.79    4.55
  13  -1   4   15.64    3.23
  13   1   4   22.92    3.14
 -13   1  -4   25.77    4.14
 -13   1  -4   23.69    3.78
 -14  -2   4    6.00    3.12
  14  -2  -4    3.86    1.94
 -14  -2   4    3.54    2.40
 -14   2   4    4.13    2.78
 -14   2   4    5.24    2.63
  14   2  -4    5.30    2.01
 -12  -2   4    1.31    1.87
  12  -2  -4    2.12    1.38
 -12  -2   4   -0.03    1.71
  12  -2  -4    1.50    1.42
 -12   2   4    0.98    1.66
  12   2  -4    0.90    1.08
 -12   2   4    3.37    2.29
  12   2  -4    1.20    1.30
  10  -2  -4    1.22    1.08
 -10  -2   4    1.41    1.65
 -10  -2   4    1.57    1.46
  10  -2  -4    3.15    1.15
  10  -2  -4    0.30    0.91
 -10  -2   4    0.91    0.96
  10   2  -4    2.50    1.11
  10   2  -4    2.41    0.95
 -10   2   4    2.01    1.74
 -10   2   4    0.45    1.27
  10   2  -4    2.62    1.35
  -8  -2   4    4.09    1.84
  -8  -2   4    4.67    1.15
   8  -2  -4    1.94    1.07
  -8  -2   4    4.21    1.72
   8  -2  -4    3.46    1.03
   8  -2  -4    3.65    1.21
   8   2  -4    3.85    0.96
   8   2  -4    4.38    1.23
  -8   2   4    4.85    0.94
  -8   2   4    2.75    1.71
   8   2  -4    4.48    1.33
  -8   2   4    2.71    1.56
   6  -2  -4    0.37    0.64
  -6  -2   4    0.77    0.54
  -6  -2   4    0.00    0.99
  -6  -2   4    2.29    1.03
   6  -2  -4    0.65    0.58
   6  -2  -4    0.12    0.54
   6   2  -4    0.00    0.56
   6   2  -4    0.57    0.45
  -6   2   4    2.21    1.11
  -6   2   4    0.44    0.42
   6   2  -4    0.23    0.51
  -6   2   4    1.30    1.02
  -4  -2   4   58.48    2.39
  -4  -2   4   51.69    2.85
   4  -2  -4   53.05    2.52
   4  -2  -4   55.49    2.32
  -4  -2   4   56.89    3.00
   4  -2  -4   53.90    2.66
   4   2  -4   56.38    2.01
   4   2  -4   57.43    2.80
  -4   2   4   56.82    3.02
  -4   2   4   56.91    2.83
   4   2  -4   57.20    2.38
  -4   2   4   58.40    1.89
  -2  -2   4  187.88    5.96
  -2  -2   4  201.71    6.44
   2  -2  -4  192.94    5.92
   2  -2  -4  198.38    6.09
   2  -2  -4  188.96    6.26
  -2   2   4  194.52    6.14
   2   2  -4  202.82    6.35
   2   2  -4  194.65    5.71
  -2   2   4  187.28    6.34
   0  -2   4   81.41    2.53
   0  -2  -4   79.04    2.56
   0  -2  -4   75.69    2.57
   0  -2   4   76.49    2.65
   0  -2  -4   82.91    2.73
   0  -2  -4   79.55    2.77
   0  -2  -4   76.08    2.72
   0   2  -4   75.16    2.85
   0   2  -4   80.67    2.62
   0   2  -4   78.32    2.83
  -2  -2  -4    5.90    0.89
  -2  -2  -4    5.59    0.93
  -2  -2  -4    5.29    0.79
   2  -2   4    5.43    0.83
  -2  -2  -4    4.89    0.77
   2  -2   4    4.11    0.78
   2   2   4    5.19    0.80
   2   2   4    5.81    0.80
  -2   2  -4    5.66    1.14
  -2   2  -4    5.80    0.80
  -2   2  -4    3.75    0.86
   4  -2   4   39.03    2.27
  -4  -2  -4   38.20    2.19
  -4  -2  -4   38.81    2.43
   4  -2   4   40.58    1.64
  -4  -2  -4   38.60    2.31
   4  -2   4   40.55    2.29
  -4   2  -4   38.69    2.48
  -4   2  -4   44.70    2.19
  -4   2  -4   42.65    2.52
   4   2   4   38.81    2.24
   4   2   4   40.30    1.91
  -6  -2  -4   14.84    1.94
   6  -2   4   15.99    1.18
  -6  -2  -4   12.35    1.46
   6  -2   4   14.49    1.62
  -6  -2  -4   13.07    1.83
   6  -2   4   14.39    1.60
   6   2   4   10.62    1.41
  -6   2  -4   11.37    1.77
  -6   2  -4   12.38    1.91
  -6   2  -4   12.95    1.39
   6   2   4   14.66    1.31
   6   2   4   13.68    1.57
  -8  -2  -4   61.23    4.10
   8  -2   4   58.09    3.58
  -8  -2  -4   58.70    3.48
   8  -2   4   66.55    3.05
  -8  -2  -4   49.60    3.86
   8  -2   4   59.98    3.74
  -8   2  -4   58.49    4.07
  -8   2  -4   60.01    4.24
  -8   2  -4   64.00    3.45
   8   2   4   54.20    3.39
   8   2   4   52.67    3.53
   8   2   4   61.53    3.19
 -10  -2  -4   13.92    2.84
 -10  -2  -4   14.47    2.08
  10  -2   4   13.66    2.06
 -10  -2  -4   13.84    2.88
  10   2   4   18.76    2.19
 -10   2  -4   16.30    3.30
 -10   2  -4   16.02    3.34
 -10   2  -4   13.39    1.91
  10   2   4   14.55    2.13
 -12  -2  -4   18.63    3.76
 -12  -2  -4    8.47    2.87
  12  -2   4    9.77    2.55
  12  -2   4    9.46    2.21
 -12   2  -4    7.36    2.56
 -12   2  -4   10.10    3.19
  12   2   4   12.37    2.37
  12   2   4    9.29    2.36
  13  -3  -4   -0.46    1.11
 -13  -3   4    0.21    1.77
 -13  -3   4    0.65    1.92
  13   3  -4    0.06    1.35
  13   3  -4    3.68    1.83
 -13   3   4   -0.61    1.65
 -13   3   4    4.37    2.49
 -11  -3   4   -1.54    1.31
  11  -3  -4    0.74    1.18
 -11  -3   4    0.94    1.56
  11  -3  -4    0.29    0.97
  11  -3  -4    0.43    0.89
  11   3  -4    2.24    1.48
  11   3  -4   -0.32    0.86
 -11   3   4    1.54    1.85
 -11   3   4   -0.48    1.34
  -9  -3   4    3.45    1.74
   9  -3  -4    7.43    1.71
   9  -3  -4    8.33    1.50
   9  -3  -4    5.70    1.57
  -9  -3   4    6.31    1.39
  -9  -3   4    3.58    1.62
   9   3  -4    5.31    1.43
   9   3  -4   10.46    2.07
  -9   3   4    5.76    2.01
  -9   3   4    7.03    1.97
   9   3  -4    6.68    1.22
  -7  -3   4   26.90    2.66
  -7  -3   4   25.81    2.56
  -7  -3   4   27.53    1.88
   7  -3  -4   24.81    1.85
   7  -3  -4   28.20    2.20
   7  -3  -4   24.80    2.12
  -7   3   4   25.53    1.42
   7   3  -4   24.04    1.57
   7   3  -4   26.57    1.96
   7   3  -4   24.59    2.17
  -7   3   4   26.98    2.53
  -7   3   4   24.98    2.68
  -5  -3   4    1.12    0.89
   5  -3  -4    0.39    0.68
  -5  -3   4    1.40    0.60
  -5  -3   4    1.79    1.05
   5  -3  -4    1.14    0.60
   5  -3  -4    1.09    0.53
  -5   3   4    1.73    1.01
   5   3  -4    1.20    0.44
   5   3  -4    1.87    0.64
  -5   3   4    2.70    0.45
  -5   3   4    1.93    0.93
   5   3  -4    1.00    0.74
  -3  -3   4    6.33    1.19
   3  -3  -4    7.16    0.78
   3  -3  -4    6.49    0.80
  -3  -3   4    6.02    0.79
   3  -3  -4    5.63    0.83
   3   3  -4    5.63    1.02
  -3   3   4    6.95    1.23
   3   3  -4    7.61    0.64
  -3   3   4    8.07    1.00
  -1  -3   4  420.76   12.47
  -1  -3   4  429.26   12.04
   1  -3  -4  424.94   12.60
   1  -3  -4  438.27   12.45
   1  -3  -4  422.78   12.46
   1  -3  -4  434.30   12.13
   1   3  -4  428.31   12.64
  -1   3   4  427.46   12.42
   1   3  -4  431.22   12.55
  -1  -3  -4   63.13    2.55
  -1  -3  -4   62.83    2.55
  -1  -3  -4   68.32    2.48
   1  -3   4   65.23    2.56
  -1  -3  -4   65.66    2.23
  -1  -3  -4   63.62    2.57
   1  -3   4   67.80    2.44
  -1   3  -4   64.44    2.53
  -1   3  -4   67.52    2.12
   1   3   4   64.58    2.60
  -1   3  -4   65.71    2.64
  -1   3  -4   62.97    2.76
  -3  -3  -4   15.99    1.28
  -3  -3  -4   12.95    1.19
   3  -3   4   13.52    1.21
   3  -3   4   13.60    1.20
  -3  -3  -4   13.01    1.24
  -3  -3  -4   13.70    1.31
   3   3   4   12.51    1.19
  -3   3  -4   14.50    1.18
  -3   3  -4   16.54    1.57
  -3   3  -4   14.69    1.36
   3   3   4   13.72    1.08
  -5  -3  -4    9.16    1.39
   5  -3   4    8.18    1.18
   5  -3   4    9.30    1.28
  -5  -3  -4   12.35    1.93
  -5  -3  -4    8.79    1.20
   5  -3   4   11.26    0.89
  -5   3  -4    7.59    1.55
   5   3   4    8.82    1.26
  -5   3  -4    9.67    1.77
  -5   3  -4   10.44    1.21
   5   3   4   10.01    1.06
  -7  -3  -4   18.75    1.92
   7  -3   4   19.74    2.08
   7  -3   4   21.64    2.02
  -7  -3  -4   20.80    2.40
   7  -3   4   18.23    1.44
  -7  -3  -4   24.90    2.66
   7   3   4   17.73    1.84
  -7   3  -4   16.46    1.71
   7   3   4   22.36    1.79
   7   3   4   19.54    2.07
  -7   3  -4   22.01    2.50
  -7   3  -4   20.92    2.56
   9  -3   4   22.81    2.33
   9  -3   4   15.71    2.17
  -9  -3  -4   16.72    2.51
  -9  -3  -4   16.02    2.52
  -9  -3  -4   18.16    2.08
  -9   3  -4   17.39    2.72
   9   3   4   20.72    2.15
  -9   3  -4   17.43    1.95
   9   3   4   22.16    2.38
  -9   3  -4   21.37    2.96
   9   3   4   20.73    1.98
  11  -3   4    2.41    1.35
 -11  -3  -4   -0.38    1.33
  11  -3   4    0.14    0.96
 -11  -3  -4    0.90    1.09
 -11  -3  -4   -0.21    1.37
  11   3   4    0.50    1.09
 -11   3  -4   -0.77    1.30
 -11   3  -4   -0.51    1.53
  11   3   4    0.25    1.00
 -13  -3  -4    7.69    2.92
  13  -3   4    5.29    2.03
 -13  -3  -4    3.20    2.03
[truncated: 2,588,565 more chars]
