# Supplementary material for: Crystal structures of two new six-coordinate iron(III) complexes with 1,2-bis(diphenyl­phosphane) ligands
Source: Acta Crystallogr E Crystallogr Commun. 2018 May 15;74(Pt 6):803–7. doi: 10.1107/S2056989018006898 (PMC6002827; doi:10.1107/S2056989018006898)
Supplement: Supplementary file 2 [file e-74-00803-1sup2.hkl]

data_1                                                                          
_shelx_title ' neijk66 in C2/c'                                                 
_shelx_refln_list_code          4                                               
_shelx_F_calc_maximum      486.24                                               
_exptl_crystal_F_000      2379.54                                               
_reflns_d_resolution_high  0.6798                                               
                                                                                
loop_                                                                           
 _space_group_symop_operation_xyz                                               
 'x, y, z'                                                                      
 '-x, y, -z+1/2'                                                                
 'x+1/2, y+1/2, z'                                                              
 '-x+1/2, y+1/2, -z+1/2'                                                        
 '-x, -y, -z'                                                                   
 'x, -y, z-1/2'                                                                 
 '-x+1/2, -y+1/2, -z'                                                           
 'x+1/2, -y+1/2, z-1/2'                                                         
                                                                                
_cell_length_a     9.7528                                                       
_cell_length_b    23.6871                                                       
_cell_length_c    23.6871                                                       
_cell_angle_alpha  90.000                                                       
_cell_angle_beta  100.541                                                       
_cell_angle_gamma  90.000                                                       
                                                                                
_shelx_F_squared_multiplier     1.000                                           
                                                                                
loop_                                                                           
 _refln_index_h                                                                 
 _refln_index_k                                                                 
 _refln_index_l                                                                 
 _refln_F_squared_calc                                                          
 _refln_F_squared_meas                                                          
 _refln_F_squared_sigma                                                         
 _refln_observed_status                                                         
   2   0   0      51527.90      54361.95       672.89 o                         
   4   0   0     127385.70     133691.66      1620.54 o                         
   6   0   0      51943.56      51835.25       755.90 o                         
   8   0   0         33.82         30.05        77.57 o                         
  10   0   0       2589.17       2814.30       272.94 o                         
  12   0   0        364.99        585.78       250.47 o                         
  14   0   0       1569.57       1583.01       457.67 o                         
   1   1   0     152861.66     161443.38      1357.91 o                         
   3   1   0       3051.14       3278.93        75.29 o                         
   5   1   0      22233.31      22530.57       273.49 o                         
   7   1   0         80.93         54.59        53.23 o                         
   9   1   0       2895.07       2967.52       153.26 o                         
  11   1   0         34.20        -26.46        80.89 o                         
  13   1   0        346.09         55.25       148.89 o                         
   0   2   0      71631.33      45122.59      3961.64 o                         
   2   2   0      18384.30      20855.50       232.16 o                         
   4   2   0       8334.58       9539.68       145.31 o                         
   6   2   0       6836.17       6573.08       141.78 o                         
   8   2   0       7972.91       8075.80       182.40 o                         
  10   2   0       1213.58       1214.46       108.39 o                         
  12   2   0       1711.10       1387.58       198.06 o                         
  14   2   0          1.13         52.84       189.26 o                         
   1   3   0       1064.12       1427.29        40.73 o                         
   3   3   0       7525.89       7783.43       125.24 o                         
   5   3   0         38.48        -10.93        34.39 o                         
   7   3   0       2176.11       2143.15       104.75 o                         
   9   3   0       1177.69       1311.23       152.83 o                         
  11   3   0       3055.51       3087.95       191.89 o                         
  13   3   0          1.07        -19.62       154.34 o                         
   2   4   0      43212.10      44809.78       477.80 o                         
   4   4   0      11724.97      10566.55       194.77 o                         
   6   4   0       7370.77       6726.69       179.54 o                         
   8   4   0      14861.59      15425.44       259.26 o                         
  10   4   0       2527.58       2511.38       178.38 o                         
  12   4   0        147.45         95.94       131.59 o                         
  14   4   0        265.86        263.97       199.02 o                         
   1   5   0     166583.05     166525.73      1425.44 o                         
   3   5   0      31327.58      31799.41       342.10 o                         
   5   5   0      44716.31      42937.44       471.26 o                         
   7   5   0      12727.66      12513.83       217.95 o                         
   9   5   0      12377.58      13103.18       249.53 o                         
  11   5   0        352.93        231.76       107.43 o                         
  13   5   0        791.89        733.80       205.36 o                         
   0   6   0       8767.81      10063.67       187.92 o                         
   2   6   0       2463.69       3199.14        87.80 o                         
   4   6   0       9524.12       9822.39       165.06 o                         
   6   6   0       7194.06       6720.15       155.56 o                         
   8   6   0       1977.88       2227.56       119.24 o                         
  10   6   0       3785.58       4104.30       173.85 o                         
  12   6   0         61.68        -80.65       104.62 o                         
   1   7   0        609.58       1111.38        54.06 o                         
   3   7   0          1.06        133.47        40.13 o                         
   5   7   0       9101.70       9112.09       184.95 o                         
   7   7   0       1854.89       2129.71       107.80 o                         
   9   7   0        526.90        507.41        88.04 o                         
  11   7   0         17.50         41.40       110.39 o                         
  13   7   0         66.42         55.74       138.87 o                         
   0   8   0     221813.17     217899.00      2535.55 o                         
   2   8   0       4090.66       4764.36       102.45 o                         
   4   8   0      14663.52      15706.92       225.06 o                         
   6   8   0      16610.33      16507.87       318.68 o                         
   8   8   0       1048.80       1353.94       109.44 o                         
  10   8   0         23.79        -76.82        76.82 o                         
  12   8   0         15.39         22.23       112.46 o                         
   1   9   0       8024.49       7336.98       134.19 o                         
   3   9   0      11770.21      12174.09       197.42 o                         
   5   9   0       4480.64       4358.68       123.83 o                         
   7   9   0       3303.18       3200.42       158.52 o                         
   9   9   0        191.61        118.73        78.42 o                         
  11   9   0         56.29         -0.55        95.76 o                         
  13   9   0         13.57         74.60       142.01 o                         
   0  10   0      22085.88      20289.63       374.58 o                         
   2  10   0      24868.37      22078.93       258.32 o                         
   4  10   0      14936.09      15533.03       221.73 o                         
   6  10   0       1723.42       2047.70       120.53 o                         
   8  10   0        225.54         78.93        73.33 o                         
  10  10   0        893.68        877.83       129.45 o                         
  12  10   0        767.05        789.08       149.78 o                         
   1  11   0      20492.34      18726.73       231.31 o                         
   3  11   0      56465.71      52048.36       576.21 o                         
   5  11   0        342.52        376.24        67.36 o                         
   7  11   0       1831.72       2193.50       135.21 o                         
   9  11   0         48.58        109.48        75.62 o                         
  11  11   0         20.22        -50.25        99.19 o                         
  13  11   0        998.44        956.86       193.28 o                         
   0  12   0       1269.70       1253.59       116.19 o                         
   2  12   0      60407.11      57184.00       559.53 o                         
   4  12   0        410.15        487.69        69.68 o                         
   6  12   0       5967.76       6318.40       166.98 o                         
   8  12   0       5219.55       5292.31       199.53 o                         
  10  12   0        712.62        634.34       120.55 o                         
  12  12   0        580.11        677.76       147.63 o                         
   1  13   0      26023.49      25410.09       300.53 o                         
   3  13   0      10511.47      10349.36       189.43 o                         
   5  13   0       1155.69       1405.26        98.28 o                         
   7  13   0       4376.70       3961.47       214.56 o                         
   9  13   0       2407.68       2662.44       189.84 o                         
  11  13   0          4.81         61.07       108.19 o                         
  13  13   0         48.54        -48.97       153.83 o                         
   0  14   0      26779.41      27908.42       519.48 o                         
   2  14   0          2.72        -13.11        40.71 o                         
   4  14   0        836.20       1006.92        89.29 o                         
   6  14   0       3600.62       3644.86       133.64 o                         
   8  14   0       1411.56       1575.08       164.32 o                         
  10  14   0        206.16        157.39       101.40 o                         
  12  14   0        749.65       1012.18       195.20 o                         
   1  15   0        905.00       1136.49        77.09 o                         
   3  15   0       5750.26       5884.37       152.37 o                         
   5  15   0       3812.15       4038.63       136.66 o                         
   7  15   0       5535.00       6143.79       174.31 o                         
   9  15   0         10.78         74.02        88.34 o                         
  11  15   0       5084.54       5125.43       274.33 o                         
   0  16   0       3850.97       3244.58       174.07 o                         
   2  16   0      29927.04      29303.19       358.73 o                         
   4  16   0       3263.33       3405.29       139.20 o                         
   6  16   0       9690.13      10274.45       214.94 o                         
   8  16   0       7925.85       8133.42       241.88 o                         
  10  16   0       3201.87       2895.07       225.50 o                         
  12  16   0       2779.77       2417.39       259.64 o                         
   1  17   0        322.06        822.99        75.97 o                         
   3  17   0       3188.11       3040.20       130.39 o                         
   5  17   0        159.25        161.20        70.83 o                         
   7  17   0      15894.01      16024.47       308.39 o                         
   9  17   0         14.34         97.31       105.34 o                         
  11  17   0       1112.02       1499.79       247.15 o                         
   0  18   0       7596.59       7225.50       264.79 o                         
   2  18   0        476.49        534.43        72.92 o                         
   4  18   0        384.38        405.76        85.21 o                         
   6  18   0          4.61        -41.00        60.71 o                         
   8  18   0        337.51        470.02       113.77 o                         
  10  18   0       1053.13        730.93       167.64 o                         
  12  18   0         24.69         -9.53       152.56 o                         
   1  19   0        671.59       1070.63        97.82 o                         
   3  19   0        653.20        754.26       103.52 o                         
   5  19   0        117.86        155.01        77.85 o                         
   7  19   0        585.99        578.08       107.54 o                         
   9  19   0         32.86       -102.90       102.90 o                         
  11  19   0        903.83       1121.67       203.74 o                         
   0  20   0      19755.98      20875.76       433.51 o                         
   2  20   0      23693.61      24512.57       341.07 o                         
   4  20   0       6241.88       6289.12       194.66 o                         
   6  20   0       4161.29       4196.47       168.36 o                         
   8  20   0       2379.39       2192.74       204.46 o                         
  10  20   0       1367.47       1209.85       203.63 o                         
   1  21   0      32225.67      32757.75       442.09 o                         
   3  21   0      10945.91      10594.36       232.24 o                         
   5  21   0       4756.90       4999.63       187.58 o                         
   7  21   0       2298.42       2328.06       302.76 o                         
   9  21   0        309.48        420.41       154.23 o                         
  11  21   0       3207.70       3252.49       323.75 o                         
   0  22   0       1467.56       2111.54       200.84 o                         
   2  22   0        995.64        968.00       107.19 o                         
   4  22   0        512.24        462.50        99.86 o                         
   6  22   0         64.56        100.72       104.38 o                         
   8  22   0       1714.67       1320.39       206.85 o                         
  10  22   0         70.61        -68.80       143.78 o                         
   1  23   0        404.71        396.21        89.94 o                         
   3  23   0       1186.34       1345.52       125.98 o                         
   5  23   0        290.10        275.84        98.00 o                         
   7  23   0        303.29        323.22       135.28 o                         
   9  23   0       1420.71       1184.22       216.19 o                         
   0  24   0         79.95        203.29       115.28 o                         
   2  24   0       1229.11       1076.16       127.08 o                         
   4  24   0         71.86        159.85        97.40 o                         
   6  24   0         32.73         89.02       105.91 o                         
   8  24   0        427.58        528.65       174.24 o                         
  10  24   0        193.28         66.11       160.86 o                         
   1  25   0       2138.40       2246.31       171.36 o                         
   3  25   0       2043.73       2577.14       177.85 o                         
   5  25   0       1011.93       1223.52       155.42 o                         
   7  25   0       5341.26       5167.88       332.37 o                         
   9  25   0       2201.96       2024.90       288.41 o                         
   0  26   0        527.71        531.12       166.49 o                         
   2  26   0       2021.68       1979.06       214.48 o                         
   4  26   0       2611.38       2807.21       213.56 o                         
   6  26   0        495.80        327.99       150.76 o                         
   8  26   0       3907.86       3748.32       343.83 o                         
   1  27   0       1557.39       1719.00       172.89 o                         
   3  27   0        216.95        158.05       111.52 o                         
   5  27   0        766.70        834.95       167.71 o                         
   7  27   0        137.74        295.83       175.78 o                         
   0  28   0         21.78       -134.63       134.63 o                         
   2  28   0       2341.84       1925.71       200.13 o                         
   4  28   0        637.47        438.69       132.99 o                         
   6  28   0        372.39         59.20       148.58 o                         
   8  28   0        757.52        723.04       229.55 o                         
   1  29   0         26.15         19.96       113.26 o                         
   3  29   0        804.14       1088.19       181.28 o                         
   5  29   0       1913.08       1725.16       268.69 o                         
   7  29   0         33.13       -152.10       152.10 o                         
   0  30   0       1469.82       1499.97       266.79 o                         
   2  30   0        508.26        492.74       150.20 o                         
   4  30   0        184.29        198.22       139.79 o                         
   6  30   0        601.04       1055.52       222.71 o                         
   1  31   0        744.60        668.12       157.32 o                         
   3  31   0        603.33        522.71       156.15 o                         
   5  31   0        701.68        448.10       241.36 o                         
   0  32   0       1697.71       1355.41       314.65 o                         
   2  32   0       1270.36       1006.65       188.52 o                         
   4  32   0        764.61        735.95       201.01 o                         
   1  33   0        889.95        799.00       205.57 o                         
   3  33   0        315.85        417.56       161.55 o                         
   0  34   0         33.75        335.40       232.36 o                         
   2  34   0         64.74        -41.85       145.38 o                         
 -13   1   1        209.22        201.98       166.92 o                         
 -11   1   1       7502.35       8370.03       250.34 o                         
  -9   1   1       2246.94       2334.08       123.52 o                         
  -7   1   1         69.19         12.15        52.83 o                         
  -5   1   1      11956.09      11370.43       173.01 o                         
  -3   1   1       9200.96       9516.06       129.71 o                         
  -1   1   1       9870.48      11278.76       131.46 o                         
   1   1   1      23355.23      23750.97       214.68 o                         
   3   1   1      42365.07      43918.42       414.57 o                         
   5   1   1      49852.19      52722.02       523.95 o                         
   7   1   1       2807.06       2857.01       109.23 o                         
   9   1   1        136.05        153.17        62.91 o                         
  11   1   1        456.37        441.79       109.63 o                         
  13   1   1         17.47         12.52       147.90 o                         
 -14   2   1        634.41        484.93       197.08 o                         
 -12   2   1        273.26        243.26       131.79 o                         
 -10   2   1       2808.98       3163.14       153.35 o                         
  -8   2   1         27.99        -19.18        53.67 o                         
  -6   2   1       1547.92       1723.37        84.61 o                         
  -4   2   1        896.64       1040.97        60.00 o                         
  -2   2   1      67806.09      69700.05       654.44 o                         
   0   2   1       3615.33       3616.37        93.02 o                         
   2   2   1       1737.39       1470.63        52.27 o                         
   4   2   1      30106.93      30530.35       324.97 o                         
   6   2   1       4406.67       4418.76       118.16 o                         
   8   2   1        136.83        159.99        64.68 o                         
  10   2   1          2.30        -66.43        68.53 o                         
  12   2   1        282.62        328.39       140.83 o                         
 -13   3   1         20.91        170.51       169.47 o                         
 -11   3   1         41.93         70.34        88.66 o                         
  -9   3   1       3202.70       3484.44       188.50 o                         
  -7   3   1      14602.65      16056.53       247.35 o                         
  -5   3   1      12715.33      13434.69       192.93 o                         
  -3   3   1      56264.77      55919.70       534.86 o                         
  -1   3   1      25772.13      25693.23       258.59 o                         
   1   3   1       9734.30      10606.33       123.23 o                         
   3   3   1      14467.33      14883.19       190.44 o                         
   5   3   1        484.96        743.34        61.76 o                         
   7   3   1         58.13        200.44        59.41 o                         
   9   3   1       7351.29       7338.98       187.94 o                         
  11   3   1       2763.05       3178.31       183.50 o                         
  13   3   1        361.62        539.12       186.14 o                         
 -14   4   1        743.00        525.67       195.99 o                         
 -12   4   1        110.95        123.89       114.39 o                         
 -10   4   1        362.35        203.55        81.26 o                         
  -8   4   1       2930.56       3010.77       120.01 o                         
  -6   4   1       5173.43       5316.81       126.81 o                         
  -4   4   1       9299.75       7564.02       134.26 o                         
  -2   4   1       2141.64       2867.39        67.74 o                         
   0   4   1      46281.66      44518.64       406.04 o                         
   2   4   1       1576.52       1334.17        67.75 o                         
   4   4   1       5116.43       5257.31       119.94 o                         
   6   4   1       3730.21       4079.09       116.45 o                         
   8   4   1        388.03        592.04        80.82 o                         
  10   4   1       4146.43       4465.82       172.63 o                         
  12   4   1          1.72       -113.74       113.74 o                         
 -13   5   1        351.26        176.43       159.81 o                         
 -11   5   1        257.16        411.71       108.86 o                         
  -9   5   1        174.25         91.28        79.71 o                         
  -7   5   1       3757.15       3664.02       120.21 o                         
  -5   5   1         92.58        166.05        46.13 o                         
  -3   5   1      21526.25      23186.99       266.95 o                         
  -1   5   1      11230.78      11095.82       132.24 o                         
   1   5   1       4931.55       5694.57        96.31 o                         
   3   5   1      80698.72      80773.62       752.27 o                         
   5   5   1        495.24        466.10        68.16 o                         
   7   5   1       3909.36       4341.75       132.21 o                         
   9   5   1       3354.96       2904.98       133.30 o                         
  11   5   1        878.53        946.75       135.08 o                         
  13   5   1        787.36        692.79       179.62 o                         
 -12   6   1         53.52         -4.96       109.78 o                         
 -10   6   1        763.21        772.27       134.01 o                         
  -8   6   1          7.35         52.45        56.45 o                         
  -6   6   1       2016.45       1960.91        91.29 o                         
  -4   6   1         59.47        180.84        42.87 o                         
  -2   6   1      11912.41      11240.85       169.62 o                         
   0   6   1      48009.75      48793.73       460.13 o                         
   2   6   1       9729.09       8620.89       132.46 o                         
   4   6   1       4799.20       4261.67       114.76 o                         
   6   6   1       1464.36       1628.23       102.93 o                         
   8   6   1      20630.97      20017.21       307.01 o                         
  10   6   1         22.89        -73.89        73.89 o                         
  12   6   1       2025.66       2221.13       209.84 o                         
 -13   7   1        891.84        706.75       192.29 o                         
 -11   7   1        915.87       1106.14       147.27 o                         
  -9   7   1        295.01        278.33        79.24 o                         
  -7   7   1        110.04         94.82        73.30 o                         
  -5   7   1        589.69       1127.82        84.78 o                         
  -3   7   1      14477.67      14756.74       206.45 o                         
  -1   7   1      32612.84      33247.10       337.80 o                         
   1   7   1      28320.66      27363.33       278.87 o                         
   3   7   1        541.19        434.24        55.21 o                         
   5   7   1       5315.35       5242.79       151.03 o                         
   7   7   1       2315.53       2301.99       122.25 o                         
   9   7   1        784.39        841.16        96.00 o                         
  11   7   1        163.59        184.66       105.84 o                         
  13   7   1       3444.07       3552.12       300.83 o                         
 -12   8   1       2641.84       2666.89       212.01 o                         
 -10   8   1         15.42         79.85        80.12 o                         
  -8   8   1      12088.50      13340.48       260.19 o                         
  -6   8   1       7404.12       7155.75       179.28 o                         
  -4   8   1       9810.93       9308.18       160.84 o                         
  -2   8   1        444.10        331.10        41.85 o                         
   0   8   1       3856.12       3741.67        86.55 o                         
   2   8   1      34131.99      32498.37       368.00 o                         
   4   8   1       6187.30       6119.88       142.82 o                         
   6   8   1       1369.87       1693.48       122.19 o                         
   8   8   1       1947.47       2044.08       137.02 o                         
  10   8   1         65.80         93.97        87.76 o                         
  12   8   1       2378.21       2346.20       215.71 o                         
 -13   9   1       1157.96        724.01       176.77 o                         
 -11   9   1        671.29        680.00       127.67 o                         
  -9   9   1       2595.12       2866.67       157.48 o                         
  -7   9   1       3067.16       2924.94       151.39 o                         
  -5   9   1      13649.14      14235.83       224.31 o                         
  -3   9   1       7924.63       7831.59       158.42 o                         
  -1   9   1       2032.63       1784.86        65.92 o                         
   1   9   1      30206.71      29272.24       307.07 o                         
   3   9   1       6981.38       7022.41       138.07 o                         
   5   9   1         29.57        -24.85        49.11 o                         
   7   9   1       1584.60       1426.74       125.54 o                         
   9   9   1         23.24        -27.34        71.58 o                         
  11   9   1       1553.84       1517.01       164.40 o                         
  13   9   1        367.02        383.65       164.12 o                         
 -12  10   1        318.37        283.23       119.56 o                         
 -10  10   1        100.49        235.21        96.40 o                         
  -8  10   1      12157.69      12709.88       292.50 o                         
  -6  10   1       3994.32       4313.65       143.12 o                         
  -4  10   1       5221.56       5507.03       128.64 o                         
  -2  10   1       2445.78       2504.95        79.45 o                         
   0  10   1       3389.73       4447.80       101.63 o                         
   2  10   1       6277.16       6206.57       138.51 o                         
   4  10   1       2178.94       2145.03        93.37 o                         
   6  10   1       1473.95       1605.50       113.57 o                         
   8  10   1       4887.77       4606.38       187.20 o                         
  10  10   1       1095.83       1106.93       142.42 o                         
  12  10   1        579.31        439.94       135.83 o                         
 -13  11   1        115.32        277.61       161.93 o                         
 -11  11   1        417.10        312.83       113.75 o                         
  -9  11   1        637.61        435.41       108.67 o                         
  -7  11   1         47.44        115.62        67.83 o                         
  -5  11   1       2508.85       2634.99       105.87 o                         
  -3  11   1      17129.16      16640.34       251.61 o                         
  -1  11   1       6257.37       6344.88       124.45 o                         
   1  11   1       2306.14       2283.10        75.82 o                         
   3  11   1       4172.17       4655.55       119.72 o                         
   5  11   1       1627.72       1837.42       110.66 o                         
   7  11   1       3406.56       3374.54       148.46 o                         
   9  11   1        610.70        763.69       134.95 o                         
  11  11   1        217.90        121.57       102.44 o                         
  13  11   1       1143.40       1049.50       199.36 o                         
 -12  12   1        152.74        235.35       131.52 o                         
 -10  12   1        706.91        751.44       124.71 o                         
  -8  12   1       1746.43       1583.20       160.47 o                         
  -6  12   1         12.62        102.77        72.06 o                         
  -4  12   1       9419.47       8343.11       171.26 o                         
  -2  12   1       2057.94       2390.42        91.40 o                         
   0  12   1       1976.25       1898.56        78.27 o                         
   2  12   1       6599.71       7234.18       137.26 o                         
   4  12   1      17240.04      17686.68       266.25 o                         
   6  12   1        747.75        837.04        89.28 o                         
   8  12   1       5790.49       5803.46       223.14 o                         
  10  12   1        519.89        363.53       114.52 o                         
  12  12   1        694.28        732.85       163.01 o                         
 -13  13   1        128.40        -12.87       146.41 o                         
 -11  13   1       1513.49       1623.89       173.95 o                         
  -9  13   1        972.95        769.41       119.87 o                         
  -7  13   1       2979.84       2967.52       146.27 o                         
  -5  13   1       4703.50       4486.10       140.16 o                         
  -3  13   1        720.35       1368.25        95.65 o                         
  -1  13   1        598.31       1068.06        71.28 o                         
   1  13   1        187.48        317.68        49.94 o                         
   3  13   1      35105.85      33460.13       421.86 o                         
   5  13   1       5185.67       4959.65       141.86 o                         
   7  13   1       4329.67       4556.84       157.54 o                         
   9  13   1       1925.94       1944.50       166.09 o                         
  11  13   1        211.34        176.56       119.15 o                         
  13  13   1        394.95        132.18       499.34 o                         
 -12  14   1        161.47        289.16       161.68 o                         
 -10  14   1        838.65        976.70       141.73 o                         
  -8  14   1        779.76        815.21       113.82 o                         
  -6  14   1      16019.10      16501.70       300.58 o                         
  -4  14   1      20649.19      20712.80       320.33 o                         
  -2  14   1       2944.41       2994.80        98.78 o                         
   0  14   1      17909.54      17504.80       273.49 o                         
   2  14   1        197.44        594.03        61.83 o                         
   4  14   1      11387.28      10360.43       204.01 o                         
   6  14   1         17.25         41.45        59.56 o                         
   8  14   1        921.27       1159.04       125.54 o                         
  10  14   1        131.95        168.28        99.88 o                         
  12  14   1        309.02        239.34       134.97 o                         
 -11  15   1         81.21        121.95       135.79 o                         
  -9  15   1       1720.13       1794.89       156.18 o                         
  -7  15   1       7966.25       7798.82       290.68 o                         
  -5  15   1       9268.70       9282.55       194.31 o                         
  -3  15   1      46249.69      44251.83       507.62 o                         
  -1  15   1       1027.76        935.78        73.48 o                         
   1  15   1       9058.17       9003.79       165.47 o                         
   3  15   1        321.15        360.16        66.93 o                         
   5  15   1          4.68        -12.06        60.24 o                         
   7  15   1        285.92        238.45        74.04 o                         
   9  15   1        671.46        858.55       130.90 o                         
  11  15   1         14.24         -5.60       118.89 o                         
 -12  16   1        233.25        215.76       152.16 o                         
 -10  16   1          6.08        110.05       117.85 o                         
  -8  16   1       3116.40       2792.59       180.79 o                         
  -6  16   1         60.03        122.62        66.59 o                         
  -4  16   1      19423.24      19246.06       318.90 o                         
  -2  16   1       8449.38       7783.59       161.84 o                         
   0  16   1       1477.97       1804.83       101.38 o                         
   2  16   1        370.25        566.08        70.35 o                         
   4  16   1       2753.65       2993.70       128.51 o                         
   6  16   1        340.01        246.41        73.14 o                         
   8  16   1        582.90        567.05       108.07 o                         
  10  16   1       1216.80       1434.98       178.47 o                         
  12  16   1          3.92        -63.24       143.14 o                         
 -11  17   1       1999.00       2272.56       241.84 o                         
  -9  17   1        365.23        144.29        98.96 o                         
  -7  17   1       1770.47       1776.80       132.35 o                         
  -5  17   1      10841.83      11149.15       220.51 o                         
  -3  17   1       1553.03       1814.38       111.59 o                         
  -1  17   1       3138.14       2867.69       115.32 o                         
   1  17   1       3311.14       3100.77       111.12 o                         
   3  17   1        163.05        181.53        65.09 o                         
   5  17   1       9229.62       9290.10       213.20 o                         
   7  17   1       4710.96       4887.86       174.59 o                         
   9  17   1       1119.70        548.27       124.88 o                         
  11  17   1       6198.46       6935.00       342.99 o                         
 -12  18   1         17.90        -82.18       144.05 o                         
 -10  18   1         61.46        230.69       136.77 o                         
  -8  18   1        726.24        538.12       110.87 o                         
  -6  18   1        229.33        153.47        69.85 o                         
  -4  18   1        150.70        350.30        81.15 o                         
  -2  18   1         91.74        132.76        57.69 o                         
   0  18   1         54.54        133.22        67.45 o                         
   2  18   1        608.88        855.93        84.99 o                         
   4  18   1        505.24        984.50       100.25 o                         
   6  18   1       1166.20       1240.12       115.99 o                         
   8  18   1       1707.15       1834.66       228.62 o                         
  10  18   1       5059.96       5018.87       296.45 o                         
 -11  19   1       2784.31       3369.89       327.73 o                         
  -9  19   1        223.11        233.69       124.91 o                         
  -7  19   1        785.58        858.26       118.51 o                         
  -5  19   1       9968.84      10785.87       327.52 o                         
  -3  19   1       1264.68       1420.30       108.52 o                         
  -1  19   1      15831.19      15329.13       266.65 o                         
   1  19   1      10538.76      10585.50       214.52 o                         
   3  19   1      13817.66      13757.58       259.19 o                         
   5  19   1       7321.86       7280.98       213.87 o                         
   7  19   1         43.20        -26.01        80.93 o                         
   9  19   1        117.85        200.45       123.29 o                         
  11  19   1       1087.00       1192.10       210.81 o                         
 -10  20   1       4013.30       3849.63       328.40 o                         
  -8  20   1         99.17         86.33       109.46 o                         
  -6  20   1       6240.27       6460.00       217.54 o                         
  -4  20   1        692.49       1000.52       111.12 o                         
  -2  20   1        813.39       1028.95        93.43 o                         
   0  20   1       7253.67       7234.23       205.37 o                         
   2  20   1       3835.94       3783.47       132.59 o                         
   4  20   1       7768.64       7625.86       212.95 o                         
   6  20   1        915.19        812.04       107.17 o                         
   8  20   1         79.41         -9.55        97.18 o                         
  10  20   1        499.53        440.67       157.88 o                         
 -11  21   1        264.62         88.22       165.59 o                         
  -9  21   1        171.48         93.60       139.39 o                         
  -7  21   1         25.91         22.09       104.42 o                         
  -5  21   1        302.70        248.66       110.65 o                         
  -3  21   1       8087.49       8031.66       217.82 o                         
  -1  21   1        958.00       1155.61       106.30 o                         
   1  21   1       2022.91       2456.87       125.65 o                         
   3  21   1         19.96         83.49        68.81 o                         
   5  21   1        552.50        441.48        94.73 o                         
   7  21   1        524.38        321.78       100.58 o                         
   9  21   1       1956.15       1970.88       250.36 o                         
  11  21   1        712.14        544.68       196.69 o                         
 -10  22   1        118.44        201.19       156.21 o                         
  -8  22   1       3037.82       2854.30       256.02 o                         
  -6  22   1        586.40        611.88       127.74 o                         
  -4  22   1       4948.21       4813.52       209.38 o                         
  -2  22   1         15.36          8.22        62.38 o                         
   0  22   1        724.77        665.45        86.48 o                         
   2  22   1       4084.11       4304.47       162.16 o                         
   4  22   1       1223.85       1417.37       145.59 o                         
   6  22   1       6447.70       6329.74       236.75 o                         
   8  22   1         52.66         88.78       137.28 o                         
  10  22   1       2880.68       2755.32       290.17 o                         
  -9  23   1         18.25        125.64       144.21 o                         
  -7  23   1       3399.58       3175.32       257.49 o                         
  -5  23   1       1505.57       1894.11       163.83 o                         
  -3  23   1       1780.66       2196.23       152.58 o                         
  -1  23   1       5615.85       5761.63       190.94 o                         
   1  23   1       8215.24       8632.35       248.90 o                         
   3  23   1        101.65        157.14        80.60 o                         
   5  23   1       3680.26       3516.39       200.46 o                         
   7  23   1         22.28         -1.50       109.87 o                         
   9  23   1        257.55        188.46       153.85 o                         
 -10  24   1        987.85        346.79       182.48 o                         
  -8  24   1         47.45        340.15       160.01 o                         
  -6  24   1       6600.95       6969.86       306.00 o                         
  -4  24   1       5834.68       6198.05       245.75 o                         
  -2  24   1       7887.69       8663.59       256.07 o                         
   0  24   1        596.97        740.37       110.39 o                         
   2  24   1        431.55        457.14       100.70 o                         
   4  24   1       1045.05        996.37       168.05 o                         
   6  24   1       1227.47       1205.99       181.48 o                         
   8  24   1       1854.95       1909.21       259.07 o                         
  10  24   1        175.57        466.83       193.35 o                         
  -9  25   1        134.73        -67.71       143.31 o                         
  -7  25   1        842.10        830.57       167.63 o                         
  -5  25   1       2742.30       2727.36       213.38 o                         
  -3  25   1        774.87       1049.73       134.01 o                         
  -1  25   1       1123.31        892.91       193.57 o                         
   1  25   1        480.29        579.78       108.84 o                         
   3  25   1        327.13        460.36       106.92 o                         
   5  25   1       2494.52       2557.17       202.62 o                         
   7  25   1        291.64        495.40       167.24 o                         
   9  25   1        371.06        499.54       204.05 o                         
  -8  26   1         13.60        245.79       177.47 o                         
  -6  26   1       3381.69       3337.04       349.43 o                         
  -4  26   1          4.04        -24.01       100.64 o                         
  -2  26   1         44.30        192.94        98.41 o                         
   0  26   1         21.96        -62.98        84.59 o                         
   2  26   1       1633.16       1680.98       203.49 o                         
   4  26   1        455.23        584.33       134.27 o                         
   6  26   1       3443.30       3898.25       280.46 o                         
   8  26   1         33.25        117.85       165.88 o                         
  -7  27   1          1.77         20.76       135.76 o                         
  -5  27   1       2559.79       2455.65       230.67 o                         
  -3  27   1         85.35        147.59       110.03 o                         
  -1  27   1       3133.87       3378.01       296.89 o                         
   1  27   1        366.57        203.71       102.97 o                         
   3  27   1        284.72        342.48       109.50 o                         
   5  27   1        413.25        509.73       153.67 o                         
   7  27   1        567.80        456.89       183.16 o                         
  -8  28   1        202.85        493.33       203.04 o                         
  -6  28   1        622.79        818.56       260.16 o                         
  -4  28   1        230.92        296.84       127.22 o                         
  -2  28   1       2471.40       2245.63       219.06 o                         
   0  28   1        247.21        149.49       107.98 o                         
   2  28   1        769.69        762.31       138.46 o                         
   4  28   1        436.35        407.83       130.55 o                         
   6  28   1        300.20        211.24       147.66 o                         
   8  28   1        128.79        285.94       196.09 o                         
  -7  29   1         24.10         85.39       163.69 o                         
  -5  29   1         43.23         44.43       143.49 o                         
  -3  29   1        428.28        351.47       136.34 o                         
  -1  29   1        828.07        897.13       208.20 o                         
   1  29   1         33.03        -98.07        98.07 o                         
   3  29   1       1207.63       1260.99       187.33 o                         
   5  29   1          0.38        -31.03       132.57 o                         
   7  29   1         40.34        295.56       173.90 o                         
  -6  30   1         12.03       -124.07       156.56 o                         
  -4  30   1        748.33        515.07       174.99 o                         
  -2  30   1        145.18       -106.41       106.41 o                         
   0  30   1        254.90        254.00       131.27 o                         
   2  30   1       1624.71       1142.91       257.25 o                         
   4  30   1       1066.27       1131.46       178.63 o                         
   6  30   1         89.28         87.04       165.79 o                         
  -5  31   1         36.36       -155.50       155.50 o                         
  -3  31   1         41.12        -34.82       127.00 o                         
  -1  31   1        478.08        148.46       133.86 o                         
   1  31   1         18.14        231.78       147.25 o                         
   3  31   1       1973.16       2049.29       233.13 o                         
   5  31   1        161.13        257.52       185.22 o                         
  -4  32   1          2.21        -82.75       156.53 o                         
  -2  32   1         36.65        157.66       138.29 o                         
   0  32   1          2.10        129.88       152.85 o                         
   2  32   1        128.08         -8.75       138.80 o                         
   4  32   1         79.77        -45.02       147.79 o                         
  -3  33   1         54.62        268.44       188.39 o                         
  -1  33   1        122.96        166.54       186.11 o                         
   1  33   1        530.12        399.22       171.54 o                         
   3  33   1        558.23        428.18       178.63 o                         
  -2  34   1         16.96         48.03       160.01 o                         
   0  34   1          4.75          1.82       156.97 o                         
   2  34   1        157.14         88.63       159.64 o                         
 -14   0   2       1251.71       1633.73       366.80 o                         
 -12   0   2       5633.20       5645.56       391.72 o                         
 -10   0   2       3459.02       3649.88       206.41 o                         
  -8   0   2       5804.05       6255.99       241.19 o                         
  -6   0   2      40417.17      40628.89       618.83 o                         
  -4   0   2        450.73        909.04        77.41 o                         
  -2   0   2      41853.67      43223.68       542.38 o                         
   2   0   2      12491.38      11831.34       219.12 o                         
   4   0   2      19061.92      21257.04       361.78 o                         
   6   0   2        135.10        177.48        81.00 o                         
   8   0   2        504.02        360.67        99.64 o                         
  10   0   2        568.20        672.77       149.29 o                         
  12   0   2          0.26          1.64       156.65 o                         
 -13   1   2        551.47        215.89       172.01 o                         
 -11   1   2       5253.29       5354.11       251.80 o                         
  -9   1   2       3418.71       3698.24       138.51 o                         
  -7   1   2      45098.90      44448.57       488.71 o                         
  -5   1   2        602.30       1007.38        63.73 o                         
  -3   1   2         67.79         96.59        29.61 o                         
  -1   1   2      29231.28      31294.43       318.89 o                         
   1   1   2      17495.71      17183.65       185.05 o                         
   3   1   2      43495.63      45915.72       452.17 o                         
   5   1   2      16700.35      17104.87       230.64 o                         
   7   1   2       1917.09       2159.81       111.30 o                         
   9   1   2       6327.52       5996.91       170.12 o                         
  11   1   2        101.69        254.29        98.37 o                         
  13   1   2       1165.25       1217.35       226.72 o                         
 -14   2   2       4530.26       4278.35       373.61 o                         
 -12   2   2         21.68       -112.38       112.38 o                         
 -10   2   2       1069.02       1186.20       116.41 o                         
  -8   2   2       2641.98       3132.21       130.49 o                         
  -6   2   2      10944.45      10351.06       175.16 o                         
  -4   2   2      45391.02      47574.21       457.95 o                         
  -2   2   2      63985.42      67153.25       671.86 o                         
   0   2   2     112913.28     119620.98      1189.74 o                         
   2   2   2      22569.17      23438.72       237.18 o                         
   4   2   2      63777.66      64483.58       629.53 o                         
   6   2   2      24198.17      24387.91       310.47 o                         
   8   2   2       6338.14       6993.69       172.60 o                         
  10   2   2       3634.30       4029.75       177.96 o                         
  12   2   2        632.77        393.47       137.50 o                         
 -13   3   2       1145.41        712.23       256.52 o                         
 -11   3   2        759.76        802.71       129.10 o                         
  -9   3   2       3906.03       4061.44       170.82 o                         
  -7   3   2         92.95         74.00        50.75 o                         
  -5   3   2      27026.04      26405.59       303.35 o                         
  -3   3   2       4710.34       4718.17        91.40 o                         
  -1   3   2      11423.97      11486.21       134.21 o                         
   1   3   2      38367.64      37182.62       348.89 o                         
   3   3   2      13682.60      13542.33       180.19 o                         
   5   3   2      98468.10      95183.40       909.39 o                         
   7   3   2       6173.25       6252.05       153.44 o                         
   9   3   2      12301.47      13635.19       257.12 o                         
  11   3   2        343.89        249.65       103.60 o                         
  13   3   2        403.89        346.75       189.92 o                         
 -14   4   2          2.22         -3.29       165.09 o                         
 -12   4   2        132.42        -43.62       110.47 o                         
 -10   4   2       1841.83       1747.97       131.97 o                         
  -8   4   2      16835.09      17453.05       279.12 o                         
  -6   4   2        579.58        732.43        65.47 o                         
  -4   4   2       3346.79       3918.31       103.34 o                         
  -2   4   2      17150.88      17757.58       205.15 o                         
   0   4   2       3488.96       3502.06        62.81 o                         
   2   4   2      23400.28      24823.08       280.98 o                         
   4   4   2      45633.75      43856.39       460.39 o                         
   6   4   2       3710.26       3502.93       110.68 o                         
   8   4   2       2828.22       2666.35       128.76 o                         
  10   4   2       9872.02       9966.69       247.66 o                         
  12   4   2        653.59        426.72       155.41 o                         
 -13   5   2          5.01         53.75       155.19 o                         
 -11   5   2        380.96        278.83        97.31 o                         
  -9   5   2        232.77        225.51        71.64 o                         
  -7   5   2        320.90        325.17        59.78 o                         
  -5   5   2         50.03         -8.04        34.28 o                         
  -3   5   2       9551.79       9208.38       135.86 o                         
  -1   5   2       2264.62       2327.75        59.29 o                         
   1   5   2       9156.71       9236.62       121.15 o                         
   3   5   2        143.14        210.74        45.52 o                         
   5   5   2      17095.65      16919.68       244.65 o                         
   7   5   2       1407.39       1361.82        97.52 o                         
   9   5   2       8098.47       8594.78       203.96 o                         
  11   5   2        380.06        329.20       100.71 o                         
  13   5   2         26.60        200.11       151.38 o                         
 -14   6   2       1515.14        913.34       335.03 o                         
 -12   6   2        582.37        440.14       149.60 o                         
 -10   6   2       2194.58       2101.33       156.70 o                         
  -8   6   2       6719.24       6731.84       164.74 o                         
  -6   6   2       5861.35       5816.55       145.06 o                         
  -4   6   2       4951.29       6077.04       124.29 o                         
  -2   6   2       1560.32       2219.60        68.31 o                         
   0   6   2       3830.02       5000.24        82.89 o                         
   2   6   2       1641.39       2511.44        78.17 o                         
   4   6   2      31185.15      32183.35       369.41 o                         
   6   6   2       8573.79       8612.16       207.90 o                         
   8   6   2      10895.99      11937.40       229.44 o                         
  10   6   2       1931.07       2011.93       150.57 o                         
  12   6   2        146.32         35.58       118.27 o                         
 -13   7   2       1748.44       1318.08       217.86 o                         
 -11   7   2         30.11          8.68        89.01 o                         
  -9   7   2       7721.99       7982.07       206.96 o                         
  -7   7   2       7410.81       7170.61       240.97 o                         
  -5   7   2       6399.66       6774.84       157.51 o                         
  -3   7   2      39797.51      40546.58       436.92 o                         
  -1   7   2       8465.70       8865.97       126.17 o                         
   1   7   2      19204.47      19250.42       212.81 o                         
   3   7   2      50203.74      47440.66       510.72 o                         
   5   7   2       5740.83       5056.94       138.76 o                         
   7   7   2      33306.88      33194.75       433.35 o                         
   9   7   2      10678.61      11421.62       239.77 o                         
  11   7   2        374.74         97.77       101.71 o                         
  13   7   2       2848.39       2934.87       276.19 o                         
 -12   8   2        177.89        199.00       116.75 o                         
 -10   8   2         51.65        -62.52        72.53 o                         
  -8   8   2       2484.97       2780.22       133.30 o                         
  -6   8   2        156.94        169.69        60.59 o                         
  -4   8   2      10605.71      10733.98       173.06 o                         
  -2   8   2      40141.59      38482.01       379.18 o                         
   0   8   2        325.05        999.01        50.48 o                         
   2   8   2      47186.34      43967.47       446.91 o                         
   4   8   2      52873.66      52475.08       580.83 o                         
   6   8   2      13652.08      13379.18       269.48 o                         
   8   8   2      14919.78      15036.36       300.25 o                         
  10   8   2       5668.40       5868.42       214.58 o                         
  12   8   2        716.08        855.23       161.25 o                         
 -13   9   2        569.96        587.16       158.57 o                         
 -11   9   2        552.11        556.76       125.31 o                         
  -9   9   2        173.26        134.84        80.66 o                         
  -7   9   2       6470.86       6160.09       181.71 o                         
  -5   9   2        147.71        234.95        50.86 o                         
  -3   9   2       9289.45       8888.56       167.99 o                         
  -1   9   2      11204.61      11678.83       162.84 o                         
   1   9   2        181.49        509.64        45.73 o                         
   3   9   2      37512.48      36041.92       400.89 o                         
   5   9   2       1427.58       1476.22       100.89 o                         
   7   9   2        548.54        671.14       104.61 o                         
   9   9   2       3598.26       3520.29       181.87 o                         
  11   9   2       2080.33       1992.12       216.05 o                         
  13   9   2        136.22        118.52       148.17 o                         
 -12  10   2          6.77        -25.18       105.22 o                         
 -10  10   2       1435.06       1455.53       165.11 o                         
  -8  10   2        442.50        658.57        93.11 o                         
  -6  10   2        367.73        448.23        72.55 o                         
  -4  10   2        227.43        301.88        51.87 o                         
  -2  10   2       5227.77       4953.63       109.10 o                         
   0  10   2      40172.98      39734.65       395.11 o                         
   2  10   2       2012.67       1963.06        78.69 o                         
   4  10   2       1110.96       1385.76        86.19 o                         
   6  10   2        610.70        773.53        91.90 o                         
   8  10   2        984.63       1024.97       122.17 o                         
  10  10   2        322.33        490.52       101.52 o                         
  12  10   2       1103.83        585.06       157.50 o                         
 -13  11   2         99.02        273.34       158.41 o                         
 -11  11   2         64.41          1.89       100.29 o                         
  -9  11   2       2914.99       3056.11       209.97 o                         
  -7  11   2        687.79        655.12       125.92 o                         
  -5  11   2        714.37        960.01        78.87 o                         
  -3  11   2         90.85        167.29        49.04 o                         
  -1  11   2      26784.00      26972.52       311.13 o                         
   1  11   2       6356.13       5517.04       124.36 o                         
   3  11   2         19.62        649.21        64.28 o                         
   5  11   2       1172.82       1365.84        94.08 o                         
   7  11   2       1410.49       1622.15       136.86 o                         
   9  11   2       1748.72       2228.59       160.04 o                         
  11  11   2       2918.81       3228.95       223.96 o                         
  13  11   2         61.48        -75.07       131.81 o                         
 -12  12   2        747.93        673.43       157.24 o                         
 -10  12   2       1778.53       1929.95       173.17 o                         
  -8  12   2        315.67        518.07        96.87 o                         
  -6  12   2        323.82        258.20        74.90 o                         
  -4  12   2        110.34        237.33        58.12 o                         
  -2  12   2      20879.46      21026.96       259.43 o                         
   0  12   2      16796.50      15376.84       205.68 o                         
   2  12   2      17238.37      17799.07       252.32 o                         
   4  12   2       2809.82       2540.67       106.96 o                         
   6  12   2       4536.82       4803.75       147.31 o                         
   8  12   2       1614.29       1514.80       121.94 o                         
  10  12   2       1294.56       1518.46       187.13 o                         
  12  12   2       3796.23       3962.61       281.86 o                         
 -13  13   2        193.00         18.39       155.41 o                         
 -11  13   2       1417.79       1492.63       169.37 o                         
  -9  13   2         59.21         37.94        84.33 o                         
  -7  13   2      15200.38      15346.09       319.03 o                         
  -5  13   2        746.91        819.26        80.20 o                         
  -3  13   2      54461.93      52816.61       566.18 o                         
  -1  13   2      15598.61      15154.73       219.15 o                         
   1  13   2      34291.99      31564.62       353.03 o                         
   3  13   2      34237.00      33309.57       383.59 o                         
   5  13   2       7119.60       6733.18       163.05 o                         
   7  13   2      11733.67      12286.48       252.71 o                         
   9  13   2       1917.98       1711.95       158.99 o                         
  11  13   2       4702.62       4849.40       393.65 o                         
 -12  14   2       2814.93       3255.53       287.18 o                         
 -10  14   2        835.02        722.47       133.35 o                         
  -8  14   2       8729.53       9466.16       361.90 o                         
  -6  14   2       4850.34       4854.77       149.82 o                         
  -4  14   2        205.64        160.60        61.71 o                         
  -2  14   2      21550.77      19668.71       259.92 o                         
   0  14   2       1526.31       1990.08        81.05 o                         
   2  14   2      37457.17      34283.87       412.44 o                         
   4  14   2      12866.15      12113.29       223.83 o                         
   6  14   2       3524.29       3415.98       134.87 o                         
   8  14   2       5842.99       5686.98       248.21 o                         
  10  14   2        782.80       1003.31       154.70 o                         
  12  14   2        240.78        240.19       132.14 o                         
 -11  15   2       1574.54       1788.92       234.14 o                         
  -9  15   2          2.55        -43.56        80.92 o                         
  -7  15   2       9819.58       9322.29       222.74 o                         
  -5  15   2       1905.99       2133.19       112.38 o                         
  -3  15   2       3032.49       3057.00       108.81 o                         
  -1  15   2       3968.20       4233.81       130.70 o                         
   1  15   2        451.08        403.45        62.81 o                         
   3  15   2       4404.31       3990.43       122.21 o                         
   5  15   2       1900.43       1845.93       131.32 o                         
   7  15   2       5057.26       5169.65       164.58 o                         
   9  15   2         32.37         18.66        94.66 o                         
  11  15   2        538.78        309.56       136.85 o                         
 -12  16   2        960.35        534.24       179.19 o                         
 -10  16   2        416.48        259.22       126.73 o                         
  -8  16   2        702.32        488.87       103.65 o                         
  -6  16   2       3174.82       3218.36       133.92 o                         
  -4  16   2       7839.54       6983.84       184.03 o                         
  -2  16   2       1849.48       1887.72        94.73 o                         
   0  16   2      29983.57      28667.72       363.69 o                         
   2  16   2       4224.55       4132.27       133.10 o                         
   4  16   2        339.45        365.38        75.60 o                         
   6  16   2       1200.73       1060.27       101.03 o                         
   8  16   2         24.56          6.84        91.15 o                         
  10  16   2        107.20         42.95       115.51 o                         
  12  16   2         20.81        -30.45       139.67 o                         
 -11  17   2       2726.50       2379.41       284.78 o                         
  -9  17   2         57.83        122.30       102.88 o                         
  -7  17   2       1831.42       2123.78       140.69 o                         
  -5  17   2        365.95        249.30        68.29 o                         
  -3  17   2         30.24        175.34        60.80 o                         
  -1  17   2        812.48       1168.73        98.54 o                         
   1  17   2       1119.00       1584.89        97.05 o                         
   3  17   2       5415.54       5582.85       162.81 o                         
   5  17   2       2800.01       3182.87       139.37 o                         
   7  17   2      10931.07      12482.33       270.41 o                         
   9  17   2        244.55         78.24       109.94 o                         
  11  17   2       2274.23       1772.88       219.38 o                         
 -12  18   2       2317.22       2094.02       257.23 o                         
 -10  18   2       2667.52       3254.61       350.70 o                         
  -8  18   2       7524.96       8146.08       320.91 o                         
  -6  18   2      12562.00      12483.40       242.85 o                         
  -4  18   2      10549.77      10283.19       231.91 o                         
  -2  18   2       6235.54       6673.19       157.33 o                         
   0  18   2      12517.68      12104.15       221.44 o                         
   2  18   2      22187.73      21826.93       305.24 o                         
   4  18   2       2977.46       3154.32       150.55 o                         
   6  18   2      32528.07      33783.08       494.39 o                         
   8  18   2       2835.50       2663.14       188.49 o                         
  10  18   2       1480.21       1562.37       192.19 o                         
 -11  19   2       2751.28       2765.56       295.05 o                         
  -9  19   2       1024.66        844.49       151.03 o                         
  -7  19   2       9596.29       9812.49       305.56 o                         
  -5  19   2       2230.45       2225.88       127.81 o                         
  -3  19   2       1608.21       1635.34       106.75 o                         
  -1  19   2       6659.94       7044.45       180.02 o                         
   1  19   2       5751.47       5255.88       145.64 o                         
   3  19   2       3356.46       3486.22       142.27 o                         
   5  19   2      10900.61      11957.42       270.96 o                         
   7  19   2       6302.66       6098.26       215.58 o                         
   9  19   2        204.06        225.49       118.78 o                         
  11  19   2       2373.36       2575.59       268.50 o                         
 -10  20   2        483.71        278.83       157.64 o                         
  -8  20   2         94.16        133.79       116.68 o                         
  -6  20   2         70.35         62.66        83.97 o                         
  -4  20   2        837.26        847.68       112.04 o                         
  -2  20   2       2310.32       2623.81       130.15 o                         
   0  20   2        257.68        395.37        89.12 o                         
   2  20   2       3207.52       3392.37       138.44 o                         
   4  20   2       2920.76       2708.50       203.41 o                         
   6  20   2       1216.27       1456.03       131.45 o                         
   8  20   2          7.66        -30.97        95.47 o                         
  10  20   2         33.99         66.05       136.20 o                         
 -11  21   2          8.06         -6.57       158.42 o                         
  -9  21   2        143.04         90.45       138.76 o                         
  -7  21   2        805.77        548.45       144.60 o                         
  -5  21   2       5089.69       4901.82       201.34 o                         
  -3  21   2       8257.41       8451.55       208.50 o                         
  -1  21   2        330.26        472.26        81.52 o                         
   1  21   2        523.17        506.82        86.96 o                         
   3  21   2       2102.43       2216.87       135.09 o                         
   5  21   2       1615.06       1719.21       143.01 o                         
   7  21   2          2.75        154.44        90.25 o                         
   9  21   2        800.54        627.73       156.40 o                         
  11  21   2        702.43        355.59       177.54 o                         
 -10  22   2          3.53         32.15       145.61 o                         
  -8  22   2        667.66        638.61       157.97 o                         
  -6  22   2         64.09        168.12       105.99 o                         
  -4  22   2       3431.07       3759.43       187.28 o                         
  -2  22   2      13082.17      13370.10       265.74 o                         
   0  22   2        217.25        239.13        74.69 o                         
   2  22   2      10838.13      11795.06       266.60 o                         
   4  22   2         38.29         25.03        77.71 o                         
   6  22   2        234.88        421.76        97.84 o                         
   8  22   2         63.09        313.25       144.99 o                         
  10  22   2          4.28        259.68       170.07 o                         
  -9  23   2        315.49        587.31       178.79 o                         
  -7  23   2       4704.79       5260.89       283.60 o                         
  -5  23   2       4207.09       4144.02       257.12 o                         
  -3  23   2      13187.50      14572.31       306.23 o                         
  -1  23   2       8330.32       8166.63       240.26 o                         
   1  23   2       5937.58       6134.86       213.11 o                         
   3  23   2       1898.13       2271.66       162.11 o                         
   5  23   2        252.57        329.46       107.44 o                         
   7  23   2        840.27        471.94       147.36 o                         
   9  23   2        343.26        183.74       153.62 o                         
 -10  24   2       1043.69        393.87       178.59 o                         
  -8  24   2        391.94        258.13       145.33 o                         
  -6  24   2       2895.44       3084.52       252.78 o                         
  -4  24   2       1378.14       1244.41       142.57 o                         
  -2  24   2       2580.22       2924.89       170.98 o                         
   0  24   2       1238.85       1536.73       143.91 o                         
   2  24   2         27.59        138.32        84.16 o                         
   4  24   2         12.69        -28.30        90.07 o                         
   6  24   2        432.21        302.41       128.01 o                         
   8  24   2         41.32        116.83       175.44 o                         
  10  24   2        483.91        246.88       180.57 o                         
  -9  25   2         84.18        214.52       161.38 o                         
  -7  25   2        508.92        284.91       149.66 o                         
  -5  25   2       1076.27       1210.60       229.07 o                         
  -3  25   2        238.44         45.85       105.99 o                         
  -1  25   2       1094.28       1140.02       141.18 o                         
   1  25   2          2.93        213.83        93.12 o                         
   3  25   2        878.79        906.49       131.44 o                         
   5  25   2        682.16        548.57       129.98 o                         
   7  25   2         32.24        185.17       154.56 o                         
   9  25   2        646.35        362.91       200.28 o                         
  -8  26   2        748.01        468.15       280.94 o                         
  -6  26   2        734.92        658.63       171.16 o                         
  -4  26   2       1672.12       1437.43       167.44 o                         
  -2  26   2        116.44        129.07       112.86 o                         
   0  26   2         73.29        -14.00        91.37 o                         
   2  26   2         21.31         35.33        82.12 o                         
   4  26   2         19.95         11.90        96.92 o                         
   6  26   2        365.56        188.59       140.02 o                         
   8  26   2         34.94        135.63       165.32 o                         
  -9  27   2       2331.37       2446.76       349.76 o                         
  -7  27   2       2887.99       2542.12       273.27 o                         
  -5  27   2       2343.95       2129.83       239.83 o                         
  -3  27   2         14.10         74.79       106.35 o                         
  -1  27   2        141.57        127.30       106.56 o                         
   1  27   2          2.44        -15.12        84.93 o                         
   3  27   2         79.58        210.52       103.75 o                         
   5  27   2       1169.76       1075.20       167.28 o                         
   7  27   2         96.59        -17.90       138.65 o                         
  -8  28   2       1778.01       1046.41       232.66 o                         
  -6  28   2       1480.47       1185.89       220.04 o                         
  -4  28   2       2704.97       3067.83       374.21 o                         
  -2  28   2         47.96         29.51       104.13 o                         
   0  28   2        374.05        598.20       131.41 o                         
   2  28   2         12.42         34.35        94.41 o                         
   4  28   2       1070.03       1204.91       190.64 o                         
   6  28   2        613.98        517.31       183.38 o                         
   8  28   2       2577.67       2250.62       322.97 o                         
  -7  29   2        256.08        179.98       170.83 o                         
  -5  29   2       1540.65       1482.15       253.16 o                         
  -3  29   2        273.47        152.63       133.79 o                         
  -1  29   2        302.70        338.19       134.06 o                         
   1  29   2        159.11         53.90       108.23 o                         
   3  29   2        256.13        201.20       126.37 o                         
   5  29   2        831.12        876.60       188.88 o                         
   7  29   2        191.49        108.82       172.54 o                         
  -6  30   2        429.96        321.61       177.53 o                         
  -4  30   2        894.33        851.43       188.50 o                         
  -2  30   2         36.74        -24.56       114.49 o                         
   0  30   2        948.69        633.02       148.67 o                         
   2  30   2          4.42         34.50       125.48 o                         
   4  30   2        972.14        884.55       219.84 o                         
   6  30   2         70.90        257.57       184.40 o                         
  -5  31   2       1499.09       1595.29       278.32 o                         
  -3  31   2        160.79        252.04       139.02 o                         
  -1  31   2       1323.59       1747.13       218.47 o                         
   1  31   2         83.77        -10.70       134.71 o                         
   3  31   2          0.03         54.41       132.20 o                         
   5  31   2         10.09        -87.41       147.70 o                         
  -4  32   2        506.11        562.38       203.66 o                         
  -2  32   2         47.30         -2.38       128.10 o                         
   0  32   2       2628.27       2817.68       285.90 o                         
   2  32   2        461.56        390.25       170.07 o                         
   4  32   2         69.25        127.46       153.00 o                         
  -3  33   2        453.89        377.33       175.20 o                         
  -1  33   2       4828.42       6084.91       354.53 o                         
   1  33   2        701.04        804.87       190.68 o                         
   3  33   2         27.87        -23.15       153.56 o                         
  -2  34   2        913.69        751.44       196.55 o                         
   0  34   2       2590.18       3065.80       308.92 o                         
   2  34   2        126.61         35.40       155.89 o                         
 -13   1   3        189.96         85.48       167.14 o                         
 -11   1   3       2142.24       1996.65       171.98 o                         
  -9   1   3       6642.74       6712.33       170.12 o                         
  -7   1   3       1388.55       2025.02        95.38 o                         
  -5   1   3      46949.35      47658.66       474.83 o                         
  -3   1   3       1975.26       1913.95        54.94 o                         
  -1   1   3      32477.11      33288.12       358.33 o                         
   1   1   3      46903.66      46030.23       467.89 o                         
   3   1   3       7073.79       7362.64       121.71 o                         
   5   1   3       5461.31       5579.53       141.27 o                         
   7   1   3         53.58        348.31        66.54 o                         
   9   1   3       1332.48       1197.05       100.76 o                         
  11   1   3       2730.57       2590.94       172.38 o                         
  13   1   3        853.51       1067.38       217.51 o                         
 -14   2   3        311.80        284.14       173.01 o                         
 -12   2   3        318.81        238.28       127.71 o                         
 -10   2   3         28.10         75.11        69.92 o                         
  -8   2   3       1031.47       1050.79       106.80 o                         
  -6   2   3      16263.05      16149.31       228.22 o                         
  -4   2   3       9937.89      10051.32       143.61 o                         
  -2   2   3        770.06        685.82        49.24 o                         
   0   2   3       3272.31       3516.66        57.64 o                         
   2   2   3      28755.40      29803.57       291.64 o                         
   4   2   3      27930.30      30862.74       347.53 o                         
   6   2   3       5047.65       4239.29       119.07 o                         
   8   2   3        694.59        915.37        90.57 o                         
  10   2   3       9430.20       9912.62       264.73 o                         
  12   2   3         76.88        139.87       122.04 o                         
 -13   3   3         78.11        131.46       148.85 o                         
 -11   3   3       2900.52       3274.57       204.45 o                         
  -9   3   3       1271.70       1394.19       107.55 o                         
  -7   3   3        230.84        180.47        93.54 o                         
  -5   3   3       1938.02       2368.40        77.06 o                         
  -3   3   3      26430.12      27003.36       291.82 o                         
  -1   3   3       1371.09       2688.36        56.35 o                         
   1   3   3      23481.30      22259.27       220.03 o                         
   3   3   3      94545.15      96143.23       838.77 o                         
   5   3   3      12969.22      13356.00       209.35 o                         
   7   3   3        602.43        913.11        96.68 o                         
   9   3   3          6.54         -4.40        60.49 o                         
  11   3   3       2134.45       2391.08       189.11 o                         
  13   3   3        229.85        228.24       143.11 o                         
 -14   4   3        853.86        570.56       202.65 o                         
 -12   4   3       2981.62       3368.36       321.93 o                         
 -10   4   3       4000.98       4236.69       193.02 o                         
  -8   4   3        295.74        188.59        60.52 o                         
  -6   4   3       5616.59       6086.44       129.83 o                         
  -4   4   3        575.22        770.90        63.96 o                         
  -2   4   3        147.07         97.26        28.14 o                         
   0   4   3      39708.57      39540.27       353.20 o                         
   2   4   3      15253.53      14136.22       177.61 o                         
   4   4   3      28838.34      29540.78       340.46 o                         
   6   4   3         99.40        216.45        54.65 o                         
   8   4   3       4271.96       4062.95       138.43 o                         
  10   4   3        192.00        214.40        81.71 o                         
  12   4   3        522.74        571.50       138.55 o                         
 -13   5   3         50.03         64.09       133.72 o                         
 -11   5   3       1718.55       1901.89       159.53 o                         
  -9   5   3       3362.61       3390.08       144.00 o                         
  -7   5   3        218.80        233.45        56.34 o                         
  -5   5   3         35.36        175.76        49.67 o                         
  -3   5   3      34822.03      34585.30       354.62 o                         
  -1   5   3      10596.47      11849.57       146.69 o                         
   1   5   3         62.65        120.39        38.14 o                         
   3   5   3       7431.56       7726.67       136.20 o                         
   5   5   3          3.35         95.58        45.66 o                         
   7   5   3       1075.22       1557.81       128.04 o                         
   9   5   3       1191.92       1035.88       108.24 o                         
  11   5   3         31.27        107.70        94.50 o                         
  13   5   3        814.61        767.73       199.05 o                         
 -14   6   3        198.78        228.64       183.49 o                         
 -12   6   3        137.15        296.48       128.60 o                         
 -10   6   3          4.39        126.02        79.94 o                         
  -8   6   3       5998.67       6528.26       175.51 o                         
  -6   6   3       7697.03       7139.87       158.54 o                         
  -4   6   3      66145.22      67341.71       658.74 o                         
  -2   6   3      15556.17      14967.11       181.17 o                         
   0   6   3      58239.72      57870.47       538.92 o                         
   2   6   3      41618.49      38206.39       409.93 o                         
   4   6   3       5035.36       4961.01       119.67 o                         
   6   6   3       4909.29       5069.06       141.51 o                         
   8   6   3          4.81        -53.75        53.75 o                         
  10   6   3       1088.49       1131.01       146.04 o                         
  12   6   3       2615.37       2421.04       250.35 o                         
 -13   7   3       1253.81       1127.65       210.61 o                         
 -11   7   3       1706.64       2026.61       163.76 o                         
  -9   7   3        404.50        409.43        84.26 o                         
  -7   7   3       3681.18       3643.34       131.23 o                         
  -5   7   3       1166.27       1331.96        76.98 o                         
  -3   7   3      16545.05      16989.68       221.28 o                         
  -1   7   3       3614.45       3549.19        83.59 o                         
   1   7   3      27245.91      25037.23       279.45 o                         
   3   7   3        319.70        186.91        46.32 o                         
   5   7   3       7973.66       7071.11       156.74 o                         
   7   7   3       1265.83       1500.80       128.42 o                         
   9   7   3       4271.95       4648.42       182.33 o                         
  11   7   3        342.92        401.86       113.29 o                         
  13   7   3         61.29        149.85       142.22 o                         
 -12   8   3        932.66        797.64       152.44 o                         
 -10   8   3       3276.14       3242.83       176.12 o                         
  -8   8   3       1103.73       1026.43        96.45 o                         
  -6   8   3       3074.94       3694.24       138.89 o                         
  -4   8   3        243.36        332.40        51.97 o                         
  -2   8   3       1942.67       2014.05        86.27 o                         
   0   8   3      76041.59      76703.74       675.78 o                         
   2   8   3        483.26        456.46        45.63 o                         
   4   8   3       7342.99       6871.76       149.76 o                         
   6   8   3       8393.98       8138.83       258.17 o                         
   8   8   3       6138.32       6271.01       182.42 o                         
  10   8   3        305.07        190.08        92.14 o                         
  12   8   3       3587.81       3973.94       315.71 o                         
 -13   9   3        200.83        147.79       152.94 o                         
 -11   9   3        544.48        555.98       113.74 o                         
  -9   9   3         23.99         89.21        72.14 o                         
  -7   9   3      10224.92      10433.48       232.84 o                         
  -5   9   3       1178.00       1780.78        84.03 o                         
  -3   9   3        328.53        268.45        45.78 o                         
  -1   9   3       4716.76       4754.91        92.14 o                         
   1   9   3      39526.42      39017.53       411.42 o                         
   3   9   3         60.91        614.49        60.55 o                         
   5   9   3       2141.64       1933.16       106.37 o                         
   7   9   3      10139.34      10259.29       254.92 o                         
   9   9   3       2052.53       2471.38       188.96 o                         
  11   9   3       2703.83       2931.30       210.10 o                         
  13   9   3       4217.60       4558.94       353.18 o                         
 -12  10   3         50.79        143.52       113.94 o                         
 -10  10   3        973.82        875.91       125.81 o                         
  -8  10   3       2754.76       2648.23       166.83 o                         
  -6  10   3       2990.19       3097.61       135.69 o                         
  -4  10   3          7.42         19.88        41.22 o                         
  -2  10   3       1517.45       1363.61        63.41 o                         
   0  10   3      13930.33      13572.66       176.03 o                         
   2  10   3          6.48         -4.79        33.27 o                         
   4  10   3         49.24         -3.68        44.00 o                         
   6  10   3       2794.52       2707.83       128.14 o                         
   8  10   3      13990.05      13729.34       313.88 o                         
  10  10   3        498.95        368.92       103.11 o                         
  12  10   3       2654.56       2688.50       239.88 o                         
 -13  11   3        620.25        355.23       160.45 o                         
 -11  11   3       3224.32       3379.02       216.34 o                         
  -9  11   3       3382.63       2907.10       183.44 o                         
  -7  11   3        538.75        318.14        98.86 o                         
  -5  11   3         35.22        170.45        53.27 o                         
  -3  11   3       8305.80       9626.83       169.11 o                         
  -1  11   3       2824.00       2982.89        94.05 o                         
   1  11   3      25362.82      23721.40       273.39 o                         
   3  11   3         20.65        315.46        53.96 o                         
   5  11   3      16004.31      15241.34       242.08 o                         
   7  11   3       1011.81        902.91       104.56 o                         
   9  11   3         61.09        -13.57        77.34 o                         
  11  11   3         12.29        -97.38        97.38 o                         
  13  11   3        229.54        365.62       156.52 o                         
 -12  12   3        146.96         53.85       123.79 o                         
 -10  12   3       2026.05       1978.34       170.51 o                         
  -8  12   3       2475.80       2587.33       158.89 o                         
  -6  12   3       1160.97       1264.08        93.01 o                         
  -4  12   3       4083.86       4015.53       128.74 o                         
  -2  12   3       7713.93       7753.39       138.16 o                         
   0  12   3        115.94        425.87        56.09 o                         
   2  12   3       6831.90       6175.26       181.38 o                         
   4  12   3       1029.49       1352.83        93.65 o                         
   6  12   3       5086.28       5002.98       150.78 o                         
   8  12   3         51.56         26.15        83.62 o                         
  10  12   3       1420.66       1162.97       146.73 o                         
  12  12   3          1.76         97.04       137.03 o                         
 -13  13   3        166.67        114.55       158.82 o                         
 -11  13   3       3258.21       3569.89       362.30 o                         
  -9  13   3        747.74        681.85       115.88 o                         
  -7  13   3       2760.15       2598.41       225.24 o                         
  -5  13   3         15.07        -10.51        51.77 o                         
  -3  13   3      15737.57      14779.62       230.21 o                         
  -1  13   3        105.75         69.69        43.57 o                         
   1  13   3        143.03        121.45        42.50 o                         
   3  13   3        283.94        514.61        61.72 o                         
   5  13   3        687.88        681.60        95.81 o                         
   7  13   3        201.83        334.56        75.26 o                         
   9  13   3        626.90        720.85       143.61 o                         
  11  13   3         92.69         80.10       115.40 o                         
 -12  14   3       1226.45        981.21       186.27 o                         
 -10  14   3       1386.88       1197.69       158.11 o                         
  -8  14   3        864.76        940.44       119.49 o                         
  -6  14   3        530.74        519.96        79.16 o                         
  -4  14   3       4766.48       4819.95       145.50 o                         
  -2  14   3        866.77       1291.08        75.69 o                         
   0  14   3       2788.58       3027.57        91.73 o                         
   2  14   3       1846.31       2569.61       140.65 o                         
   4  14   3        564.39        402.70        80.18 o                         
   6  14   3       2865.23       3218.10       132.47 o                         
   8  14   3        706.22        557.23       102.17 o                         
  10  14   3         44.47         87.62       110.54 o                         
  12  14   3       2536.34       2327.93       249.26 o                         
 -11  15   3       4642.34       5129.30       316.30 o                         
  -9  15   3       2808.98       2577.04       204.80 o                         
  -7  15   3        168.26        142.06        72.39 o                         
  -5  15   3        748.89        975.22        91.24 o                         
  -3  15   3          9.68         87.40        55.47 o                         
  -1  15   3       1398.84       1399.93        92.68 o                         
   1  15   3       1088.93       1262.52        78.56 o                         
   3  15   3        655.49        799.56        78.70 o                         
   5  15   3         60.96        111.86        62.14 o                         
   7  15   3        749.08        782.47        94.50 o                         
   9  15   3          0.47         74.37        98.85 o                         
  11  15   3        282.85        311.05       129.26 o                         
 -12  16   3          2.00        -46.81       132.93 o                         
 -10  16   3        500.78        475.54       131.29 o                         
  -8  16   3         30.73         78.07        80.52 o                         
  -6  16   3       2554.69       2555.24       122.09 o                         
  -4  16   3        138.64        506.51        77.91 o                         
  -2  16   3       1059.60       1094.17        83.52 o                         
   0  16   3      20178.85      19863.00       270.11 o                         
   2  16   3        323.79        554.77        74.78 o                         
   4  16   3      13085.88      12679.13       236.89 o                         
   6  16   3       6158.81       6436.95       275.75 o                         
   8  16   3         57.73        160.09        94.78 o                         
  10  16   3        203.02        295.29       126.90 o                         
  12  16   3          2.95         56.41       157.35 o                         
 -11  17   3         34.82       -121.19       121.19 o                         
  -9  17   3        678.58        667.44       129.86 o                         
  -7  17   3        197.55        127.41        82.17 o                         
  -5  17   3        459.99        493.05        76.06 o                         
  -3  17   3       6658.00       6628.83       175.26 o                         
  -1  17   3      17425.12      16714.95       277.09 o                         
   1  17   3      13748.77      14046.02       222.92 o                         
   3  17   3      15335.65      15563.56       249.16 o                         
   5  17   3       2208.65       2318.78       163.97 o                         
   7  17   3         25.75         10.62        74.47 o                         
   9  17   3          1.61         -4.00       100.10 o                         
  11  17   3        190.82        235.11       150.11 o                         
 -12  18   3        260.31        313.34       173.80 o                         
 -10  18   3        460.66        454.23       151.35 o                         
  -8  18   3        431.28        400.05       110.46 o                         
  -6  18   3        308.52        521.01        87.89 o                         
  -4  18   3        714.25        733.71        95.13 o                         
  -2  18   3       7085.46       6681.95       171.96 o                         
   0  18   3       5255.46       5319.34       142.77 o                         
   2  18   3       6195.93       6282.97       170.87 o                         
   4  18   3       8596.01       8364.56       217.34 o                         
   6  18   3          1.72         22.56        70.95 o                         
   8  18   3        177.37          6.16        83.12 o                         
  10  18   3        799.16        575.12       144.96 o                         
 -11  19   3       1077.89       1106.98       217.95 o                         
  -9  19   3       2273.69       2376.36       225.04 o                         
  -7  19   3       2702.74       2775.84       196.32 o                         
  -5  19   3       2545.59       2775.13       149.55 o                         
  -3  19   3          4.97        102.43        64.48 o                         
  -1  19   3          2.96        124.35        67.84 o                         
   1  19   3       3567.60       3593.85       122.80 o                         
   3  19   3      14918.87      15007.77       275.85 o                         
   5  19   3        603.30        510.48       111.70 o                         
   7  19   3          3.97         49.17        76.57 o                         
   9  19   3       1769.06       1332.32       177.15 o                         
  11  19   3       4509.57       4887.45       401.67 o                         
 -10  20   3       1083.09       1027.35       203.88 o                         
  -8  20   3       3185.84       3807.83       281.84 o                         
  -6  20   3       2589.45       2679.55       179.42 o                         
  -4  20   3       6167.72       6087.02       205.41 o                         
  -2  20   3        351.63        282.41        72.50 o                         
   0  20   3       1794.87       2050.11       134.91 o                         
   2  20   3       4727.44       4701.35       154.37 o                         
   4  20   3        234.24        327.22        89.94 o                         
   6  20   3        142.94        195.21        84.41 o                         
   8  20   3         27.41        207.37       106.75 o                         
  10  20   3       3174.10       3233.43       279.54 o                         
 -11  21   3          9.14         77.69       156.43 o                         
  -9  21   3          7.48        -27.53       125.60 o                         
  -7  21   3         46.59        -49.23       106.08 o                         
  -5  21   3        270.91        515.21       102.49 o                         
  -3  21   3        321.25        468.05        82.94 o                         
  -1  21   3       5494.16       5322.58       165.11 o                         
   1  21   3        758.78        510.12        99.10 o                         
   3  21   3       6269.78       6443.78       186.48 o                         
   5  21   3        133.83        278.73        92.24 o                         
   7  21   3        288.33        228.18        99.20 o                         
   9  21   3        177.88        393.02       188.52 o                         
 -10  22   3       1399.63       1514.18       239.88 o                         
  -8  22   3        503.64        596.91       163.74 o                         
  -6  22   3       2765.79       2915.07       232.88 o                         
  -4  22   3       1153.80        914.25       122.10 o                         
  -2  22   3       9552.01       9497.97       246.24 o                         
   0  22   3       2327.79       2123.51       151.30 o                         
   2  22   3       3323.53       3401.79       158.43 o                         
   4  22   3       1628.94       1456.47       141.23 o                         
   6  22   3         80.08        109.00        83.19 o                         
   8  22   3        177.71        400.05       133.40 o                         
  10  22   3          6.24        293.59       163.44 o                         
  -9  23   3        413.85        368.37       159.43 o                         
  -7  23   3        294.62        133.27       166.69 o                         
  -5  23   3       1374.50        994.52       135.83 o                         
  -3  23   3          0.26        179.56        82.99 o                         
  -1  23   3       6523.63       6526.97       193.57 o                         
   1  23   3       2735.46       2778.82       169.63 o                         
   3  23   3        132.85        184.38        83.51 o                         
   5  23   3         57.40        -53.10        85.33 o                         
   7  23   3        756.51        979.48       157.90 o                         
   9  23   3         59.10         -3.07       143.44 o                         
 -10  24   3         39.07        -23.31       172.05 o                         
  -8  24   3       2388.28       2511.25       267.94 o                         
  -6  24   3       4085.59       4529.37       268.45 o                         
  -4  24   3        333.15        383.27       108.20 o                         
  -2  24   3         51.06         16.29        76.39 o                         
   0  24   3         14.83        149.71        87.83 o                         
   2  24   3       3203.99       3579.23       187.78 o                         
   4  24   3         51.47        -22.21        89.72 o                         
   6  24   3          4.12         15.07        89.39 o                         
   8  24   3          5.85        -45.56       148.43 o                         
  -9  25   3        938.99        935.74       206.24 o                         
  -7  25   3        150.56         37.83       127.06 o                         
  -5  25   3        348.11        267.42       117.18 o                         
  -3  25   3       1913.54       1628.09       204.06 o                         
  -1  25   3          1.71          2.89        82.74 o                         
   1  25   3       2759.36       3144.70       235.13 o                         
   3  25   3        246.58        330.56       103.37 o                         
   5  25   3       1809.41       1863.39       186.24 o                         
   7  25   3          8.67        -45.45       195.19 o                         
   9  25   3        157.74         44.35       191.32 o                         
  -8  26   3          2.84        138.15       171.65 o                         
  -6  26   3       3138.86       3431.81       301.78 o                         
  -4  26   3        113.26        111.19       103.90 o                         
  -2  26   3       2517.41       2635.96       222.05 o                         
   0  26   3         68.97        110.61        93.62 o                         
   2  26   3        159.37        153.74        96.39 o                         
   4  26   3         91.40        -17.79        97.00 o                         
   6  26   3        510.66        361.78       152.88 o                         
   8  26   3       1000.11        967.80       231.49 o                         
  -9  27   3         83.87         86.03       198.30 o                         
  -7  27   3         93.47       -115.99       152.16 o                         
  -5  27   3        521.72        721.91       177.48 o                         
  -3  27   3       3019.97       2916.70       242.48 o                         
  -1  27   3       2796.09       3010.99       230.17 o                         
   1  27   3        389.11        282.27       103.21 o                         
   3  27   3       6668.78       7258.91       263.97 o                         
   5  27   3         92.98        174.47       123.74 o                         
   7  27   3        968.21        936.82       214.93 o                         
  -8  28   3        308.16        506.66       199.30 o                         
  -6  28   3         76.87         24.89       145.02 o                         
  -4  28   3        136.05        192.84       142.81 o                         
  -2  28   3       3534.52       3554.20       364.16 o                         
   0  28   3        180.36         83.90       108.40 o                         
   2  28   3       1798.62       1982.23       174.38 o                         
   4  28   3       2009.15       2288.31       208.09 o                         
   6  28   3         25.59        -82.86       138.22 o                         
   8  28   3       1295.49       1405.72       265.41 o                         
  -7  29   3        826.40        632.24       192.51 o                         
  -5  29   3         89.79        101.79       159.50 o                         
  -3  29   3        346.06        298.70       171.87 o                         
  -1  29   3        974.90        916.30       166.09 o                         
   1  29   3        230.25        295.83       135.76 o                         
   3  29   3        988.34       1020.98       163.73 o                         
   5  29   3         63.44        270.21       148.55 o                         
   7  29   3          6.26        -54.85       158.92 o                         
  -6  30   3        363.99        448.13       215.91 o                         
  -4  30   3       1872.31       2267.70       305.57 o                         
  -2  30   3        242.22         90.35       129.67 o                         
   0  30   3        335.89        314.30       136.17 o                         
   2  30   3        270.17        134.24       116.66 o                         
   4  30   3         50.28         71.78       125.21 o                         
   6  30   3        226.21        345.60       188.23 o                         
  -5  31   3          4.20        278.23       183.85 o                         
  -3  31   3       1122.78       1447.70       211.91 o                         
  -1  31   3        449.05        250.27       135.86 o                         
   1  31   3        262.14         79.56       133.28 o                         
   3  31   3        499.66        243.24       139.87 o                         
   5  31   3         65.08         74.29       149.41 o                         
  -4  32   3          1.24        295.15       181.84 o                         
  -2  32   3        407.90        469.36       157.82 o                         
   0  32   3        509.34        776.09       169.93 o                         
   2  32   3       1571.01       1687.78       236.44 o                         
   4  32   3        214.24        111.34       143.65 o                         
  -3  33   3         59.18         84.06       174.90 o                         
  -1  33   3        491.03        230.03       149.32 o                         
   1  33   3        122.68        347.15       217.72 o                         
   3  33   3        104.36        274.13       169.97 o                         
  -2  34   3         68.97        239.20       154.60 o                         
   0  34   3        167.79        170.85       164.25 o                         
   2  34   3          2.46        248.62       174.53 o                         
 -14   0   4       3398.98       3412.93       477.81 o                         
 -12   0   4        550.23        357.59       189.64 o                         
 -10   0   4       3453.03       3598.36       235.23 o                         
  -8   0   4        898.35       1304.62       148.14 o                         
  -6   0   4      36582.18      35964.82       560.19 o                         
  -4   0   4       2550.44       2596.44       108.37 o                         
  -2   0   4        447.53        779.55        58.94 o                         
   0   0   4      18724.97      20890.21       286.01 o                         
   2   0   4      41279.69      39529.02       572.89 o                         
   4   0   4      25247.55      25636.44       410.81 o                         
   6   0   4       4453.85       4738.33       178.09 o                         
   8   0   4      20720.74      21071.38       479.45 o                         
  10   0   4       7526.79       8236.31       344.89 o                         
  12   0   4       7911.34       8175.74       449.83 o                         
 -13   1   4        814.85        756.77       185.05 o                         
 -11   1   4        305.43        118.55       114.36 o                         
  -9   1   4        666.20        722.82        90.20 o                         
  -7   1   4       1616.57       1726.87        90.71 o                         
  -5   1   4      24640.37      25198.05       288.39 o                         
  -3   1   4        455.40        531.35        39.11 o                         
  -1   1   4      25040.52      25368.37       272.25 o                         
   1   1   4      39149.04      38909.62       411.88 o                         
   3   1   4      13706.93      14674.78       190.51 o                         
   5   1   4      18873.22      18228.01       243.29 o                         
   7   1   4       1280.70       1504.25       102.34 o                         
   9   1   4       6000.32       6652.35       185.18 o                         
  11   1   4       1783.23       1668.96       161.12 o                         
  13   1   4       5603.54       5614.25       384.67 o                         
 -14   2   4       1490.05       1130.69       237.35 o                         
 -12   2   4        304.08        328.70       128.09 o                         
 -10   2   4        569.64        403.82        85.68 o                         
  -8   2   4        608.49        951.57        86.09 o                         
  -6   2   4         45.05        147.88        42.20 o                         
  -4   2   4      12867.95      13788.05       174.84 o                         
  -2   2   4      45397.71      47580.49       499.48 o                         
   0   2   4      18088.22      19253.29       207.17 o                         
   2   2   4        622.56       1290.77        61.95 o                         
   4   2   4      10134.06       9845.59       160.57 o                         
   6   2   4       3051.64       3361.94       108.12 o                         
   8   2   4      14550.65      14547.55       255.54 o                         
  10   2   4       3256.16       3680.68       193.76 o                         
  12   2   4       2331.55       2642.56       228.21 o                         
 -13   3   4        428.31        199.15       151.90 o                         
 -11   3   4        125.98         79.68        94.60 o                         
  -9   3   4       1519.60       1619.13       117.76 o                         
  -7   3   4       6680.57       6313.62       142.08 o                         
  -5   3   4        275.50        390.13        44.72 o                         
  -3   3   4       1680.76       1669.18        70.57 o                         
  -1   3   4     104177.77     104933.88      1012.81 o                         
   1   3   4      16872.47      15997.86       175.53 o                         
   3   3   4       3488.44       3432.00        91.51 o                         
   5   3   4       1937.64       2403.33        92.45 o                         
   7   3   4       5141.70       4888.50       140.38 o                         
   9   3   4       4908.54       4723.90       180.56 o                         
  11   3   4        172.70         68.36        96.50 o                         
  13   3   4       2008.86       1558.04       215.63 o                         
 -14   4   4       5596.42       6198.45       706.78 o                         
 -12   4   4        474.77        593.48       140.03 o                         
 -10   4   4       4569.55       4900.41       186.10 o                         
  -8   4   4       4688.85       5173.05       141.70 o                         
  -6   4   4       3130.78       3459.62        96.33 o                         
  -4   4   4        233.83        834.18        55.60 o                         
  -2   4   4       6256.18       6681.41        93.31 o                         
   0   4   4      11641.17      12748.76       159.63 o                         
   2   4   4        502.20       1315.91        62.67 o                         
   4   4   4      29834.27      30366.85       348.82 o                         
   6   4   4       2579.51       2859.77       110.06 o                         
   8   4   4      12251.61      13013.15       240.41 o                         
  10   4   4         30.41        269.79        90.77 o                         
  12   4   4         55.11        -30.99       109.51 o                         
 -13   5   4       3081.70       2610.47       326.12 o                         
 -11   5   4       9102.90       9869.60       282.27 o                         
  -9   5   4      11543.47      11748.82       250.01 o                         
  -7   5   4       7780.15       7866.86       159.14 o                         
  -5   5   4      11995.11      12447.31       195.48 o                         
  -3   5   4      19802.41      21056.20       255.90 o                         
  -1   5   4      11387.00      11025.71       148.48 o                         
   1   5   4      24229.42      23537.83       288.10 o                         
   3   5   4       9285.46       8399.82       150.85 o                         
   5   5   4      40330.80      38458.25       469.11 o                         
   7   5   4      27018.44      27245.10       359.77 o                         
   9   5   4      17071.53      17846.43       326.06 o                         
  11   5   4       1370.25       1438.01       157.08 o                         
  13   5   4       4358.42       3884.13       310.44 o                         
 -14   6   4       3238.14       3239.60       414.15 o                         
 -12   6   4       3366.25       3111.92       220.00 o                         
 -10   6   4      10660.92      10922.92       274.19 o                         
  -8   6   4       5282.13       4715.84       167.01 o                         
  -6   6   4       5617.66       5453.33       137.61 o                         
  -4   6   4       1750.48       2126.61        88.50 o                         
  -2   6   4         22.53         -6.87        26.37 o                         
   0   6   4      67669.07      66568.62       584.02 o                         
   2   6   4      32313.98      30938.23       349.22 o                         
   4   6   4      67638.52      65106.96       657.36 o                         
   6   6   4      17404.06      16581.92       283.58 o                         
   8   6   4      14230.35      15386.05       376.74 o                         
  10   6   4       8522.53       8875.46       240.51 o                         
  12   6   4       1027.18        744.94       185.80 o                         
 -13   7   4        488.44        395.45       155.50 o                         
 -11   7   4       6822.76       7434.53       245.60 o                         
  -9   7   4        273.10        223.32        80.08 o                         
  -7   7   4        113.06        215.88        62.18 o                         
  -5   7   4       8538.23       9318.50       162.97 o                         
  -3   7   4      30480.09      30544.11       342.63 o                         
  -1   7   4       1921.23       2450.04        67.47 o                         
   1   7   4      26748.97      26177.15       292.45 o                         
   3   7   4       3388.87       3881.24       106.52 o                         
   5   7   4      25702.37      24930.72       332.63 o                         
   7   7   4       2979.03       3102.81       147.34 o                         
   9   7   4       4166.17       4456.48       170.89 o                         
  11   7   4       1902.36       1590.44       180.31 o                         
  13   7   4        276.12        174.13       162.48 o                         
 -12   8   4        999.59        793.19       153.26 o                         
 -10   8   4          1.55         -4.84        79.08 o                         
  -8   8   4       2054.35       1915.71       148.17 o                         
  -6   8   4        349.20        427.82        52.78 o                         
  -4   8   4      10002.12       9810.64       156.24 o                         
  -2   8   4       4108.45       3900.33        96.57 o                         
   0   8   4      13075.42      12709.01       171.64 o                         
   2   8   4      19074.55      18651.79       224.57 o                         
   4   8   4       1428.03       1866.59        97.49 o                         
   6   8   4       2125.03       2372.53       134.83 o                         
   8   8   4        731.11        831.69        96.75 o                         
  10   8   4        402.09        251.61       116.40 o                         
  12   8   4         72.59        189.19       128.44 o                         
 -13   9   4        634.61        398.84       199.37 o                         
 -11   9   4        780.32        796.88       124.37 o                         
  -9   9   4        282.20        377.26        87.51 o                         
  -7   9   4        830.86       1030.54        89.53 o                         
  -5   9   4          4.49        -13.04        43.63 o                         
  -3   9   4        142.81        407.06        45.89 o                         
  -1   9   4       7471.30       7572.44       135.44 o                         
   1   9   4        588.01        474.28        49.57 o                         
   3   9   4        775.87       1245.57        79.51 o                         
   5   9   4       1104.36       1190.24        99.66 o                         
   7   9   4        346.62        296.88        85.51 o                         
   9   9   4        710.49        994.50       118.65 o                         
  11   9   4       2669.78       2967.90       237.47 o                         
  13   9   4        383.56        233.15       155.61 o                         
 -12  10   4       2085.36       2185.86       199.19 o                         
 -10  10   4        230.40         94.85        93.54 o                         
  -8  10   4         70.80        269.60        76.12 o                         
  -6  10   4       1564.23       1481.47        92.94 o                         
  -4  10   4       8079.10       7535.55       153.26 o                         
  -2  10   4      21621.34      19616.24       241.96 o                         
   0  10   4       7345.09       6754.62       125.22 o                         
   2  10   4      61254.43      56358.89       578.65 o                         
   4  10   4       3817.63       3534.93       119.94 o                         
   6  10   4        398.00        446.41        78.94 o                         
   8  10   4       9239.25       9621.55       334.44 o                         
  10  10   4       7265.21       7118.26       344.82 o                         
  12  10   4       5589.22       6751.75       326.57 o                         
 -13  11   4        691.05        615.49       193.88 o                         
 -11  11   4         62.10         -6.57        98.24 o                         
  -9  11   4       2938.23       2896.26       181.48 o                         
  -7  11   4        794.59        825.46       106.02 o                         
  -5  11   4        852.42        746.88        73.22 o                         
  -3  11   4      61863.00      57846.87       619.98 o                         
  -1  11   4       2470.81       2259.35       119.12 o                         
   1  11   4      11855.07      10164.92       170.85 o                         
   3  11   4      25655.97      23745.54       306.53 o                         
   5  11   4       6205.55       5921.58       223.54 o                         
   7  11   4       5827.44       5674.20       182.44 o                         
   9  11   4       3736.66       3596.03       180.82 o                         
  11  11   4       5124.75       5230.78       372.26 o                         
 -12  12   4        517.24        491.00       155.90 o                         
 -10  12   4        150.45        132.13        95.02 o                         
  -8  12   4         28.58        182.34        87.74 o                         
  -6  12   4       1218.19       1538.69       109.77 o                         
  -4  12   4        663.46        666.07        68.33 o                         
  -2  12   4       9013.37       8490.16       147.29 o                         
   0  12   4       9187.42       9954.51       168.18 o                         
   2  12   4       5939.25       5245.97       130.37 o                         
   4  12   4       6005.91       5762.22       147.92 o                         
   6  12   4        886.09        974.90        98.98 o                         
   8  12   4        229.68        334.26        96.57 o                         
  10  12   4         94.84        -79.39        84.78 o                         
  12  12   4        318.38         16.91       135.85 o                         
 -13  13   4         54.71        -33.01       160.00 o                         
 -11  13   4        288.27        375.74       131.95 o                         
  -9  13   4        768.80        686.48       115.09 o                         
  -7  13   4       1401.90       1738.72       136.84 o                         
  -5  13   4        855.27       1302.98        94.65 o                         
  -3  13   4        112.89        118.36        55.94 o                         
  -1  13   4        206.04        112.98        47.85 o                         
   1  13   4       1410.11       1599.05        91.24 o                         
   3  13   4       8370.92       7922.82       157.67 o                         
   5  13   4         11.48        -11.94        55.92 o                         
   7  13   4       3229.46       3178.83       136.01 o                         
   9  13   4         88.39        -22.87        93.22 o                         
  11  13   4       1963.21       2230.68       211.74 o                         
 -12  14   4       3473.25       3050.36       260.48 o                         
 -10  14   4        227.20        165.69       112.47 o                         
  -8  14   4        108.32        295.64        90.99 o                         
  -6  14   4       3295.67       3322.42       165.30 o                         
  -4  14   4        262.14        291.89        67.50 o                         
  -2  14   4       2893.88       2818.53        90.09 o                         
   0  14   4       6768.02       7425.42       153.61 o                         
   2  14   4       5384.67       4873.03       134.90 o                         
   4  14   4       4436.56       4457.08       137.75 o                         
   6  14   4      11223.88      11417.57       225.85 o                         
   8  14   4         55.59         48.14        84.34 o                         
  10  14   4       5466.88       5433.05       280.55 o                         
  12  14   4         53.87        -38.23       130.01 o                         
 -11  15   4      12234.82      12785.62       418.04 o                         
  -9  15   4        476.42        453.91       125.04 o                         
  -7  15   4      13069.03      14009.26       307.12 o                         
  -5  15   4       4040.63       4406.91       137.28 o                         
  -3  15   4       1666.39       1607.16        95.66 o                         
  -1  15   4       1696.77       1751.91        99.17 o                         
   1  15   4      24512.29      23970.87       297.87 o                         
   3  15   4       5520.05       5503.54       156.16 o                         
   5  15   4      17882.65      17468.45       292.13 o                         
   7  15   4       8610.21       9396.22       244.47 o                         
   9  15   4       3767.07       3388.07       226.57 o                         
  11  15   4       5286.17       5980.78       290.36 o                         
 -12  16   4       5643.33       5634.44       413.43 o                         
 -10  16   4       2157.85       1854.61       208.97 o                         
  -8  16   4      10398.19      11120.39       302.86 o                         
  -6  16   4        884.88       1044.25       112.95 o                         
  -4  16   4        158.36         49.04        72.86 o                         
  -2  16   4       3256.90       3277.22       120.02 o                         
   0  16   4       1554.71       2027.31       102.65 o                         
   2  16   4      13203.23      12154.12       225.23 o                         
   4  16   4        168.67        131.31        75.00 o                         
   6  16   4      20196.64      20725.70       347.36 o                         
   8  16   4       1395.92       1423.88       161.09 o                         
  10  16   4        654.95        433.11       138.31 o                         
  12  16   4        368.65        283.83       156.75 o                         
 -11  17   4        622.78        510.09       153.32 o                         
  -9  17   4        756.11        768.72       131.99 o                         
  -7  17   4       5645.13       5376.52       213.85 o                         
  -5  17   4       8479.78       8226.46       189.36 o                         
  -3  17   4       1311.56       1584.34        94.08 o                         
  -1  17   4       4012.75       3453.84       131.82 o                         
   1  17   4       1747.93       1746.49        88.66 o                         
   3  17   4       1418.84       1700.24       116.01 o                         
   5  17   4       1254.06       1170.77       123.23 o                         
   7  17   4      12031.87      12583.26       293.65 o                         
   9  17   4        470.51        435.42       126.45 o                         
  11  17   4        200.04        211.10       139.23 o                         
 -12  18   4        890.18        662.39       200.19 o                         
 -10  18   4        438.11        451.51       138.87 o                         
  -8  18   4       4002.36       4056.24       217.95 o                         
  -6  18   4         86.09        224.48        85.22 o                         
  -4  18   4        823.30        904.61        97.26 o                         
  -2  18   4         16.88        -51.78        59.35 o                         
   0  18   4      14269.55      13780.58       256.97 o                         
   2  18   4       7684.76       7250.81       182.05 o                         
   4  18   4        455.02        525.78        88.60 o                         
   6  18   4       5918.05       5785.33       191.05 o                         
   8  18   4       2852.71       3306.83       211.63 o                         
  10  18   4          9.33         48.13       119.23 o                         
 -11  19   4          8.56         26.18       146.86 o                         
  -9  19   4        528.03        401.04       137.61 o                         
  -7  19   4       3354.17       3117.88       268.18 o                         
  -5  19   4        526.27        590.25        99.17 o                         
  -3  19   4      14036.21      14279.88       262.17 o                         
  -1  19   4        583.60        869.10       104.90 o                         
   1  19   4          4.21         86.30        61.85 o                         
   3  19   4      12972.17      13287.99       295.03 o                         
   5  19   4        531.90        720.79       101.44 o                         
   7  19   4       3508.98       3722.56       189.05 o                         
   9  19   4        118.29          2.50       104.35 o                         
  11  19   4        614.24        397.62       164.94 o                         
 -10  20   4        645.02        736.91       183.80 o                         
  -8  20   4       2159.46       2474.61       236.68 o                         
  -6  20   4       3725.92       3826.03       217.78 o                         
  -4  20   4       8271.19       8287.16       236.77 o                         
  -2  20   4       8502.54       8280.77       199.45 o                         
   0  20   4       2409.24       2539.07       133.41 o                         
   2  20   4      10142.45       9966.04       259.62 o                         
   4  20   4         49.19         14.10        71.86 o                         
   6  20   4       2253.00       2475.05       159.73 o                         
   8  20   4       1525.51       1350.67       161.47 o                         
  10  20   4        734.41        514.89       164.58 o                         
 -11  21   4        463.95        480.13       178.13 o                         
  -9  21   4        150.13        258.83       143.75 o                         
  -7  21   4       2858.59       2797.21       263.56 o                         
  -5  21   4       1250.52       1357.92       135.59 o                         
  -3  21   4      13659.44      13940.36       269.11 o                         
  -1  21   4       5008.03       5310.81       172.35 o                         
   1  21   4       3509.38       3156.68       195.43 o                         
   3  21   4       2232.68       1996.67       147.16 o                         
   5  21   4        292.54        155.34        84.87 o                         
   7  21   4        513.00        615.54       122.31 o                         
   9  21   4         31.51       -108.19       108.19 o                         
 -10  22   4        140.11        252.03       158.81 o                         
  -8  22   4         22.62         44.35       119.20 o                         
  -6  22   4       2429.97       2854.09       246.96 o                         
  -4  22   4       3785.42       3712.83       191.35 o                         
  -2  22   4       2905.12       3242.92       191.34 o                         
   0  22   4       5404.64       5843.78       203.42 o                         
   2  22   4       2316.22       2339.40       154.71 o                         
   4  22   4         77.94        -50.19        81.90 o                         
   6  22   4        629.45        628.81       129.75 o                         
   8  22   4        835.31        928.68       163.14 o                         
  10  22   4        993.52       1147.16       219.73 o                         
  -9  23   4       1682.33       1532.40       220.71 o                         
  -7  23   4       1037.51       1073.72       279.99 o                         
  -5  23   4        308.54        287.22       110.26 o                         
  -3  23   4       1387.59       1652.58       141.42 o                         
  -1  23   4       1341.50       1606.30       133.98 o                         
   1  23   4       1576.03       1971.77       174.66 o                         
   3  23   4        273.16        315.42        91.54 o                         
   5  23   4          3.66         88.34        92.92 o                         
   7  23   4        428.81        424.52       132.63 o                         
   9  23   4         15.65         54.40       154.53 o                         
 -10  24   4          2.66         34.86       163.28 o                         
  -8  24   4        487.14        487.72       159.88 o                         
  -6  24   4        705.56        654.15       154.93 o                         
  -4  24   4       1588.23       1744.98       173.99 o                         
  -2  24   4       2399.85       2339.86       172.82 o                         
   0  24   4         16.22        -44.00        78.36 o                         
   2  24   4         41.04        129.46        82.40 o                         
   4  24   4       1356.90       1406.69       164.69 o                         
   6  24   4         10.97         40.10        99.54 o                         
   8  24   4        157.55        278.38       170.77 o                         
  -9  25   4       1211.35       1618.74       274.58 o                         
  -7  25   4       2376.16       2083.76       374.34 o                         
  -5  25   4        812.56        665.16       149.96 o                         
  -3  25   4       5053.79       5169.49       229.77 o                         
  -1  25   4       2879.01       2867.15       210.01 o                         
   1  25   4       4403.51       4390.97       207.71 o                         
   3  25   4       2200.53       2378.66       184.66 o                         
   5  25   4       1136.67       1092.09       158.31 o                         
   7  25   4       1563.69       1500.74       218.38 o                         
   9  25   4        450.95        127.32       196.80 o                         
  -8  26   4       3291.22       3359.12       315.87 o                         
  -6  26   4       1417.53       1341.11       200.81 o                         
  -4  26   4       2974.74       3353.43       217.38 o                         
  -2  26   4       2734.66       3144.13       313.70 o                         
   0  26   4       3361.30       3669.76       198.61 o                         
   2  26   4       8739.10       8687.56       275.61 o                         
   4  26   4       6217.64       7758.63       293.34 o                         
   6  26   4       2691.48       2667.10       294.42 o                         
   8  26   4       1626.45       1886.44       303.29 o                         
  -9  27   4       2535.59       2620.70       322.99 o                         
  -7  27   4        582.17        544.94       211.40 o                         
  -5  27   4       2143.77       1655.60       235.96 o                         
  -3  27   4        444.39        492.84       137.02 o                         
  -1  27   4       1302.44       1156.63       168.51 o                         
   1  27   4       1760.01       2084.83       181.90 o                         
   3  27   4       7214.08       7876.58       275.18 o                         
   5  27   4       2195.32       2224.81       212.34 o                         
   7  27   4        163.76        354.26       173.58 o                         
  -8  28   4        143.47         67.70       171.93 o                         
  -6  28   4        758.82        241.82       176.32 o                         
  -4  28   4          2.10         91.16       126.49 o                         
  -2  28   4        256.76        214.57       119.57 o                         
   0  28   4        839.79        631.87       207.26 o                         
   2  28   4        259.46        400.92       119.79 o                         
   4  28   4       1779.26       1848.94       198.33 o                         
   6  28   4          2.62         48.22       143.40 o                         
  -7  29   4         22.63        140.17       178.99 o                         
  -5  29   4        615.49        600.54       201.08 o                         
  -3  29   4       1357.26       1440.10       191.91 o                         
  -1  29   4        742.07        482.80       139.73 o                         
   1  29   4       1833.33       1735.17       205.04 o                         
   3  29   4        266.45        291.12       124.07 o                         
   5  29   4        256.70        447.23       152.62 o                         
   7  29   4        459.66        280.91       184.06 o                         
  -6  30   4       1846.03       2005.47       297.18 o                         
  -4  30   4        532.09        622.16       226.70 o                         
  -2  30   4        153.06        132.02       124.55 o                         
   0  30   4       5685.71       6256.69       309.47 o                         
   2  30   4         49.74         64.90       129.00 o                         
   4  30   4       1468.32       1913.20       255.11 o                         
   6  30   4        540.43        440.49       195.51 o                         
  -5  31   4       3503.60       2999.61       334.45 o                         
  -3  31   4       1658.68       1824.19       227.76 o                         
  -1  31   4       6559.67       8416.10       354.73 o                         
   1  31   4       3159.68       3555.35       303.85 o                         
   3  31   4       1821.66       1386.13       218.94 o                         
   5  31   4       1195.67        977.17       209.75 o                         
  -4  32   4       4280.33       5177.65       450.31 o                         
  -2  32   4       2276.97       2560.14       259.21 o                         
   0  32   4       4407.11       5578.22       318.90 o                         
   2  32   4        307.34         60.50       151.70 o                         
   4  32   4        330.70        334.59       171.51 o                         
  -3  33   4       1345.60       1458.12       394.40 o                         
  -1  33   4       2189.83       2260.06       253.41 o                         
   1  33   4         78.59        165.26       164.47 o                         
   3  33   4         21.39        103.83       163.02 o                         
  -2  34   4        271.41        203.09       158.06 o                         
   0  34   4        708.85        772.52       197.69 o                         
   2  34   4        239.02        185.95       165.74 o                         
 -13   1   5          4.85         -4.58       118.25 o                         
 -11   1   5       1136.58       1252.54       163.01 o                         
  -9   1   5       1039.01        967.69        97.25 o                         
  -7   1   5        253.20        445.57        61.81 o                         
  -5   1   5       3905.98       4144.99        97.46 o                         
  -3   1   5      24471.62      26977.64       284.02 o                         
  -1   1   5       2502.42       3726.56        70.49 o                         
   1   1   5      23107.57      23395.29       258.72 o                         
   3   1   5       7515.94       8338.90       135.33 o                         
   5   1   5         35.77        321.52        51.53 o                         
   7   1   5       5025.02       4733.46       138.30 o                         
   9   1   5         75.11         87.72        75.02 o                         
  11   1   5          1.45         36.41        90.74 o                         
  13   1   5          6.41         57.04       138.09 o                         
 -14   2   5          4.60       -111.28       159.33 o                         
 -12   2   5       2337.80       2263.52       213.31 o                         
 -10   2   5        132.97         30.09        85.19 o                         
  -8   2   5        424.28        394.53        66.77 o                         
  -6   2   5       4177.35       3764.56        99.56 o                         
  -4   2   5       8566.96       9321.25       133.05 o                         
  -2   2   5         81.66         35.46        33.77 o                         
   0   2   5      53630.63      52071.39       532.56 o                         
   2   2   5       1206.76       1175.29        67.72 o                         
   4   2   5      15427.75      16424.33       223.00 o                         
   6   2   5       4125.21       4180.34       124.97 o                         
   8   2   5        472.23        448.47        72.40 o                         
  10   2   5       1223.89        765.46       114.83 o                         
  12   2   5        113.37        166.53       110.85 o                         
 -13   3   5        640.24        549.55       166.70 o                         
 -11   3   5        407.76        230.02        99.98 o                         
  -9   3   5       4475.84       4835.84       164.37 o                         
  -7   3   5       1364.90       1548.32       105.35 o                         
  -5   3   5        211.07        744.03        50.98 o                         
  -3   3   5      46103.11      48255.86       530.33 o                         
  -1   3   5     236425.81     239756.31      2254.07 o                         
   1   3   5          7.03         10.73        30.58 o                         
   3   3   5       1792.78       1952.54        76.14 o                         
   5   3   5        619.57        785.50       104.14 o                         
   7   3   5        499.13        425.13        71.30 o                         
   9   3   5         40.68         23.91        68.98 o                         
  11   3   5          0.99         90.85        88.91 o                         
  13   3   5          0.12        105.84       138.96 o                         
 -14   4   5          4.34        238.29       182.11 o                         
 -12   4   5        215.42        225.28       143.51 o                         
 -10   4   5        401.01        376.63        95.17 o                         
  -8   4   5       4708.73       5125.53       151.97 o                         
  -6   4   5       1925.73       1765.58        72.79 o                         
  -4   4   5      43868.16      45005.56       523.07 o                         
  -2   4   5       1892.07       2056.88        51.23 o                         
   0   4   5       2819.12       3493.76        74.86 o                         
   2   4   5       3750.30       4150.77        94.28 o                         
   4   4   5        829.98        999.44        76.41 o                         
   6   4   5       3215.44       3077.19       117.22 o                         
   8   4   5         41.66         50.20        64.25 o                         
  10   4   5       4552.53       4557.94       195.42 o                         
  12   4   5         26.22        163.48       113.13 o                         
 -13   5   5         91.47       -108.00       125.76 o                         
 -11   5   5       1519.54       2087.99       175.92 o                         
  -9   5   5        489.99        463.21        86.14 o                         
  -7   5   5       1077.15       1091.81        84.38 o                         
  -5   5   5        308.95        454.03        51.81 o                         
  -3   5   5        610.50       1081.69        77.03 o                         
  -1   5   5      35667.30      35586.31       397.02 o                         
   1   5   5      24979.71      23292.08       254.85 o                         
   3   5   5        283.87        724.79        56.82 o                         
   5   5   5      42096.06      38247.50       472.29 o                         
   7   5   5       2423.80       2453.61       114.52 o                         
   9   5   5       1437.64       1536.90       126.44 o                         
  11   5   5       1250.35        926.82       144.65 o                         
  13   5   5          0.24        199.30       143.37 o                         
 -14   6   5          0.64        203.88       188.31 o                         
 -12   6   5         14.19       -103.46       103.46 o                         
 -10   6   5       5806.43       6118.29       210.70 o                         
  -8   6   5       1763.03       2066.08       115.11 o                         
  -6   6   5       4590.29       4663.27       124.60 o                         
  -4   6   5       1438.16       1925.45        85.16 o                         
  -2   6   5      29977.53      29365.91       341.85 o                         
   0   6   5      78562.30      75837.71       691.52 o                         
   2   6   5      29660.09      28397.72       329.08 o                         
   4   6   5         68.21         65.78        40.72 o                         
   6   6   5       5245.84       4960.68       156.34 o                         
   8   6   5       6031.20       6439.85       239.60 o                         
  10   6   5        504.15        431.93       121.82 o                         
  12   6   5        382.51        257.30       142.47 o                         
 -13   7   5        455.68        507.39       171.32 o                         
 -11   7   5       4659.28       5045.67       212.08 o                         
  -9   7   5       7333.79       7875.08       349.75 o                         
  -7   7   5      43378.42      43248.80       515.03 o                         
  -5   7   5       2251.84       2095.28        83.48 o                         
  -3   7   5      38375.35      38548.85       381.61 o                         
  -1   7   5      34959.24      34323.28       370.31 o                         
   1   7   5       1032.39       1116.42        63.66 o                         
   3   7   5       9589.47       8740.82       179.17 o                         
   5   7   5        938.03       1152.01        91.88 o                         
   7   7   5      10424.97      10831.21       243.50 o                         
   9   7   5        583.78        789.64       111.52 o                         
  11   7   5        932.91       1019.97       148.17 o                         
  13   7   5        876.06        800.97       182.69 o                         
 -12   8   5        279.95        359.32       120.34 o                         
 -10   8   5       8771.26       9798.40       265.93 o                         
  -8   8   5         87.03        267.74        79.02 o                         
  -6   8   5      22075.24      21245.63       301.26 o                         
  -4   8   5       4459.86       4542.90       125.46 o                         
  -2   8   5       4941.52       4904.19       130.44 o                         
   0   8   5      11914.83      11720.94       164.27 o                         
   2   8   5      18604.31      17917.59       250.91 o                         
   4   8   5       2326.16       2327.90       100.41 o                         
   6   8   5        510.13       1209.50        95.73 o                         
   8   8   5          3.65         47.51        69.15 o                         
  10   8   5         94.78         61.33        88.16 o                         
  12   8   5        396.98        376.54       138.70 o                         
 -13   9   5       1480.83       1328.78       239.13 o                         
 -11   9   5       1878.01       1964.11       166.51 o                         
  -9   9   5       2455.01       2354.37       156.14 o                         
  -7   9   5       1633.95       1483.01       101.85 o                         
  -5   9   5         17.76        301.93        64.75 o                         
  -3   9   5      28506.04      28247.95       319.31 o                         
  -1   9   5         36.44        147.64        36.28 o                         
   1   9   5      99007.08      95216.98       888.57 o                         
   3   9   5      13203.29      11817.99       208.92 o                         
   5   9   5      20655.80      20533.00       299.55 o                         
   7   9   5      10225.76      10414.66       242.46 o                         
   9   9   5        882.07       1051.66       125.66 o                         
  11   9   5         86.91        116.11       105.62 o                         
  13   9   5        409.95        174.09       155.88 o                         
 -12  10   5        503.66        508.33       148.10 o                         
 -10  10   5       2046.62       2313.55       161.52 o                         
  -8  10   5        362.32        289.96        81.33 o                         
  -6  10   5      14881.59      14863.57       285.54 o                         
  -4  10   5       2745.62       2610.73        87.46 o                         
  -2  10   5        977.19       1299.24        59.38 o                         
   0  10   5      13648.09      12886.25       185.20 o                         
   2  10   5       8018.75       6791.96       142.30 o                         
   4  10   5      15080.91      14021.85       238.50 o                         
   6  10   5       7449.33       7175.84       180.28 o                         
   8  10   5         51.84        -58.53        74.98 o                         
  10  10   5       1108.94        878.08       126.25 o                         
  12  10   5        202.36        205.73       142.10 o                         
 -13  11   5         38.75        123.62       170.14 o                         
 -11  11   5        650.60        816.82       155.90 o                         
  -9  11   5         71.09         84.71        79.80 o                         
  -7  11   5       6977.20       7207.59       199.59 o                         
  -5  11   5       3726.92       3574.98       108.25 o                         
  -3  11   5       1146.82       1489.21        96.57 o                         
  -1  11   5      50790.29      50546.25       543.72 o                         
   1  11   5         61.22        180.71        44.14 o                         
   3  11   5      12473.01      12757.34       204.38 o                         
   5  11   5       1881.61       2020.19       119.11 o                         
   7  11   5       4060.84       4151.23       182.31 o                         
   9  11   5        303.96        116.92        89.76 o                         
  11  11   5        128.99         61.39       129.26 o                         
 -12  12   5        165.65         83.60       127.99 o                         
 -10  12   5         84.64         57.28        87.06 o                         
  -8  12   5       4042.33       3926.29       178.51 o                         
  -6  12   5       4193.95       3998.75       131.40 o                         
  -4  12   5       2074.80       2003.22        89.10 o                         
  -2  12   5      36058.08      34051.81       409.06 o                         
   0  12   5      13404.02      13435.90       201.36 o                         
   2  12   5      20908.73      19118.29       271.64 o                         
   4  12   5       1666.48       1880.31       109.43 o                         
   6  12   5        792.88        894.52        97.37 o                         
   8  12   5       1481.24       1386.91       148.81 o                         
  10  12   5       3256.44       3927.38       233.03 o                         
  12  12   5       2309.44       1946.18       230.58 o                         
 -13  13   5         10.91        -28.83       149.73 o                         
 -11  13   5         60.34         64.60       123.66 o                         
  -9  13   5        304.57         94.79        93.63 o                         
  -7  13   5        487.54        605.95        93.98 o                         
  -5  13   5         93.14        379.25        63.48 o                         
  -3  13   5        148.18        415.85        59.40 o                         
  -1  13   5       2188.33       2285.33        94.41 o                         
   1  13   5       6018.94       6150.16       138.01 o                         
   3  13   5        481.28        553.76        79.78 o                         
   5  13   5      14166.98      13748.00       249.39 o                         
   7  13   5       4909.35       5107.18       181.86 o                         
   9  13   5       5805.28       5829.98       252.97 o                         
  11  13   5        933.93       1157.19       308.60 o                         
 -12  14   5        500.04        440.37       152.62 o                         
 -10  14   5         91.31         -4.61       103.78 o                         
  -8  14   5       3837.29       3543.39       205.47 o                         
  -6  14   5       5015.53       4738.55       250.48 o                         
  -4  14   5       1133.03       1466.14        91.81 o                         
  -2  14   5        161.02        203.15        65.84 o                         
   0  14   5       3549.30       3586.01       107.69 o                         
   2  14   5        456.73        883.55        80.63 o                         
   4  14   5       9081.10       9066.09       189.85 o                         
   6  14   5      17530.63      17048.43       283.82 o                         
   8  14   5       4426.26       4501.45       201.73 o                         
  10  14   5       4866.26       5348.74       261.36 o                         
  12  14   5          5.76       -125.02       125.02 o                         
 -11  15   5        596.43        431.99       137.56 o                         
  -9  15   5         35.43        -43.63        94.48 o                         
  -7  15   5        346.64        444.74        92.91 o                         
  -5  15   5        410.17        717.09        79.41 o                         
  -3  15   5       2010.16       2055.91       101.67 o                         
  -1  15   5       3990.46       4006.48       127.45 o                         
   1  15   5        632.76        548.98        67.10 o                         
   3  15   5        696.25        868.37        91.04 o                         
   5  15   5       1866.61       2128.71       143.29 o                         
   7  15   5       1048.94       1041.25       117.31 o                         
   9  15   5       2485.81       2489.49       204.35 o                         
  11  15   5        249.77        319.78       142.64 o                         
 -12  16   5         15.18        250.30       163.42 o                         
 -10  16   5        836.72        735.93       217.30 o                         
  -8  16   5        149.76         98.19        97.90 o                         
  -6  16   5       8425.88       8946.91       205.29 o                         
  -4  16   5       3843.42       3680.93       125.46 o                         
  -2  16   5       4090.73       4229.31       187.06 o                         
   0  16   5       4988.68       4276.16       125.91 o                         
   2  16   5         40.60        259.19        78.19 o                         
   4  16   5        892.62        648.26        94.95 o                         
   6  16   5        235.03         92.58        72.75 o                         
   8  16   5       1182.45        882.63       128.35 o                         
  10  16   5         76.31        103.75       124.72 o                         
 -11  17   5        592.74        559.66       198.05 o                         
  -9  17   5        627.19        474.76       118.10 o                         
  -7  17   5       8880.31       9217.22       268.37 o                         
  -5  17   5       6047.10       5634.04       158.13 o                         
  -3  17   5        465.49        439.16        79.36 o                         
  -1  17   5        365.48        206.08        67.33 o                         
   1  17   5         53.08         56.05        52.90 o                         
   3  17   5        783.35        959.17        98.13 o                         
   5  17   5       1507.64       1798.35       137.37 o                         
   7  17   5       1185.68       1166.64       127.85 o                         
   9  17   5       1086.75        990.81       156.89 o                         
  11  17   5        381.29        457.94       149.25 o                         
 -12  18   5         12.68        -95.21       159.44 o                         
 -10  18   5       2208.59       2334.50       229.66 o                         
  -8  18   5       4104.77       4090.76       222.59 o                         
  -6  18   5       5847.93       5797.88       214.09 o                         
  -4  18   5       9861.47       9630.06       229.23 o                         
  -2  18   5       4087.29       4807.07       149.19 o                         
   0  18   5      12252.57      11792.43       222.39 o                         
   2  18   5       5350.51       4977.60       154.63 o                         
   4  18   5       9593.22       9499.85       232.94 o                         
   6  18   5       1406.16       1359.32       155.21 o                         
   8  18   5       2174.03       2108.34       277.25 o                         
  10  18   5         11.60       -114.16       114.16 o                         
 -11  19   5        375.00        190.61       165.70 o                         
  -9  19   5       3274.02       2687.87       229.28 o                         
  -7  19   5        736.07        647.71       165.58 o                         
  -5  19   5        135.47         27.95        76.02 o                         
  -3  19   5       1342.37       1315.47       116.93 o                         
  -1  19   5       1699.49       1846.45       121.23 o                         
   1  19   5       3275.89       3349.46       186.84 o                         
   3  19   5       5202.60       5101.90       165.65 o                         
   5  19   5        579.41        612.76       101.49 o                         
   7  19   5         25.00         32.14        80.08 o                         
   9  19   5         47.18         75.68       118.30 o                         
  11  19   5          1.46        219.50       157.44 o                         
 -10  20   5         49.88         -9.96       125.96 o                         
  -8  20   5       8603.05       9092.56       344.00 o                         
  -6  20   5        345.39        345.06       121.43 o                         
  -4  20   5       4497.29       4572.33       171.81 o                         
  -2  20   5        362.61        315.13        72.36 o                         
   0  20   5       3292.52       3288.27       153.20 o                         
   2  20   5       1662.84       2145.19       166.51 o                         
   4  20   5       2915.39       2775.20       162.02 o                         
   6  20   5        207.61        338.91        92.62 o                         
   8  20   5          3.28        149.71       110.03 o                         
  10  20   5         17.64        -21.84       116.96 o                         
 -11  21   5        232.53        141.62       164.21 o                         
  -9  21   5       1636.10       1391.09       194.01 o                         
  -7  21   5        445.27        287.78       113.35 o                         
  -5  21   5       1857.78       2075.20       176.93 o                         
  -3  21   5         31.24        123.92        74.14 o                         
  -1  21   5       4352.44       4686.43       168.30 o                         
   1  21   5       2470.00       2455.16       148.50 o                         
   3  21   5       2807.32       2993.40       165.73 o                         
   5  21   5         97.97         35.65        82.18 o                         
   7  21   5       1869.37       1730.20       156.16 o                         
   9  21   5         14.60         48.01       122.12 o                         
 -10  22   5        123.63         89.86       169.67 o                         
  -8  22   5       1331.82       1180.56       187.22 o                         
  -6  22   5        814.67        777.25       140.85 o                         
  -4  22   5       3280.74       3646.91       184.16 o                         
  -2  22   5       2092.45       2132.39       137.87 o                         
   0  22   5       2875.52       2815.40       160.56 o                         
   2  22   5        206.62        225.49        79.58 o                         
   4  22   5        776.09        479.98       103.82 o                         
   6  22   5         10.93        -49.51        86.04 o                         
   8  22   5        709.71        817.42       153.47 o                         
  10  22   5        468.22        203.03       169.90 o                         
  -9  23   5        929.17        932.35       194.02 o                         
  -7  23   5        277.65        281.97       144.64 o                         
  -5  23   5       3805.39       3559.45       240.33 o                         
  -3  23   5          9.86         -9.72        76.65 o                         
  -1  23   5        453.56        415.97        98.69 o                         
   1  23   5       2764.44       3337.86       180.14 o                         
   3  23   5        915.17        817.29       114.73 o                         
   5  23   5       1301.91       1128.63       140.05 o                         
   7  23   5       1784.37       1499.61       180.28 o                         
   9  23   5        254.23        192.52       173.36 o                         
 -10  24   5        228.54        144.30       168.08 o                         
  -8  24   5         76.99        -13.43       138.53 o                         
  -6  24   5        482.74        388.34       137.14 o                         
  -4  24   5          0.55         68.49        87.97 o                         
  -2  24   5        291.79        417.43        99.96 o                         
   0  24   5       8242.38       8368.10       252.09 o                         
   2  24   5        556.44        412.95        98.20 o                         
   4  24   5          1.57         12.45        95.47 o                         
   6  24   5        361.77        343.87       129.09 o                         
   8  24   5       2564.87       2967.58       329.53 o                         
  -9  25   5          3.51         -2.89       149.29 o                         
  -7  25   5        543.68        224.31       143.60 o                         
  -5  25   5       1534.62       1568.14       198.25 o                         
  -3  25   5         71.49         89.19        92.58 o                         
  -1  25   5         66.45        106.20        88.48 o                         
   1  25   5        230.62        198.08        92.63 o                         
   3  25   5       2748.21       3395.98       263.89 o                         
   5  25   5        147.93         47.61       110.44 o                         
   7  25   5       5282.21       6308.22       455.74 o                         
   9  25   5       1653.93       2128.21       308.00 o                         
  -8  26   5        338.73        207.77       142.42 o                         
  -6  26   5       1004.51       1017.78       261.55 o                         
  -4  26   5        299.64        218.66       107.06 o                         
  -2  26   5        550.71        733.37       128.29 o                         
   0  26   5        657.98        513.14       124.49 o                         
   2  26   5        203.09        404.66       146.32 o                         
   4  26   5       2307.41       2686.51       220.28 o                         
   6  26   5        906.29        868.71       174.20 o                         
   8  26   5       3585.73       3496.43       361.54 o                         
  -9  27   5       2153.98       1753.96       336.42 o                         
  -7  27   5        320.33        201.04       200.27 o                         
  -5  27   5        917.19        989.09       224.75 o                         
  -3  27   5       3345.08       3517.43       236.39 o                         
  -1  27   5        152.90        105.51       104.68 o                         
   1  27   5       3606.18       3656.71       215.43 o                         
   3  27   5         58.86        143.32       107.01 o                         
   5  27   5        379.06        390.52       140.02 o                         
   7  27   5         53.22        -14.65       142.28 o                         
  -8  28   5       2780.29       3405.10       334.19 o                         
  -6  28   5        288.44        122.97       207.87 o                         
  -4  28   5       3898.55       4591.95       358.22 o                         
  -2  28   5        324.46        472.86       140.01 o                         
   0  28   5        115.21         84.99       104.27 o                         
   2  28   5        259.07        178.27       107.55 o                         
   4  28   5         31.24          0.33       117.63 o                         
   6  28   5          4.07         56.56       143.70 o                         
  -7  29   5         78.73        155.80       173.45 o                         
  -5  29   5        543.75        295.18       175.26 o                         
  -3  29   5        107.39        170.38       125.72 o                         
  -1  29   5       1214.92       1008.22       170.52 o                         
   1  29   5        601.47        678.67       151.19 o                         
   3  29   5       3018.61       3254.63       225.66 o                         
   5  29   5        142.12        307.46       147.38 o                         
   7  29   5        687.21        706.57       225.48 o                         
  -6  30   5          2.79        105.26       164.83 o                         
  -4  30   5         18.46         80.82       168.82 o                         
  -2  30   5       1670.19       1420.53       195.42 o                         
   0  30   5        535.36        606.77       158.68 o                         
   2  30   5       3977.17       4404.00       266.42 o                         
   4  30   5        746.61        822.58       163.22 o                         
   6  30   5       1097.95        951.09       223.57 o                         
  -5  31   5        635.81         95.26       249.40 o                         
  -3  31   5         16.15         18.50       148.28 o                         
  -1  31   5         38.78        101.09       127.23 o                         
   1  31   5        686.13        613.62       169.34 o                         
   3  31   5       2060.08       2440.60       260.18 o                         
   5  31   5         62.04        -57.16       151.47 o                         
  -4  32   5        792.90        877.89       241.14 o                         
  -2  32   5        303.38         95.08       137.46 o                         
   0  32   5       2402.25       2690.27       266.26 o                         
   2  32   5         31.62        274.35       157.57 o                         
   4  32   5        598.53        665.62       206.12 o                         
  -3  33   5        527.93        386.08       198.59 o                         
  -1  33   5          5.53        136.74       146.90 o                         
   1  33   5        255.29        109.37       159.91 o                         
   3  33   5        275.17        404.12       180.51 o                         
  -2  34   5         86.56        190.04       178.69 o                         
   0  34   5        589.28        500.69       188.58 o                         
 -14   0   6       2423.82       2696.85       426.15 o                         
 -12   0   6          9.29       -135.51       137.93 o                         
 -10   0   6       4502.36       4655.28       312.32 o                         
  -8   0   6        976.21       1366.91       129.95 o                         
  -6   0   6       8017.21       7346.65       195.60 o                         
  -4   0   6       3643.28       3136.38       107.46 o                         
  -2   0   6        434.88        936.36       123.78 o                         
   0   0   6      19293.65      19058.47       286.22 o                         
   2   0   6       2228.38       2656.17       119.65 o                         
   4   0   6       1725.85       1585.69        99.18 o                         
   6   0   6      18147.20      17673.96       362.75 o                         
   8   0   6      23060.29      21693.29       714.86 o                         
  10   0   6        716.15        505.21       185.15 o                         
  12   0   6       5292.84       5767.34       390.59 o                         
 -13   1   6        610.37        593.75       162.18 o                         
 -11   1   6         90.12         74.46       108.05 o                         
  -9   1   6       8832.67       8875.90       228.07 o                         
  -7   1   6      10160.80      10139.08       178.85 o                         
  -5   1   6      33288.93      33449.69       356.28 o                         
  -3   1   6         15.88         -1.09        31.70 o                         
  -1   1   6     123217.27     125287.79      1090.85 o                         
   1   1   6      30900.90      29776.77       341.46 o                         
   3   1   6       1737.94       1794.50        74.75 o                         
   5   1   6       7513.00       6918.16       138.46 o                         
   7   1   6       4495.51       4321.28       133.66 o                         
   9   1   6       3553.33       3887.01       176.32 o                         
  11   1   6        414.92        301.92       103.47 o                         
  13   1   6       5525.40       5352.90       329.50 o                         
 -14   2   6       3185.57       3425.17       349.92 o                         
 -12   2   6         54.19         97.99       116.10 o                         
 -10   2   6       8618.91       8838.93       259.73 o                         
  -8   2   6       5484.39       5680.31       142.09 o                         
  -6   2   6      13052.79      13255.70       194.60 o                         
  -4   2   6        632.25       1263.10        53.19 o                         
  -2   2   6       9134.29       9381.12       130.95 o                         
   0   2   6       1197.80       1454.67        60.21 o                         
   2   2   6      22156.73      22783.44       280.38 o                         
   4   2   6        491.56        837.47        56.14 o                         
   6   2   6       2190.27       2171.30       122.19 o                         
   8   2   6       3719.02       4183.50       154.16 o                         
  10   2   6       1468.48       1524.44       148.00 o                         
  12   2   6       2373.51       2547.94       214.10 o                         
 -13   3   6       1092.15       1036.18       178.55 o                         
 -11   3   6       6821.13       6801.23       278.33 o                         
  -9   3   6       4101.71       4652.06       173.64 o                         
  -7   3   6       2628.34       2715.58       134.74 o                         
  -5   3   6      38811.85      39256.00       432.50 o                         
  -3   3   6       3528.50       4029.73       101.68 o                         
  -1   3   6      68123.27      68023.38       690.55 o                         
   1   3   6        440.29        612.86        44.25 o                         
   3   3   6        235.32        413.49        51.36 o                         
   5   3   6      15150.51      14351.79       220.33 o                         
   7   3   6         27.51         -7.53        53.25 o                         
   9   3   6       7910.57       8106.37       329.17 o                         
  11   3   6       2656.46       2739.90       189.80 o                         
  13   3   6       3383.13       2713.94       331.65 o                         
 -14   4   6       2436.78       2886.79       287.69 o                         
 -12   4   6       4080.28       5041.92       270.40 o                         
 -10   4   6      17261.87      18720.91       359.90 o                         
  -8   4   6       4655.27       4835.36       147.37 o                         
  -6   4   6      21728.73      21394.10       291.64 o                         
  -4   4   6       2135.25       2421.94        89.00 o                         
  -2   4   6       6530.30       7120.45       117.16 o                         
   0   4   6       3613.37       3495.60        78.82 o                         
   2   4   6        163.13        579.22        54.25 o                         
   4   4   6      52288.91      50522.40       565.09 o                         
   6   4   6       3142.65       3179.72       130.17 o                         
   8   4   6       1133.52       1138.17       121.45 o                         
  10   4   6       4753.37       4863.58       203.55 o                         
  12   4   6        463.13        367.57       124.65 o                         
 -13   5   6        976.41        505.89       186.07 o                         
 -11   5   6       5375.43       5576.60       230.54 o                         
  -9   5   6       2114.53       2172.87       143.15 o                         
  -7   5   6        417.43        387.12        64.71 o                         
  -5   5   6       1662.21       2317.38        97.01 o                         
  -3   5   6      53214.59      53916.29       592.26 o                         
  -1   5   6        671.56        757.47        56.40 o                         
   1   5   6         97.90         97.04        33.00 o                         
   3   5   6         69.89         29.59        42.13 o                         
   5   5   6       7273.57       7220.40       242.30 o                         
   7   5   6          1.96        -40.31        58.72 o                         
   9   5   6       1590.94       1545.76       134.37 o                         
  11   5   6          2.15          2.06        92.12 o                         
  13   5   6       1480.33       1274.41       214.58 o                         
 -14   6   6       3264.70       3494.72       500.26 o                         
 -12   6   6        145.88         -3.23       109.74 o                         
 -10   6   6       7368.50       7520.32       256.85 o                         
  -8   6   6      11818.32      11886.03       256.76 o                         
  -6   6   6       3889.26       3888.78       110.66 o                         
  -4   6   6       9052.83       9170.04       176.74 o                         
  -2   6   6       1386.84       1296.24        59.63 o                         
   0   6   6        633.16       1104.75        52.27 o                         
   2   6   6       5682.28       5821.70       148.92 o                         
   4   6   6         88.91        183.47        46.19 o                         
   6   6   6         20.87         95.12        66.08 o                         
   8   6   6         39.11         56.56        65.95 o                         
  10   6   6        884.70        753.93       171.26 o                         
  12   6   6        375.08        354.97       127.13 o                         
 -13   7   6       6368.42       7098.92       361.84 o                         
 -11   7   6       2867.06       3192.69       260.58 o                         
  -9   7   6      23306.27      24220.29       408.28 o                         
  -7   7   6       8328.09       8123.04       223.09 o                         
  -5   7   6       1292.04       1801.16        99.05 o                         
  -3   7   6       8605.00       8330.51       142.44 o                         
  -1   7   6       1187.31       1444.82        62.29 o                         
   1   7   6       5253.38       5082.98       111.84 o                         
   3   7   6       9033.73       8833.68       166.69 o                         
   5   7   6      11553.35      11454.59       195.69 o                         
   7   7   6      10020.90      10224.71       238.03 o                         
   9   7   6       1109.44       1112.69       116.71 o                         
  11   7   6        619.30        429.89       120.55 o                         
  13   7   6       1138.14        937.64       187.28 o                         
 -12   8   6       3910.51       3724.56       281.28 o                         
 -10   8   6       8956.53       9612.03       263.55 o                         
  -8   8   6       6629.82       7059.98       213.20 o                         
  -6   8   6       8506.39       8417.79       167.68 o                         
  -4   8   6      57756.35      56518.70       601.99 o                         
  -2   8   6      17475.92      15763.53       224.16 o                         
   0   8   6       2912.37       2823.56        69.07 o                         
   2   8   6      40831.02      36991.98       398.28 o                         
   4   8   6      20211.46      18351.99       274.93 o                         
   6   8   6       7955.94       7744.78       181.09 o                         
   8   8   6      17059.18      16739.10       398.30 o                         
  10   8   6       3707.76       3892.50       203.57 o                         
  12   8   6       3919.06       4385.63       283.42 o                         
 -13   9   6       2032.65       1534.91       248.79 o                         
 -11   9   6       4090.69       4664.00       298.61 o                         
  -9   9   6       4023.82       4553.92       181.16 o                         
  -7   9   6       6152.63       6155.18       181.07 o                         
  -5   9   6      13602.87      12946.84       241.18 o                         
  -3   9   6       5934.55       4941.61        99.13 o                         
  -1   9   6        618.86        801.38        81.09 o                         
   1   9   6       1771.46       2543.40        83.73 o                         
   3   9   6       1610.30       1802.88        92.03 o                         
   5   9   6        328.20        327.63        95.94 o                         
   7   9   6        392.29        530.61        97.68 o                         
   9   9   6       1044.09       1153.48       128.75 o                         
  11   9   6       1959.88       1784.52       184.01 o                         
 -12  10   6         80.96       -126.69       126.69 o                         
 -10  10   6        377.52        289.74        97.01 o                         
  -8  10   6       1336.88       1229.03       112.46 o                         
  -6  10   6        771.62        988.61        94.06 o                         
  -4  10   6      13178.06      14267.84       232.13 o                         
  -2  10   6       7239.18       7682.93       208.35 o                         
   0  10   6       5424.43       5197.54       123.39 o                         
   2  10   6      25391.68      24158.77       308.72 o                         
   4  10   6      22302.61      21041.30       309.99 o                         
   6  10   6       4895.20       4890.55       155.15 o                         
   8  10   6       3918.50       3567.19       220.33 o                         
  10  10   6          7.42        -61.29        80.13 o                         
  12  10   6         51.60       -126.29       126.29 o                         
 -13  11   6         15.55         18.29       161.64 o                         
 -11  11   6        326.40        209.06       124.44 o                         
  -9  11   6        175.80        255.56        94.56 o                         
  -7  11   6       4405.21       4692.35       172.70 o                         
  -5  11   6       1083.26       1184.12       111.05 o                         
  -3  11   6        729.14        943.74        61.32 o                         
  -1  11   6       2010.71       1958.49        77.22 o                         
   1  11   6       1693.45       1798.21        81.64 o                         
   3  11   6      27476.74      26462.37       363.43 o                         
   5  11   6        212.71        187.91        66.67 o                         
   7  11   6       1127.24       1051.56       118.11 o                         
   9  11   6       1805.07       2200.56       180.80 o                         
  11  11   6       4100.89       5208.93       299.36 o                         
 -12  12   6       3515.15       3563.39       268.58 o                         
 -10  12   6        278.57        200.97       115.17 o                         
  -8  12   6       9675.93      10473.45       269.20 o                         
  -6  12   6      22442.55      22188.54       380.38 o                         
  -4  12   6      38383.08      37380.39       440.34 o                         
  -2  12   6      23462.43      21344.12       290.95 o                         
   0  12   6      17701.17      17012.15       235.54 o                         
   2  12   6       8118.93       7435.48       162.39 o                         
   4  12   6        268.80        315.83        66.15 o                         
   6  12   6      19560.46      19754.46       324.92 o                         
   8  12   6         66.33        132.90        89.49 o                         
  10  12   6       4717.33       4784.29       235.34 o                         
  12  12   6       2660.31       2842.29       265.58 o                         
 -13  13   6       2679.59       1866.35       275.58 o                         
 -11  13   6       2980.56       2941.65       234.23 o                         
  -9  13   6       1695.75       1775.28       177.33 o                         
  -7  13   6      11278.06      11458.40       266.39 o                         
  -5  13   6       8310.58       7852.96       165.61 o                         
  -3  13   6      43833.29      41774.47       471.96 o                         
  -1  13   6       1518.13       1253.89        77.12 o                         
   1  13   6      23493.25      21443.12       290.47 o                         
   3  13   6       4737.79       4419.08       137.02 o                         
   5  13   6       8717.36       8523.08       195.12 o                         
   7  13   6      17993.25      17551.93       358.54 o                         
   9  13   6       3707.39       4117.13       234.52 o                         
  11  13   6       6591.18       6718.04       323.26 o                         
 -12  14   6       1447.08       1548.34       200.62 o                         
 -10  14   6         28.62         58.01       105.59 o                         
  -8  14   6      12282.46      13648.73       348.90 o                         
  -6  14   6       1242.15       1394.72       106.34 o                         
  -4  14   6      11205.26      11318.35       189.16 o                         
  -2  14   6       8156.33       7918.92       168.53 o                         
   0  14   6        555.13        730.73        64.66 o                         
   2  14   6       6640.82       6333.15       156.28 o                         
   4  14   6       2139.75       2076.44       130.35 o                         
   6  14   6       3097.42       3204.92       150.08 o                         
   8  14   6        294.27        211.83        99.16 o                         
  10  14   6         54.69        167.21       105.60 o                         
  12  14   6        805.53        649.74       183.47 o                         
 -11  15   6        105.33        121.11       121.37 o                         
  -9  15   6        569.56        530.13       123.17 o                         
  -7  15   6        620.78        865.56       120.22 o                         
  -5  15   6      13781.85      12833.20       242.91 o                         
  -3  15   6       2336.52       2456.34       122.61 o                         
  -1  15   6      21146.40      19639.05       295.14 o                         
   1  15   6        178.95        190.46        53.92 o                         
   3  15   6         74.73        242.32        65.35 o                         
   5  15   6          4.35         37.41        67.36 o                         
   7  15   6       1914.16       1952.94       191.66 o                         
   9  15   6        444.90        334.29       123.81 o                         
  11  15   6         54.36         82.25       131.34 o                         
 -12  16   6       1840.01       1630.48       215.07 o                         
 -10  16   6         53.97        177.20       118.51 o                         
  -8  16   6       2535.13       2532.47       204.04 o                         
  -6  16   6       1454.21       1531.92       146.88 o                         
  -4  16   6        786.63       1025.38        83.78 o                         
  -2  16   6        319.93        371.11        68.06 o                         
   0  16   6       1023.06        841.41        75.83 o                         
   2  16   6       8841.56       8317.92       186.72 o                         
   4  16   6       2711.15       2735.72       141.91 o                         
   6  16   6       4147.03       4506.50       178.62 o                         
   8  16   6          2.27        154.56        94.74 o                         
  10  16   6        502.51        495.65       136.59 o                         
 -11  17   6       3213.15       2747.14       255.28 o                         
  -9  17   6       1506.81       1509.70       174.46 o                         
  -7  17   6       5132.74       5535.72       217.64 o                         
  -5  17   6        108.78        -14.87        61.69 o                         
  -3  17   6       5851.31       5920.10       176.41 o                         
  -1  17   6         97.13        347.12        92.61 o                         
   1  17   6       9972.29      10705.86       204.79 o                         
   3  17   6       6162.70       6199.75       174.99 o                         
   5  17   6       7247.39       6792.35       204.45 o                         
   7  17   6       5132.10       5711.15       210.66 o                         
   9  17   6        215.07         10.77       118.30 o                         
  11  17   6       1684.04       1653.44       220.79 o                         
 -12  18   6       4489.17       3712.25       337.01 o                         
 -10  18   6        106.97         93.26       124.41 o                         
  -8  18   6       2271.72       2863.49       237.07 o                         
  -6  18   6       4314.78       4068.93       223.39 o                         
  -4  18   6       2018.69       2048.17       188.47 o                         
  -2  18   6       3507.73       3408.80       138.25 o                         
   0  18   6       2015.29       2223.66       149.50 o                         
   2  18   6       1775.21       2021.93       120.13 o                         
   4  18   6       1263.00       1075.17       110.59 o                         
   6  18   6       8958.49       9498.64       255.65 o                         
   8  18   6        312.61        349.68       111.72 o                         
  10  18   6       2660.68       2183.45       209.15 o                         
 -11  19   6        697.05        774.19       199.34 o                         
  -9  19   6         42.64         71.27       105.47 o                         
  -7  19   6      10047.01      10962.38       332.46 o                         
  -5  19   6        329.11        268.45        82.68 o                         
  -3  19   6       7061.51       7880.95       210.23 o                         
  -1  19   6       9474.98       9070.30       209.88 o                         
   1  19   6       1335.60       1422.71       118.63 o                         
   3  19   6        152.56        298.74        68.84 o                         
   5  19   6        215.59        322.52        86.51 o                         
   7  19   6       1277.91       1159.73       137.15 o                         
   9  19   6          8.41        -95.28       110.59 o                         
  11  19   6       1807.37       1793.11       213.22 o                         
 -10  20   6        232.17        -60.12       127.39 o                         
  -8  20   6       2140.76       1614.51       184.56 o                         
  -6  20   6       4478.21       4950.19       302.83 o                         
  -4  20   6       1428.34       1461.26       125.24 o                         
  -2  20   6       5981.47       6006.69       175.57 o                         
   0  20   6         64.03         93.20        69.11 o                         
   2  20   6       5798.95       5276.65       186.07 o                         
   4  20   6         49.52         97.39        94.11 o                         
   6  20   6       3347.24       3615.90       184.62 o                         
   8  20   6          4.04        -99.43        99.43 o                         
  10  20   6       1216.89       1238.33       185.29 o                         
 -11  21   6        204.83        235.79       171.62 o                         
  -9  21   6         10.86       -134.94       134.94 o                         
  -7  21   6        693.41        645.12       136.35 o                         
  -5  21   6        113.06          8.48        92.40 o                         
  -3  21   6      12166.70      11246.92       261.60 o                         
  -1  21   6        107.70         16.46        66.67 o                         
   1  21   6       1081.48       1053.79       111.82 o                         
   3  21   6       1588.78       1320.55       132.75 o                         
   5  21   6       2679.20       2640.15       193.98 o                         
   7  21   6         29.31        194.18        91.95 o                         
   9  21   6         47.59        183.17       125.59 o                         
 -10  22   6         62.71        -55.28       160.68 o                         
  -8  22   6       1269.32        938.28       174.70 o                         
  -6  22   6         50.51        291.81       129.23 o                         
  -4  22   6       4526.74       4990.66       236.92 o                         
  -2  22   6        797.47        827.43       112.59 o                         
   0  22   6         14.85         17.09        72.85 o                         
   2  22   6       2867.17       3168.72       201.04 o                         
   4  22   6       4684.04       4883.40       209.94 o                         
   6  22   6         76.57         32.80        96.43 o                         
   8  22   6         45.44        358.17       134.08 o                         
  10  22   6        151.23        127.46       162.83 o                         
  -9  23   6        322.06         12.99       141.69 o                         
  -7  23   6       1674.51       1418.03       193.73 o                         
  -5  23   6        243.33        260.72       117.84 o                         
  -3  23   6       8377.61       9912.41       258.90 o                         
  -1  23   6       2129.26       1883.87       187.29 o                         
   1  23   6       2458.44       2422.64       154.94 o                         
   3  23   6        401.67        422.33        97.61 o                         
   5  23   6         32.46        182.63       101.44 o                         
   7  23   6        613.09        486.88       137.65 o                         
   9  23   6        722.06        691.06       194.81 o                         
 -10  24   6        132.64        -14.17       156.83 o                         
  -8  24   6       1109.61       1024.30       199.80 o                         
  -6  24   6       3765.44       4406.31       337.64 o                         
  -4  24   6       5403.85       5493.93       258.24 o                         
  -2  24   6      10238.00      10893.24       294.94 o                         
   0  24   6      11080.62      10898.43       371.49 o                         
   2  24   6       1605.97       1826.99       146.14 o                         
   4  24   6       6170.88       6040.59       236.11 o                         
   6  24   6       2948.74       3287.26       238.79 o                         
   8  24   6       1196.42        937.82       190.96 o                         
  -9  25   6        160.89        169.78       160.22 o                         
  -7  25   6        269.42        367.59       155.65 o                         
  -5  25   6       1364.16       1279.32       181.87 o                         
  -3  25   6        697.26        759.77       119.80 o                         
  -1  25   6       1356.89       1931.03       161.51 o                         
   1  25   6       5932.45       6627.60       246.99 o                         
   3  25   6       2432.28       2707.07       178.78 o                         
   5  25   6       5089.27       6015.86       288.94 o                         
   7  25   6       1101.88       1198.23       186.83 o                         
   9  25   6        487.90        261.65       196.60 o                         
  -8  26   6        200.41        -98.69       142.66 o                         
  -6  26   6         53.80        113.25       136.06 o                         
  -4  26   6       2820.16       3384.46       255.38 o                         
  -2  26   6       1077.99       1033.49       139.84 o                         
   0  26   6        874.92       1002.00       146.45 o                         
   2  26   6         11.41        -70.73        83.87 o                         
   4  26   6       2951.91       3013.55       222.66 o                         
   6  26   6        467.85        303.13       135.73 o                         
   8  26   6         25.74       -141.53       160.64 o                         
  -9  27   6        541.18        564.40       220.10 o                         
  -7  27   6         86.58        116.45       135.36 o                         
  -5  27   6          6.90         -8.90       167.30 o                         
  -3  27   6        630.93        855.90       157.59 o                         
  -1  27   6        133.77        169.76       106.70 o                         
   1  27   6       1784.31       1663.55       198.53 o                         
   3  27   6       2088.83       2261.66       188.96 o                         
   5  27   6        844.03        801.57       164.47 o                         
   7  27   6        438.85        470.86       176.16 o                         
  -8  28   6        398.66        302.66       185.77 o                         
  -6  28   6       1093.63       1055.85       230.09 o                         
  -4  28   6        377.65        442.77       171.88 o                         
  -2  28   6       1566.41       1264.15       177.73 o                         
   0  28   6       3080.71       2865.36       225.44 o                         
   2  28   6       4780.10       4517.30       255.35 o                         
   4  28   6       8583.69       9858.79       344.80 o                         
   6  28   6       3146.82       3201.81       299.87 o                         
  -7  29   6        112.12          2.54       162.38 o                         
  -5  29   6       1653.84       1775.88       271.73 o                         
  -3  29   6       1164.68       1041.74       180.96 o                         
  -1  29   6       4232.10       5042.09       278.26 o                         
   1  29   6        977.33       1065.84       170.02 o                         
   3  29   6       8126.84       9395.76       343.61 o                         
   5  29   6       2386.46       2854.75       269.34 o                         
  -6  30   6          3.98         25.90       160.72 o                         
  -4  30   6        168.68        305.59       251.10 o                         
  -2  30   6        112.66         20.80       115.71 o                         
   0  30   6        865.35       1013.69       175.19 o                         
   2  30   6        114.97        185.19       131.29 o                         
   4  30   6        100.59        373.81       160.72 o                         
   6  30   6          6.16         73.04       161.94 o                         
  -5  31   6         90.26        118.26       171.44 o                         
  -3  31   6        521.26        248.49       223.11 o                         
  -1  31   6        491.59        240.94       148.12 o                         
   1  31   6         61.31         74.11       129.46 o                         
   3  31   6         73.51        152.29       136.09 o                         
   5  31   6          0.92        -31.52       168.51 o                         
  -4  32   6       2457.25       2214.38       304.48 o                         
  -2  32   6       1053.97        759.64       199.24 o                         
   0  32   6       5402.24       5878.16       321.43 o                         
   2  32   6          1.14       -130.20       136.97 o                         
   4  32   6       1328.35       1513.31       243.42 o                         
  -3  33   6       2652.53       2429.57       375.38 o                         
  -1  33   6       5019.23       5774.40       332.78 o                         
   1  33   6       2233.84       2359.19       239.71 o                         
   3  33   6       1348.41       1204.47       230.87 o                         
  -2  34   6       1660.60       1475.69       281.52 o                         
   0  34   6       2975.32       3508.48       295.91 o                         
 -13   1   7         54.61        -10.05       118.80 o                         
 -11   1   7       1773.47       2026.05       190.06 o                         
  -9   1   7       4532.00       4338.78       144.59 o                         
  -7   1   7        201.25        217.06        56.81 o                         
  -5   1   7       3190.49       3243.90        84.34 o                         
  -3   1   7      16178.53      16185.02       204.53 o                         
  -1   1   7       9058.30      10707.35       139.01 o                         
   1   1   7        121.60        480.50        50.22 o                         
   3   1   7        497.28        554.32        56.63 o                         
   5   1   7       2218.61       1929.56        81.99 o                         
   7   1   7         82.22         78.77        65.01 o                         
   9   1   7       3785.53       3907.05       177.31 o                         
  11   1   7        269.45         83.23        94.69 o                         
  13   1   7          3.46         -9.46       127.14 o                         
 -14   2   7         45.64        -96.44       146.08 o                         
 -12   2   7       2566.16       2401.68       210.65 o                         
 -10   2   7       2714.21       3135.42       180.16 o                         
  -8   2   7       6927.06       7437.16       176.37 o                         
  -6   2   7       4047.42       4020.99        99.38 o                         
  -4   2   7       4837.43       5854.56       103.42 o                         
  -2   2   7      26210.13      25896.29       301.96 o                         
   0   2   7        663.45        756.55        61.91 o                         
   2   2   7        335.77        405.79        51.68 o                         
   4   2   7       4689.49       4360.85       121.77 o                         
   6   2   7       2552.88       2272.84        98.40 o                         
   8   2   7       1896.21       2065.82       134.71 o                         
  10   2   7       3801.85       3657.35       187.78 o                         
  12   2   7        382.17        450.10       131.93 o                         
 -13   3   7        365.37        461.11       150.86 o                         
 -11   3   7         83.74        -85.84        95.89 o                         
  -9   3   7        674.02        683.23       123.88 o                         
  -7   3   7      15153.60      15277.16       247.35 o                         
  -5   3   7       2066.86       1794.07        87.82 o                         
  -3   3   7       2430.29       2346.34        81.67 o                         
  -1   3   7      18142.76      18882.88       246.17 o                         
   1   3   7       5894.53       6178.99       105.50 o                         
   3   3   7        229.40        187.04        46.60 o                         
   5   3   7      10348.52       9916.98       201.23 o                         
   7   3   7         39.87         96.22        63.15 o                         
   9   3   7       1157.24       1348.28       131.19 o                         
  11   3   7        173.54        123.31        95.36 o                         
  13   3   7        261.23        142.65       155.90 o                         
 -14   4   7          8.92        114.75       169.92 o                         
 -12   4   7        143.75          6.63       120.96 o                         
 -10   4   7         20.38         67.75        77.34 o                         
  -8   4   7       7975.09       7452.21       177.85 o                         
  -6   4   7       8040.87       8215.54       157.95 o                         
  -4   4   7        682.33        627.56        66.02 o                         
  -2   4   7      29214.37      29461.47       308.71 o                         
   0   4   7      82538.84      83217.95       795.33 o                         
   2   4   7       1258.15        970.22        88.28 o                         
   4   4   7       2137.99       2186.40        98.69 o                         
   6   4   7         32.38        213.58        67.98 o                         
   8   4   7         44.28         33.48        64.07 o                         
  10   4   7        137.35         90.75        82.96 o                         
  12   4   7        313.67        296.78       121.40 o                         
 -13   5   7        271.86        104.20       132.63 o                         
 -11   5   7       3967.53       3988.12       258.77 o                         
  -9   5   7       1237.81       1299.33       117.69 o                         
  -7   5   7      20001.54      19732.43       291.24 o                         
  -5   5   7       8745.27       9085.18       181.39 o                         
  -3   5   7       6268.96       6166.42       109.94 o                         
  -1   5   7      88763.70      85983.14       862.49 o                         
   1   5   7          4.20         67.57        32.41 o                         
   3   5   7        592.87        634.04        64.39 o                         
   5   5   7        960.46       1134.38        95.56 o                         
   7   5   7       1502.37       1525.55       119.78 o                         
   9   5   7          2.35        -68.62        68.62 o                         
  11   5   7        929.76        794.40       132.67 o                         
  13   5   7          5.49        158.17       144.79 o                         
 -14   6   7       1833.42       1797.01       277.98 o                         
 -12   6   7         14.64        -64.94       109.96 o                         
 -10   6   7          2.29        -31.25        73.07 o                         
  -8   6   7        500.33        575.27       117.33 o                         
  -6   6   7       5887.98       5703.30       156.47 o                         
  -4   6   7         38.14         46.33        39.78 o                         
  -2   6   7        111.97        444.62        45.25 o                         
   0   6   7       1196.76       1261.92        78.68 o                         
   2   6   7       6650.04       6507.94       127.39 o                         
   4   6   7         57.20         97.26        54.38 o                         
   6   6   7        161.81        -11.48        63.62 o                         
   8   6   7        542.98        358.18        79.54 o                         
  10   6   7       2913.55       3136.85       203.65 o                         
  12   6   7        246.21        221.34       121.74 o                         
 -13   7   7       4293.56       4128.00       363.24 o                         
 -11   7   7        707.86        522.43       119.21 o                         
  -9   7   7      15218.41      14920.49       307.86 o                         
  -7   7   7       1973.67       1690.84       116.90 o                         
  -5   7   7       2848.70       3278.15       172.82 o                         
  -3   7   7       1224.45        872.13        74.44 o                         
  -1   7   7      10237.58      10152.71       155.01 o                         
   1   7   7      68488.22      64270.33       618.51 o                         
   3   7   7       1845.74       1941.53        84.00 o                         
   5   7   7      10559.31      10611.20       209.06 o                         
   7   7   7        355.34        376.65        81.90 o                         
   9   7   7        578.12        602.74        97.54 o                         
  11   7   7        342.66        136.91       110.41 o                         
 -12   8   7         19.88        -80.63       122.79 o                         
 -10   8   7       2178.39       2197.27       160.31 o                         
  -8   8   7          2.93        123.32        66.76 o                         
  -6   8   7       3227.79       3436.63       136.42 o                         
  -4   8   7       2320.38       2609.62        96.43 o                         
  -2   8   7       2006.38       2404.41       104.40 o                         
   0   8   7      20582.23      19453.33       234.38 o                         
   2   8   7       2777.32       2701.57       105.95 o                         
   4   8   7        247.13        150.41        58.92 o                         
   6   8   7          0.87        179.31        79.84 o                         
   8   8   7       4829.32       5103.62       198.91 o                         
  10   8   7       1336.23       1160.19       144.50 o                         
  12   8   7          1.36         83.26       128.45 o                         
 -13   9   7        251.21        467.89       201.11 o                         
 -11   9   7       3983.79       3870.78       224.78 o                         
  -9   9   7       6381.38       6665.06       210.60 o                         
  -7   9   7      29762.98      28863.53       426.87 o                         
  -5   9   7       5740.44       5354.53       150.38 o                         
  -3   9   7      45313.50      44099.84       510.89 o                         
  -1   9   7      14752.46      14679.20       201.26 o                         
   1   9   7       8947.04       8244.58       150.26 o                         
   3   9   7      31326.44      30059.33       379.89 o                         
   5   9   7         82.01        150.19        62.79 o                         
   7   9   7      18138.82      18140.45       352.54 o                         
   9   9   7        525.99        363.72        96.01 o                         
  11   9   7         11.21        -71.65        93.00 o                         
 -12  10   7          0.24         95.03       119.04 o                         
 -10  10   7        990.35       1003.22       119.73 o                         
  -8  10   7        689.80        887.07       101.82 o                         
  -6  10   7       9461.62       9182.02       208.32 o                         
  -4  10   7        680.55        652.31        64.13 o                         
  -2  10   7      28668.84      25893.28       369.85 o                         
   0  10   7         74.93         49.86        38.68 o                         
   2  10   7      13572.25      11947.61       199.88 o                         
   4  10   7        591.29        811.77        82.63 o                         
   6  10   7         10.90         -6.60        67.78 o                         
   8  10   7       3109.19       3023.23       178.96 o                         
  10  10   7       1597.33       1260.90       158.35 o                         
  12  10   7       1031.28        543.26       159.30 o                         
 -13  11   7       1316.21       1446.61       249.56 o                         
 -11  11   7        198.55        110.61       135.30 o                         
  -9  11   7       3112.48       3141.07       169.67 o                         
  -7  11   7       2094.93       2360.72       139.10 o                         
  -5  11   7       2779.01       2858.36       130.31 o                         
  -3  11   7       1814.38       1984.93        90.86 o                         
  -1  11   7       9143.42       9226.34       159.10 o                         
   1  11   7       8237.12       7360.70       148.46 o                         
   3  11   7        300.02        398.95        74.20 o                         
   5  11   7      11852.08      11482.32       221.83 o                         
   7  11   7        566.15        418.81        92.14 o                         
   9  11   7       4030.77       4546.42       225.72 o                         
  11  11   7       1983.12       1747.52       207.22 o                         
 -12  12   7        929.19       1128.07       200.89 o                         
 -10  12   7       1988.77       1916.28       188.37 o                         
  -8  12   7      14946.94      14346.30       315.23 o                         
  -6  12   7        132.27        254.77        77.08 o                         
  -4  12   7       6969.75       6897.78       172.97 o                         
  -2  12   7         49.89        396.37        71.35 o                         
   0  12   7        600.86        933.11        78.28 o                         
   2  12   7        107.53        227.22        55.90 o                         
   4  12   7        600.06        890.24        88.31 o                         
   6  12   7       2376.36       2638.99       151.45 o                         
   8  12   7       2767.13       3000.43       202.87 o                         
  10  12   7       4776.37       5423.72       288.00 o                         
  12  12   7          7.76        125.91       144.69 o                         
 -13  13   7        336.09        -22.13       174.63 o                         
 -11  13   7        118.70         37.39       116.36 o                         
  -9  13   7        910.27        703.42       135.62 o                         
  -7  13   7        240.66        131.29        81.36 o                         
  -5  13   7        695.72        612.57        62.71 o                         
  -3  13   7       2596.00       2848.31        99.45 o                         
  -1  13   7      43453.25      40819.57       457.78 o                         
   1  13   7       1996.77       1693.96        88.31 o                         
   3  13   7       7722.39       7556.32       176.64 o                         
   5  13   7         92.94        102.10        64.92 o                         
   7  13   7       1731.00       2014.83       170.16 o                         
   9  13   7       3429.01       3745.77       226.99 o                         
  11  13   7          5.12        -84.10       123.13 o                         
 -12  14   7         70.72        152.64       135.96 o                         
 -10  14   7         30.98         54.17       102.63 o                         
  -8  14   7        663.60        432.30       117.45 o                         
  -6  14   7       3117.41       3316.81       162.81 o                         
  -4  14   7       2807.67       2558.09        94.70 o                         
  -2  14   7      34683.85      33397.62       419.67 o                         
   0  14   7      36707.32      33165.25       430.61 o                         
   2  14   7      10950.40      10429.66       256.06 o                         
   4  14   7       4548.60       4319.84       157.41 o                         
   6  14   7         45.89         39.72        73.46 o                         
   8  14   7       2630.26       3054.51       189.79 o                         
  10  14   7       1595.84       1270.79       157.49 o                         
  12  14   7        372.40        185.32       155.28 o                         
 -11  15   7        886.14        698.74       158.20 o                         
  -9  15   7       2330.46       2476.59       200.36 o                         
  -7  15   7        121.02        147.08        85.53 o                         
  -5  15   7       3451.30       3086.14       130.42 o                         
  -3  15   7      12084.97      11964.36       236.74 o                         
  -1  15   7       3959.21       3648.04       117.33 o                         
   1  15   7       1620.02       1442.86       103.47 o                         
   3  15   7       7082.90       6639.29       175.28 o                         
   5  15   7       8643.07       8743.23       222.87 o                         
   7  15   7        808.71        869.49       129.65 o                         
   9  15   7       2328.87       2413.84       257.11 o                         
  11  15   7        383.27        339.22       150.02 o                         
 -12  16   7        298.17        109.35       154.42 o                         
 -10  16   7        991.04       1121.99       208.13 o                         
  -8  16   7         40.96        155.68        99.13 o                         
  -6  16   7       1409.93       1496.60       152.87 o                         
  -4  16   7        847.07       1201.87        96.97 o                         
  -2  16   7         30.04         77.23        55.43 o                         
   0  16   7       4144.54       3829.29       147.75 o                         
   2  16   7       6448.96       6096.62       163.22 o                         
   4  16   7       3432.32       3745.90       246.81 o                         
   6  16   7       3005.47       2890.70       165.23 o                         
   8  16   7        133.67        108.53        92.44 o                         
  10  16   7       2260.34       2257.28       214.61 o                         
 -11  17   7       1092.39        972.59       192.96 o                         
  -9  17   7        127.64         57.17       113.90 o                         
  -7  17   7       2331.76       2415.38       183.79 o                         
  -5  17   7        151.45        150.80        71.64 o                         
  -3  17   7       6041.68       5743.85       175.54 o                         
  -1  17   7        127.37        135.45        80.50 o                         
   1  17   7       5234.24       5559.19       244.69 o                         
   3  17   7       5431.70       5777.32       176.71 o                         
   5  17   7       1278.52       1655.44       132.36 o                         
   7  17   7         17.03        -16.26        81.15 o                         
   9  17   7        112.81        299.31       124.51 o                         
  11  17   7       2654.89       3184.35       285.46 o                         
 -12  18   7        161.83        292.62       173.40 o                         
 -10  18   7       1030.83        964.38       177.40 o                         
  -8  18   7       3178.33       2964.11       225.76 o                         
  -6  18   7       5058.28       4932.28       240.97 o                         
  -4  18   7       3162.49       3112.28       145.10 o                         
  -2  18   7        268.76        281.87        95.30 o                         
   0  18   7         38.46        197.31        71.58 o                         
   2  18   7          0.32         72.49        60.96 o                         
   4  18   7         14.50         91.19        73.11 o                         
   6  18   7          0.01        -18.83        77.32 o                         
   8  18   7          7.89        -55.34        88.22 o                         
  10  18   7         82.34        129.16       125.84 o                         
 -11  19   7          1.87        -10.58       141.23 o                         
  -9  19   7       1571.80       1463.33       191.22 o                         
  -7  19   7       1238.51       1452.90       186.53 o                         
  -5  19   7       3889.19       3736.71       197.33 o                         
  -3  19   7        402.87        491.54        87.26 o                         
  -1  19   7        821.09        892.35        92.61 o                         
   1  19   7        305.76        246.56        83.63 o                         
   3  19   7        220.30        200.04        70.54 o                         
   5  19   7       3345.03       3944.80       325.28 o                         
   7  19   7        576.38        709.15       118.72 o                         
   9  19   7        274.42        303.40       129.19 o                         
 -10  20   7        448.98        305.19       192.34 o                         
  -8  20   7        233.11        317.55       126.09 o                         
  -6  20   7        814.83        584.50       149.49 o                         
  -4  20   7       2709.80       2567.57       146.27 o                         
  -2  20   7        309.03        393.16        88.29 o                         
   0  20   7       1909.08       2147.11       134.20 o                         
   2  20   7        572.56        606.69        93.76 o                         
   4  20   7        465.27        303.95        92.02 o                         
   6  20   7        812.54        954.03       125.69 o                         
   8  20   7          0.54         79.22       105.43 o                         
  10  20   7        947.85        680.06       164.72 o                         
 -11  21   7        466.61        309.55       173.93 o                         
  -9  21   7       1391.62       1231.12       198.22 o                         
  -7  21   7         66.35         69.48       110.64 o                         
  -5  21   7       4031.22       4173.10       242.09 o                         
  -3  21   7          0.33         36.91        69.97 o                         
  -1  21   7        430.93        360.16        85.49 o                         
   1  21   7       1307.68       1595.36       129.46 o                         
   3  21   7       1110.59       1131.61       118.57 o                         
   5  21   7       1912.10       1679.85       165.53 o                         
   7  21   7        223.69        155.29       105.21 o                         
   9  21   7          1.42       -107.25       107.25 o                         
 -10  22   7        415.66        340.61       160.62 o                         
  -8  22   7        417.88        373.55       140.30 o                         
  -6  22   7         23.86         47.24       109.16 o                         
  -4  22   7       2663.74       2874.34       172.97 o                         
  -2  22   7       1438.26       1312.57       130.79 o                         
   0  22   7       6177.17       6418.24       250.91 o                         
   2  22   7        512.55        420.29       120.39 o                         
   4  22   7         60.38        -52.13        82.84 o                         
   6  22   7         70.14         70.27        95.04 o                         
   8  22   7       2070.94       1935.45       201.29 o                         
  10  22   7        386.39         40.46       166.25 o                         
  -9  23   7         18.23        171.35       148.09 o                         
  -7  23   7       2462.36       2830.96       253.17 o                         
  -5  23   7          5.07         64.19       103.53 o                         
  -3  23   7        170.73        135.13        87.61 o                         
  -1  23   7       1175.72        927.54       131.20 o                         
   1  23   7          2.33        211.17        89.38 o                         
   3  23   7       2428.06       2161.97       162.05 o                         
   5  23   7       1043.95        855.86       140.66 o                         
   7  23   7       2805.13       3037.55       225.49 o                         
   9  23   7        562.00        620.50       166.95 o                         
 -10  24   7        510.93        486.31       201.33 o                         
  -8  24   7         28.39         80.28       133.19 o                         
  -6  24   7       1742.90       1671.84       215.99 o                         
  -4  24   7       5501.83       5448.19       299.32 o                         
  -2  24   7        469.67        639.41       110.86 o                         
   0  24   7       6019.53       6879.89       257.70 o                         
   2  24   7        779.08        741.70       114.12 o                         
   4  24   7         12.26        100.35       101.25 o                         
   6  24   7        195.73        272.91       160.28 o                         
   8  24   7       1033.48        964.57       174.28 o                         
  -9  25   7        806.09        644.09       191.59 o                         
  -7  25   7        132.94         46.92       129.68 o                         
  -5  25   7       1494.63       1256.07       193.30 o                         
  -3  25   7       9586.09      10273.79       295.23 o                         
  -1  25   7       5073.21       5177.14       230.93 o                         
   1  25   7      13161.63      14042.02       346.94 o                         
   3  25   7       1826.24       1687.12       157.26 o                         
   5  25   7       1371.78       1204.61       174.04 o                         
   7  25   7        585.22        468.66       153.02 o                         
  -8  26   7         59.22        154.93       143.73 o                         
  -6  26   7         18.56         90.30       129.38 o                         
  -4  26   7       2961.24       3353.10       288.41 o                         
  -2  26   7       1169.87       1599.51       160.00 o                         
   0  26   7       6392.04       6701.50       288.30 o                         
   2  26   7          1.54        220.25        96.32 o                         
   4  26   7        201.48        223.66       114.97 o                         
   6  26   7        325.00        329.96       142.17 o                         
   8  26   7       1836.41       2229.30       297.26 o                         
  -7  27   7        172.88        240.76       154.29 o                         
  -5  27   7        223.35         78.53       145.65 o                         
  -3  27   7        639.18        555.98       134.89 o                         
  -1  27   7        155.61        213.01       110.77 o                         
   1  27   7         40.29        -35.97       105.63 o                         
   3  27   7       5364.17       5787.99       251.05 o                         
   5  27   7        884.38        940.86       174.70 o                         
   7  27   7       4746.85       4824.85       599.32 o                         
  -8  28   7        182.70        145.83       181.34 o                         
  -6  28   7        210.79        194.84       169.73 o                         
  -4  28   7         36.27        -28.88       137.37 o                         
  -2  28   7       2336.78       2735.37       236.16 o                         
   0  28   7         31.52        100.39       107.58 o                         
   2  28   7       2196.61       2468.29       218.51 o                         
   4  28   7         56.62        184.64       122.58 o                         
   6  28   7        344.07        323.25       158.17 o                         
  -7  29   7        551.80        170.94       192.72 o                         
  -5  29   7       1773.53       1983.00       291.58 o                         
  -3  29   7        126.70         61.22       144.45 o                         
  -1  29   7         93.29        -51.44       142.47 o                         
   1  29   7       1895.51       2258.56       217.82 o                         
   3  29   7         88.65        229.58       126.00 o                         
   5  29   7       1269.92       1306.93       195.90 o                         
  -6  30   7        264.26        256.85       187.48 o                         
  -4  30   7       2850.12       2770.05       346.19 o                         
  -2  30   7        305.20        307.36       144.75 o                         
   0  30   7       1687.56       1573.27       202.34 o                         
   2  30   7       1404.56        988.79       174.09 o                         
   4  30   7        827.96        680.87       187.55 o                         
   6  30   7        906.51       1096.54       224.15 o                         
  -5  31   7          2.54        286.56       186.44 o                         
  -3  31   7         22.92        -10.01       175.03 o                         
  -1  31   7        560.68        560.15       162.96 o                         
   1  31   7        397.36         65.36       139.00 o                         
   3  31   7        267.54        185.01       139.09 o                         
   5  31   7        121.51        308.88       195.44 o                         
  -4  32   7        168.12         44.99       175.32 o                         
  -2  32   7        377.60        433.72       155.10 o                         
   0  32   7        372.87        573.93       167.01 o                         
   2  32   7       1075.99        788.74       177.53 o                         
   4  32   7         23.09        180.78       159.23 o                         
  -3  33   7         70.37        -90.12       172.21 o                         
  -1  33   7         76.55         93.38       144.27 o                         
   1  33   7         68.87        134.87       150.24 o                         
   0  34   7        546.65        183.86       156.95 o                         
 -14   0   8        480.11        320.00       225.34 o                         
 -12   0   8        207.18        195.36       167.27 o                         
 -10   0   8      16066.06      16762.32       564.25 o                         
  -8   0   8        334.28        304.02       107.82 o                         
  -6   0   8      86768.28      87028.20      1148.64 o                         
  -4   0   8        199.36        405.30        58.75 o                         
  -2   0   8      29364.71      29776.35       524.08 o                         
   0   0   8     168897.94     163373.52      1930.36 o                         
   2   0   8      17369.32      17726.96       337.60 o                         
   4   0   8      18166.05      18146.05       358.27 o                         
   6   0   8        132.16        623.39        95.03 o                         
   8   0   8         78.49        155.63       108.49 o                         
  10   0   8        997.16       1135.62       193.45 o                         
  12   0   8        944.73        459.46       173.44 o                         
 -13   1   8         21.64        -50.18       118.91 o                         
 -11   1   8       4416.21       4579.39       236.36 o                         
  -9   1   8       8843.54       9137.71       254.37 o                         
  -7   1   8      37685.24      37008.47       436.41 o                         
  -5   1   8      68261.38      67625.98       638.63 o                         
  -3   1   8      31949.18      34024.50       371.17 o                         
  -1   1   8     152807.67     154034.62      1289.64 o                         
   1   1   8      12925.66      13370.04       213.90 o                         
   3   1   8        474.39        672.15        65.71 o                         
   5   1   8         23.85         67.06        48.13 o                         
   7   1   8       2235.66       2256.33       121.53 o                         
   9   1   8       4150.38       4614.75       255.16 o                         
  11   1   8        590.59        637.10       123.75 o                         
  13   1   8       2131.39       1720.44       208.91 o                         
 -14   2   8        522.89        462.14       239.04 o                         
 -12   2   8          1.34         76.97       115.48 o                         
 -10   2   8      12551.74      12334.34       339.82 o                         
  -8   2   8        607.88        698.97       125.50 o                         
  -6   2   8      19709.24      19518.94       249.31 o                         
  -4   2   8      47439.89      48099.81       484.36 o                         
  -2   2   8      11871.71      12868.12       184.11 o                         
   0   2   8      43710.79      43616.94       458.16 o                         
   2   2   8         32.54        534.39        66.22 o                         
   4   2   8        407.19        484.01        63.81 o                         
   6   2   8      10916.01      10524.98       213.08 o                         
   8   2   8       2181.55       2240.73       153.38 o                         
  10   2   8        387.10        381.17       103.93 o                         
  12   2   8         52.04         -0.06       108.21 o                         
 -13   3   8          9.45       -119.15       119.15 o                         
 -11   3   8        764.26        667.19       167.78 o                         
  -9   3   8       1095.47       1094.67       108.83 o                         
  -7   3   8       1626.73       1694.90        96.45 o                         
  -5   3   8       7435.11       7539.45       161.61 o                         
  -3   3   8       3658.11       3575.84       104.55 o                         
  -1   3   8        646.12        820.04        61.43 o                         
   1   3   8       2062.94       2082.87        67.07 o                         
   3   3   8       1148.53       1328.41        80.97 o                         
   5   3   8       9056.40       8770.17       192.75 o                         
   7   3   8       2372.10       2144.26       124.92 o                         
   9   3   8        428.21        281.69        94.22 o                         
  11   3   8       2532.15       2515.73       211.24 o                         
  13   3   8        204.45        138.86       141.92 o                         
 -14   4   8       1486.01       1226.98       249.19 o                         
 -12   4   8         46.67         -5.12       115.04 o                         
 -10   4   8       4192.93       4430.70       195.35 o                         
  -8   4   8       6637.65       6673.08       189.93 o                         
  -6   4   8       3444.93       3992.49       130.08 o                         
  -4   4   8      17526.89      17550.15       265.96 o                         
  -2   4   8        285.57        629.41        49.08 o                         
   0   4   8      25466.07      26035.06       301.17 o                         
   2   4   8        417.00        619.99        60.45 o                         
   4   4   8       2657.99       2349.39       105.96 o                         
   6   4   8       6289.73       6089.92       201.37 o                         
   8   4   8       5217.82       5307.53       190.48 o                         
  10   4   8       4119.52       3759.52       202.64 o                         
  12   4   8        941.43       1043.21       160.15 o                         
 -13   5   8       1632.17       2077.96       260.31 o                         
 -11   5   8       5693.79       5971.87       260.59 o                         
  -9   5   8       7129.58       7858.25       217.47 o                         
  -7   5   8       2372.46       2516.88       128.34 o                         
  -5   5   8       6383.48       5902.14       150.47 o                         
  -3   5   8       2595.01       2184.03        69.78 o                         
  -1   5   8      28626.18      27154.34       359.36 o                         
   1   5   8      18973.22      18552.78       231.30 o                         
   3   5   8      68919.48      65243.21       694.57 o                         
   5   5   8       6836.41       6715.29       173.81 o                         
   7   5   8        921.52       1139.65       133.89 o                         
   9   5   8       2176.59       1903.37       151.09 o                         
  11   5   8        582.25        467.70       115.83 o                         
 -14   6   8       1793.93       1719.21       262.23 o                         
 -12   6   8       4836.05       5080.46       269.07 o                         
 -10   6   8      18677.82      20746.11       386.87 o                         
  -8   6   8      14760.75      15402.64       297.16 o                         
  -6   6   8      21907.01      21636.37       330.25 o                         
  -4   6   8      40633.41      41164.83       500.85 o                         
  -2   6   8      21486.50      21168.91       267.20 o                         
   0   6   8      62597.90      62194.00       663.72 o                         
   2   6   8      41211.63      40770.11       433.98 o                         
   4   6   8      31260.67      29817.46       377.51 o                         
   6   6   8       1906.78       2014.38       129.27 o                         
   8   6   8       4976.69       5131.49       177.37 o                         
  10   6   8          8.29        -61.08        86.40 o                         
  12   6   8        499.97        343.33       130.68 o                         
 -13   7   8        429.94        527.47       181.33 o                         
 -11   7   8       4475.20       4095.21       233.29 o                         
  -9   7   8        882.36        965.17       129.70 o                         
  -7   7   8       2999.39       3063.95       141.72 o                         
  -5   7   8      12978.29      12530.69       233.27 o                         
  -3   7   8          9.78         79.75        42.92 o                         
  -1   7   8      13808.81      13338.96       191.29 o                         
   1   7   8        979.73       1342.40        64.53 o                         
   3   7   8       2112.16       2411.97        86.34 o                         
   5   7   8       1320.17       1208.42       100.29 o                         
   7   7   8        306.47        418.70        92.76 o                         
   9   7   8         31.71        -36.70        73.41 o                         
  11   7   8        169.82         43.73       104.92 o                         
 -12   8   8        181.67        203.71       139.23 o                         
 -10   8   8        705.99        625.11       106.92 o                         
  -8   8   8        814.46        669.20        93.98 o                         
  -6   8   8       2505.73       2698.72       121.46 o                         
  -4   8   8       1118.30       1499.62       114.97 o                         
  -2   8   8       5256.30       5393.02       122.06 o                         
   0   8   8        300.91        455.68        46.13 o                         
   2   8   8      10960.67      10360.80       188.31 o                         
   4   8   8       3001.28       3025.37       128.82 o                         
   6   8   8         57.98        270.77        89.81 o                         
   8   8   8       4327.60       4015.44       174.67 o                         
  10   8   8         36.14         51.00        86.07 o                         
  12   8   8          7.46       -114.18       114.18 o                         
 -13   9   8        417.71        444.96       174.52 o                         
 -11   9   8        254.44        453.11       118.13 o                         
  -9   9   8       5432.08       5503.78       194.30 o                         
  -7   9   8      18161.36      19123.63       330.13 o                         
  -5   9   8       6108.13       6554.80       165.71 o                         
  -3   9   8      15743.63      15638.59       238.22 o                         
  -1   9   8        175.63         74.47        33.18 o                         
   1   9   8       4355.87       5707.09       166.04 o                         
   3   9   8        412.70        485.63        79.71 o                         
   5   9   8         49.00         77.67        68.67 o                         
   7   9   8         66.62         89.70        79.02 o                         
   9   9   8         56.37        149.54        82.84 o                         
  11   9   8       1301.19       1163.32       171.12 o                         
 -12  10   8        319.97         53.65       140.03 o                         
 -10  10   8       4470.83       4866.97       221.10 o                         
  -8  10   8      22024.82      23041.49       436.60 o                         
  -6  10   8      28880.02      28205.85       423.10 o                         
  -4  10   8      67746.09      63484.86       675.99 o                         
  -2  10   8      35396.11      32311.01       400.47 o                         
   0  10   8       3506.82       2640.42        73.91 o                         
   2  10   8      45020.18      43028.36       504.63 o                         
   4  10   8        636.31        730.58        80.65 o                         
   6  10   8       1496.85       1286.66       116.21 o                         
   8  10   8       1670.84       1602.45       164.49 o                         
  10  10   8       1885.27       1383.02       162.01 o                         
  12  10   8       1156.10       1470.17       209.09 o                         
 -13  11   8        573.27        364.15       184.16 o                         
 -11  11   8         60.49         37.10       105.64 o                         
  -9  11   8      17726.59      17704.83       385.25 o                         
  -7  11   8      21314.52      21670.91       360.49 o                         
  -5  11   8      20859.08      20081.86       362.20 o                         
  -3  11   8      62776.37      57289.73       672.58 o                         
  -1  11   8        967.35        874.34        63.81 o                         
   1  11   8      28913.60      27594.93       342.76 o                         
   3  11   8       3485.89       3263.04       131.57 o                         
   5  11   8         47.17         85.20        63.64 o                         
   7  11   8       4161.31       4282.39       204.19 o                         
   9  11   8        215.41        259.56       115.66 o                         
  11  11   8       1762.71       1750.46       199.06 o                         
 -12  12   8        203.41        143.31       147.87 o                         
 -10  12   8        374.99        316.43       118.50 o                         
  -8  12   8      12318.63      12552.05       328.46 o                         
  -6  12   8        532.37        741.75        93.36 o                         
  -4  12   8      16412.45      16211.40       253.28 o                         
  -2  12   8       1211.74       1537.20       102.11 o                         
   0  12   8      11582.23      11467.51       209.48 o                         
   2  12   8        261.51        577.72        83.74 o                         
   4  12   8      14582.61      14048.54       247.01 o                         
   6  12   8         76.78        102.17        71.89 o                         
   8  12   8         94.06         80.15        92.79 o                         
  10  12   8        192.24        395.28       124.85 o                         
  12  12   8       1152.87       1428.27       229.95 o                         
 -13  13   8        211.89        -13.38       176.34 o                         
 -11  13   8        461.22        382.55       144.85 o                         
  -9  13   8         19.33          0.14        99.10 o                         
  -7  13   8        611.95        517.05       110.91 o                         
  -5  13   8        506.49        666.15        88.71 o                         
  -3  13   8       2034.90       1847.47       119.74 o                         
  -1  13   8       1086.87       1163.46        93.07 o                         
   1  13   8         12.23        141.27        49.02 o                         
   3  13   8       1166.67       1197.51       100.09 o                         
   5  13   8         57.69        128.26        73.44 o                         
   7  13   8         20.86         75.42        86.90 o                         
   9  13   8        180.56        190.99       111.89 o                         
  11  13   8        836.71        726.57       176.78 o                         
 -12  14   8       6100.26       6751.31       317.01 o                         
 -10  14   8         30.10         41.05       104.59 o                         
  -8  14   8      10522.14      10821.04       358.50 o                         
  -6  14   8       6298.29       6259.53       231.36 o                         
  -4  14   8      10099.95      10262.42       253.63 o                         
  -2  14   8      11138.81      10558.89       251.95 o                         
   0  14   8       4913.01       5025.48       146.65 o                         
   2  14   8       5543.20       5357.08       148.09 o                         
   4  14   8       2245.22       2539.26       137.89 o                         
   6  14   8       2230.63       2519.17       206.05 o                         
   8  14   8         29.74         22.81        89.06 o                         
  10  14   8       3264.24       3138.40       244.82 o                         
 -11  15   8       3941.17       4461.52       277.23 o                         
  -9  15   8         61.88         49.81       101.07 o                         
  -7  15   8       3648.37       4053.89       230.41 o                         
  -5  15   8       2418.89       2542.12       124.57 o                         
  -3  15   8      10493.94       9796.37       223.37 o                         
  -1  15   8       2142.70       1853.60       122.88 o                         
   1  15   8      30023.88      29311.26       377.67 o                         
   3  15   8      16839.56      15659.09       273.43 o                         
   5  15   8       3928.65       3930.68       186.46 o                         
   7  15   8       2012.44       1727.58       145.35 o                         
   9  15   8        295.21        274.03       114.73 o                         
  11  15   8       1075.86        940.30       189.36 o                         
 -12  16   8       3468.45       3497.97       297.39 o                         
 -10  16   8         31.13        189.00       113.70 o                         
  -8  16   8       2664.00       2941.97       298.73 o                         
  -6  16   8        421.72        414.56       106.55 o                         
  -4  16   8         22.57        -57.19        57.19 o                         
  -2  16   8         24.87        -44.24        55.66 o                         
   0  16   8       5726.65       6006.66       168.30 o                         
   2  16   8      16760.11      17152.52       282.10 o                         
   4  16   8       3693.94       3543.96       148.73 o                         
   6  16   8       9656.41       9389.27       252.00 o                         
   8  16   8       1091.40       1183.12       156.84 o                         
  10  16   8        823.95        830.49       168.41 o                         
 -11  17   8        230.46        171.68       140.88 o                         
  -9  17   8        304.83        245.42       127.98 o                         
  -7  17   8        213.95        250.17       109.26 o                         
  -5  17   8       4205.26       4229.99       208.49 o                         
  -3  17   8       1529.31       1569.44       117.68 o                         
  -1  17   8       4388.45       4707.99       151.34 o                         
   1  17   8       6174.35       6047.96       181.02 o                         
   3  17   8        125.16        160.46        65.77 o                         
   5  17   8        389.66        354.15       134.52 o                         
   7  17   8        816.28        719.12       115.44 o                         
   9  17   8       1255.89       1206.07       174.76 o                         
  11  17   8        582.70        389.68       160.75 o                         
 -12  18   8       1065.01        998.59       211.04 o                         
 -10  18   8         45.18         57.55       123.99 o                         
  -8  18   8       1447.76       1582.38       175.58 o                         
  -6  18   8       2450.26       2457.96       276.49 o                         
  -4  18   8        207.31        298.62        77.11 o                         
  -2  18   8       2744.80       2517.80       148.22 o                         
   0  18   8         91.52         92.03        65.43 o                         
   2  18   8      10328.54       9894.08       245.83 o                         
   4  18   8        372.35        284.67        81.42 o                         
   6  18   8       1905.35       2095.35       166.45 o                         
   8  18   8        234.35        243.75       105.16 o                         
  10  18   8        150.11        272.73       134.54 o                         
 -11  19   8        927.62        707.96       173.82 o                         
  -9  19   8       1293.74       1081.96       169.20 o                         
  -7  19   8       3456.42       3994.80       282.87 o                         
  -5  19   8        752.95        574.85       124.92 o                         
  -3  19   8      14664.88      14098.77       284.19 o                         
  -1  19   8        985.35       1173.48       119.10 o                         
   1  19   8      10157.96      10572.03       244.37 o                         
   3  19   8        292.94        405.76        86.87 o                         
   5  19   8        359.25        397.54        99.70 o                         
   7  19   8        986.56       1146.19       138.69 o                         
   9  19   8        177.37        212.47       130.31 o                         
 -10  20   8         72.09        119.64       141.56 o                         
  -8  20   8        615.55        608.64       140.16 o                         
  -6  20   8       2018.13       1881.69       188.37 o                         
  -4  20   8       3743.88       3254.17       161.02 o                         
  -2  20   8       4381.05       4281.99       173.30 o                         
   0  20   8        647.21        665.41        92.64 o                         
   2  20   8       3407.83       3344.62       164.22 o                         
   4  20   8         17.22         50.10        79.16 o                         
   6  20   8       1494.16       1612.00       163.42 o                         
   8  20   8        117.66        192.43       131.58 o                         
  10  20   8       1791.25       2072.40       227.83 o                         
 -11  21   8        592.39        673.08       190.32 o                         
  -9  21   8        616.96        610.74       158.90 o                         
  -7  21   8       4173.57       5229.99       255.10 o                         
  -5  21   8       4557.72       5360.70       273.22 o                         
  -3  21   8       4387.83       4580.09       177.39 o                         
  -1  21   8       3617.30       3367.79       181.40 o                         
   1  21   8       3584.72       3269.08       160.41 o                         
   3  21   8         17.10        -33.21        72.11 o                         
   5  21   8       5873.55       6020.89       264.53 o                         
   7  21   8        250.06        113.39       110.25 o                         
   9  21   8       1092.17       1382.57       205.98 o                         
 -10  22   8          9.06       -133.06       133.06 o                         
  -8  22   8       1455.95       1023.15       163.51 o                         
  -6  22   8       5944.85       6658.09       295.03 o                         
  -4  22   8       2487.09       2511.02       159.90 o                         
  -2  22   8       3911.02       3351.04       223.55 o                         
   0  22   8       3484.62       3247.80       169.32 o                         
   2  22   8         28.84         58.56        76.23 o                         
   4  22   8        507.72        589.20       113.29 o                         
   6  22   8       1135.08       1134.94       158.75 o                         
   8  22   8         13.76        -85.83       113.91 o                         
  -9  23   8        360.76        385.82       162.37 o                         
  -7  23   8        258.51        209.48       122.02 o                         
  -5  23   8        289.66        357.71       124.78 o                         
  -3  23   8       1370.95       1174.46       154.00 o                         
  -1  23   8        144.56        249.80        99.01 o                         
   1  23   8         71.82        104.15        78.19 o                         
   3  23   8       1157.33       1163.41       131.63 o                         
   5  23   8         77.87        125.92       104.89 o                         
   7  23   8        194.15        283.46       119.46 o                         
   9  23   8        305.20        194.84       147.92 o                         
 -10  24   8        942.79        727.62       186.76 o                         
  -8  24   8        214.46        404.39       159.60 o                         
  -6  24   8        357.53         70.95       151.18 o                         
  -4  24   8         39.35         85.53       108.06 o                         
  -2  24   8        166.87        102.59        86.38 o                         
   0  24   8         30.91        124.66        94.81 o                         
   2  24   8         67.61         37.00        79.50 o                         
   4  24   8        162.19         18.60        86.89 o                         
   6  24   8        642.27        708.20       149.26 o                         
   8  24   8        828.46        720.58       166.00 o                         
  -9  25   8        249.42        187.08       167.82 o                         
  -7  25   8          4.98        121.78       141.96 o                         
  -5  25   8         22.92         24.85       135.99 o                         
  -3  25   8        517.51        318.49       105.32 o                         
  -1  25   8        185.30        328.17       107.79 o                         
   1  25   8       1133.38       1100.35       148.04 o                         
   3  25   8       1708.91       1808.57       224.88 o                         
   5  25   8        435.23        427.46       129.45 o                         
   7  25   8       3720.91       3724.23       266.21 o                         
  -8  26   8       1699.39       1018.59       286.63 o                         
  -6  26   8         82.36        202.22       148.09 o                         
  -4  26   8       1315.64       1593.24       198.79 o                         
  -2  26   8       1972.90       1653.41       159.72 o                         
   0  26   8       3701.06       3466.89       228.15 o                         
   2  26   8       7939.97       8470.39       353.71 o                         
   4  26   8      10164.34      11624.31       367.06 o                         
   6  26   8       3829.55       3641.28       278.61 o                         
   8  26   8       3118.78       2885.70       327.17 o                         
  -7  27   8          3.89         92.25       142.75 o                         
  -5  27   8       1124.32        744.44       193.32 o                         
  -3  27   8         64.24        118.16       102.72 o                         
  -1  27   8       1175.10       1013.06       153.64 o                         
   1  27   8       4519.03       4692.19       247.03 o                         
   3  27   8       6780.94       7283.03       284.73 o                         
   5  27   8       2803.57       2625.39       243.50 o                         
   7  27   8       1271.07       1065.69       220.61 o                         
  -8  28   8       2037.81       1474.68       304.51 o                         
  -6  28   8         60.66        178.22       156.11 o                         
  -4  28   8       2451.66       2724.05       449.18 o                         
  -2  28   8        571.43        421.31       127.64 o                         
   0  28   8         82.19          3.26       107.49 o                         
   2  28   8         28.97        -82.43       107.31 o                         
   4  28   8       1093.34       1318.74       258.07 o                         
   6  28   8          0.14        -42.39       145.43 o                         
  -7  29   8        564.78        895.54       238.32 o                         
  -5  29   8        132.35        235.95       178.21 o                         
  -3  29   8       2457.42       2380.10       298.07 o                         
  -1  29   8        294.64        118.30       119.06 o                         
   1  29   8        156.47        101.86       120.71 o                         
   3  29   8        120.77        149.18       127.30 o                         
   5  29   8       1142.83        789.31       182.55 o                         
  -6  30   8       1676.60       1455.85       307.62 o                         
  -4  30   8         32.56        413.98       197.44 o                         
  -2  30   8        560.82        491.44       174.19 o                         
   0  30   8       1646.85       1409.64       184.53 o                         
   2  30   8         42.70        266.26       134.06 o                         
   4  30   8        797.10       1056.35       212.10 o                         
  -5  31   8       2340.23       2255.79       307.76 o                         
  -3  31   8        924.51       1018.83       226.85 o                         
  -1  31   8       3977.28       3887.00       291.10 o                         
   1  31   8       1216.28        898.46       170.00 o                         
   3  31   8       1490.73       1179.92       200.97 o                         
  -4  32   8       1304.59        683.60       220.02 o                         
  -2  32   8        741.60        711.59       224.45 o                         
   0  32   8        592.48        576.56       170.91 o                         
   2  32   8        708.97        559.10       167.67 o                         
  -3  33   8         11.68        -10.15       176.76 o                         
  -1  33   8         14.93        139.69       148.78 o                         
   1  33   8        471.10        326.07       161.36 o                         
 -13   1   9         53.34        159.94       136.53 o                         
 -11   1   9        309.52        260.14       117.92 o                         
  -9   1   9        843.13       1272.25       125.61 o                         
  -7   1   9        196.90        236.03        52.92 o                         
  -5   1   9       7487.15       7774.18       135.38 o                         
  -3   1   9       4249.64       4455.79       109.25 o                         
  -1   1   9        532.66        931.21        55.90 o                         
   1   1   9       3099.12       3101.80       100.62 o                         
   3   1   9       1103.50       1015.95        80.03 o                         
   5   1   9         10.24         77.56        57.54 o                         
   7   1   9         88.25        -17.00        61.98 o                         
   9   1   9         56.75         44.55        81.50 o                         
  11   1   9        563.15        437.35       113.97 o                         
 -14   2   9        107.44        -83.02       139.23 o                         
 -12   2   9        182.55        158.41       122.12 o                         
 -10   2   9       2206.50       2199.88       187.20 o                         
  -8   2   9       3339.19       3466.90       148.80 o                         
  -6   2   9       3079.77       2780.37        83.18 o                         
  -4   2   9       2550.54       2510.76        91.71 o                         
  -2   2   9      25831.18      24228.75       318.63 o                         
   0   2   9      10937.63       9883.93       160.49 o                         
   2   2   9        939.06        998.83        77.79 o                         
   4   2   9        888.81        723.14        74.29 o                         
   6   2   9        121.89        233.46        67.44 o                         
   8   2   9       1238.31       1370.47       129.16 o                         
  10   2   9         77.56         39.68        83.27 o                         
  12   2   9       1320.59       1082.36       160.15 o                         
 -13   3   9         83.49          8.95       127.00 o                         
 -11   3   9         47.81         78.52       109.33 o                         
  -9   3   9       2635.10       2873.76       144.62 o                         
  -7   3   9        300.32        224.39        64.58 o                         
  -5   3   9         18.31         51.16        45.38 o                         
  -3   3   9       3942.48       4271.94       111.95 o                         
  -1   3   9       5544.59       5546.37       123.60 o                         
   1   3   9       6064.83       6340.94       120.82 o                         
   3   3   9         94.81        480.67        61.32 o                         
   5   3   9       1432.90       1484.34       104.58 o                         
   7   3   9       2018.10       2161.49       125.72 o                         
   9   3   9       6419.16       6542.44       266.66 o                         
  11   3   9        107.10         93.61       103.08 o                         
 -14   4   9        242.73        234.39       172.96 o                         
 -12   4   9       1554.35       1338.53       221.69 o                         
 -10   4   9       6179.19       6216.11       223.47 o                         
  -8   4   9       7013.83       7609.33       201.48 o                         
  -6   4   9       1116.41       1372.14        99.39 o                         
  -4   4   9       1183.44       1085.40        61.70 o                         
  -2   4   9       5159.01       5092.83       105.56 o                         
   0   4   9       1544.01       1460.80        73.32 o                         
   2   4   9       3543.10       3535.53       106.92 o                         
   4   4   9      18400.17      18403.68       286.00 o                         
   6   4   9       3258.19       3170.87       148.64 o                         
   8   4   9       3343.18       3452.82       171.21 o                         
  10   4   9       1959.03       2067.02       162.94 o                         
  12   4   9        634.35        362.29       135.96 o                         
 -13   5   9        614.18        341.55       152.71 o                         
 -11   5   9       1794.48       1591.28       175.89 o                         
  -9   5   9       3632.44       3787.66       161.44 o                         
  -7   5   9       3083.08       3075.50       173.46 o                         
  -5   5   9       3414.05       3221.90       115.27 o                         
  -3   5   9          0.98        122.78        36.81 o                         
  -1   5   9       6542.11       6221.00       162.35 o                         
   1   5   9       6327.01       6604.38       125.51 o                         
   3   5   9      13218.67      12200.99       219.34 o                         
   5   5   9      15586.96      15953.57       329.30 o                         
   7   5   9       3768.42       3452.43       150.72 o                         
   9   5   9        708.79        833.72       116.32 o                         
  11   5   9         46.36         95.72        97.46 o                         
 -14   6   9         73.30         92.73       182.81 o                         
 -12   6   9         16.67         55.29       122.60 o                         
 -10   6   9          3.82        -46.65        74.15 o                         
  -8   6   9        718.47        841.43        99.80 o                         
  -6   6   9       5319.62       5224.01       152.94 o                         
  -4   6   9       9432.97      10721.49       198.34 o                         
  -2   6   9      14151.78      13580.08       223.15 o                         
   0   6   9       4941.32       4739.31       106.30 o                         
   2   6   9      51888.21      49351.48       513.25 o                         
   4   6   9       1264.48       1589.07       101.19 o                         
   6   6   9       6552.81       6233.61       184.37 o                         
   8   6   9       1552.69       1651.89       153.00 o                         
  10   6   9        717.82        672.78       119.78 o                         
  12   6   9        498.61        343.18       135.69 o                         
 -13   7   9        395.86         77.81       150.29 o                         
 -11   7   9        373.10        193.17       111.46 o                         
  -9   7   9         31.74        260.04        80.89 o                         
  -7   7   9       5565.46       5619.25       196.26 o                         
  -5   7   9        250.10        316.55        62.55 o                         
  -3   7   9       2519.96       2229.07        76.53 o                         
  -1   7   9       2802.98       2482.95        78.64 o                         
   1   7   9        569.66        846.29        63.14 o                         
   3   7   9      18453.23      17579.46       272.42 o                         
   5   7   9      11576.16      10778.58       228.87 o                         
   7   7   9      20604.75      20052.52       355.27 o                         
   9   7   9          1.22        109.51        89.00 o                         
  11   7   9        296.26        244.31       113.11 o                         
 -12   8   9        297.87        326.33       153.22 o                         
 -10   8   9        139.28        -22.68        95.09 o                         
  -8   8   9        386.37        415.00        81.79 o                         
  -6   8   9       3869.61       3921.90       142.80 o                         
  -4   8   9      27138.07      25775.50       341.27 o                         
  -2   8   9       3650.61       3535.71       103.39 o                         
   0   8   9       5495.72       5580.00       110.49 o                         
   2   8   9        832.67       1051.71        70.06 o                         
   4   8   9       8373.55       8548.07       204.24 o                         
   6   8   9       3396.51       3047.27       145.20 o                         
   8   8   9        176.03         79.90        80.49 o                         
  10   8   9          1.00        -55.02        89.43 o                         
  12   8   9          4.81        -86.74       112.62 o                         
 -13   9   9       2423.42       2114.66       253.74 o                         
 -11   9   9        369.57        184.58       117.34 o                         
  -9   9   9      10533.49      11413.76       313.96 o                         
  -7   9   9        417.53        408.37        91.90 o                         
  -5   9   9       5649.08       5187.56       185.55 o                         
  -3   9   9      33375.97      32648.24       477.86 o                         
  -1   9   9       4662.57       4335.32       105.43 o                         
   1   9   9       3834.73       3467.75       107.08 o                         
   3   9   9        221.18        175.20        65.19 o                         
   5   9   9        155.84        250.59        74.72 o                         
   7   9   9       1160.27       1209.89       154.91 o                         
   9   9   9        666.73        587.21       116.33 o                         
  11   9   9          1.21        -70.44       106.58 o                         
 -12  10   9         93.37        173.79       153.25 o                         
 -10  10   9       2239.20       2329.32       240.16 o                         
  -8  10   9       4364.27       4466.90       198.63 o                         
  -6  10   9       1925.07       2203.12       121.57 o                         
  -4  10   9      21639.62      21167.63       306.09 o                         
  -2  10   9          3.81        303.14        51.16 o                         
   0  10   9        150.96        348.27        45.45 o                         
   2  10   9       1829.71       2156.31       103.48 o                         
   4  10   9       1092.44       1125.39       109.74 o                         
   6  10   9       1377.94       1411.00       120.42 o                         
   8  10   9        149.48        207.46       108.54 o                         
  10  10   9         36.05         36.35       105.24 o                         
  12  10   9         65.60        -12.74       132.24 o                         
 -13  11   9         18.75          8.09       164.51 o                         
 -11  11   9        527.93        458.24       128.11 o                         
  -9  11   9         33.06         28.71        88.35 o                         
  -7  11   9       4982.31       5202.94       170.59 o                         
  -5  11   9        146.22         96.66        75.65 o                         
  -3  11   9      15755.28      15946.26       282.34 o                         
  -1  11   9        641.35        606.93        77.90 o                         
   1  11   9       2044.11       2100.66        90.74 o                         
   3  11   9      14390.82      14648.18       269.52 o                         
   5  11   9         12.34         -9.94        66.94 o                         
   7  11   9      11528.88      11293.74       509.91 o                         
   9  11   9       2530.24       2469.22       224.01 o                         
  11  11   9         35.74         10.99       117.41 o                         
 -12  12   9         91.99       -124.40       147.46 o                         
 -10  12   9        683.70        459.25       120.71 o                         
  -8  12   9         96.02        127.80        92.55 o                         
  -6  12   9        820.08        873.19       125.76 o                         
  -4  12   9        586.55        498.44        74.06 o                         
  -2  12   9      19062.43      18546.42       300.77 o                         
   0  12   9        167.59        103.57        58.01 o                         
   2  12   9      18796.88      17076.72       358.41 o                         
   4  12   9       1595.26       1559.16       102.87 o                         
   6  12   9       6005.88       5857.01       207.71 o                         
   8  12   9        620.08        449.68       118.81 o                         
  10  12   9        326.74        320.06       156.35 o                         
  12  12   9       1106.94        833.81       193.88 o                         
 -13  13   9       1117.09        944.04       228.48 o                         
 -11  13   9       1447.23       1836.70       204.60 o                         
  -9  13   9       2530.06       2347.33       238.92 o                         
  -7  13   9       4768.53       4729.13       202.61 o                         
  -5  13   9       6485.74       6271.93       178.70 o                         
  -3  13   9       5834.71       5365.00       164.06 o                         
  -1  13   9        122.01        138.12        47.87 o                         
   1  13   9         37.53         56.93        48.57 o                         
   3  13   9      20151.18      19290.58       316.12 o                         
   5  13   9       8718.90       9036.21       257.53 o                         
   7  13   9         61.82        109.78       103.85 o                         
   9  13   9        580.64        733.20       138.62 o                         
  11  13   9          8.64        117.50       140.28 o                         
 -12  14   9        474.02        746.27       178.20 o                         
 -10  14   9       2034.25       2071.41       198.87 o                         
  -8  14   9       7648.40       7528.56       265.00 o                         
  -6  14   9       1274.82       1303.75       142.36 o                         
  -4  14   9       1955.33       2054.81       104.12 o                         
  -2  14   9       1882.97       1929.86       118.03 o                         
   0  14   9        263.81        216.95        63.47 o                         
   2  14   9       3218.42       3014.69       152.02 o                         
   4  14   9       3344.28       3653.63       151.17 o                         
   6  14   9       2181.16       2416.69       274.75 o                         
   8  14   9        384.31        304.22       112.77 o                         
  10  14   9        978.67       1032.55       186.20 o                         
 -11  15   9        474.81        525.80       146.60 o                         
  -9  15   9       5245.85       5389.02       250.67 o                         
  -7  15   9       3123.73       3426.12       198.20 o                         
  -5  15   9        892.69        964.68       124.21 o                         
  -3  15   9        113.75         42.16        61.04 o                         
  -1  15   9       9160.52       8910.63       178.01 o                         
   1  15   9       1272.92       1165.69        84.78 o                         
   3  15   9        861.71        811.06        92.72 o                         
   5  15   9          2.54         49.98        73.25 o                         
   7  15   9        206.91        156.17        89.65 o                         
   9  15   9         26.23         52.89        99.36 o                         
  11  15   9        246.07        364.96       157.43 o                         
 -12  16   9        573.88        650.38       184.45 o                         
 -10  16   9        437.59        669.71       161.33 o                         
  -8  16   9        281.81        306.90       125.35 o                         
  -6  16   9       1230.88       1096.00       155.07 o                         
  -4  16   9       2412.79       2417.90       132.13 o                         
  -2  16   9       4216.15       4637.32       161.55 o                         
   0  16   9       7956.50       7657.37       217.99 o                         
   2  16   9         17.37        176.97        70.57 o                         
   4  16   9       7839.41       7273.18       201.94 o                         
   6  16   9       1373.23       1422.29       137.40 o                         
   8  16   9          4.44         50.12        89.69 o                         
  10  16   9        232.19        299.21       146.29 o                         
 -11  17   9         33.70        -70.22       125.30 o                         
  -9  17   9       2835.90       3007.82       249.26 o                         
  -7  17   9       1357.59       1338.06       177.45 o                         
  -5  17   9       1326.63       1326.41       166.58 o                         
  -3  17   9        904.59        929.56       126.23 o                         
  -1  17   9       5669.33       5498.08       149.06 o                         
   1  17   9       6153.06       6285.61       185.82 o                         
   3  17   9        187.46        162.45        68.43 o                         
   5  17   9      10087.63      10632.50       295.05 o                         
   7  17   9       1099.67       1518.62       149.81 o                         
   9  17   9       2712.78       2212.64       238.11 o                         
  11  17   9         79.22        117.25       148.20 o                         
 -12  18   9          5.24        -71.23       147.50 o                         
 -10  18   9        132.91       -107.33       123.19 o                         
  -8  18   9        200.55        193.25       119.20 o                         
  -6  18   9         87.69        169.92       105.99 o                         
  -4  18   9       1191.65       1284.44       114.21 o                         
  -2  18   9        388.51        286.02        93.64 o                         
   0  18   9       3322.49       3777.03       150.32 o                         
   2  18   9        517.50        687.04        94.15 o                         
   4  18   9       9254.95       8494.89       273.32 o                         
   6  18   9       2280.17       2422.60       170.58 o                         
   8  18   9       2264.87       2341.29       197.96 o                         
  10  18   9        848.69        722.19       169.69 o                         
 -11  19   9        297.91        187.20       147.07 o                         
  -9  19   9        626.75        538.15       146.86 o                         
  -7  19   9        241.01        360.61       145.99 o                         
  -5  19   9        465.52        382.54       116.21 o                         
  -3  19   9        110.84        141.35        73.64 o                         
  -1  19   9       1704.02       1972.79       140.72 o                         
   1  19   9        458.14        466.29       114.88 o                         
   3  19   9        289.20        196.72        80.36 o                         
   5  19   9        395.05        323.18       106.93 o                         
   7  19   9       1303.89       1310.60       185.77 o                         
   9  19   9         42.92         59.25       112.82 o                         
 -10  20   9          0.95        -25.89       129.99 o                         
  -8  20   9        186.51        102.43       117.05 o                         
  -6  20   9       8107.92       8847.18       432.91 o                         
  -4  20   9         46.44        114.70        75.37 o                         
  -2  20   9       3375.99       3442.07       179.39 o                         
   0  20   9        379.94        428.72        86.29 o                         
   2  20   9          6.19         44.37        69.49 o                         
   4  20   9        202.31        245.28        91.90 o                         
   6  20   9       1646.86       1065.09       148.96 o                         
   8  20   9         85.97         48.80       106.97 o                         
  10  20   9         12.53        135.57       145.16 o                         
 -11  21   9       1516.22       1686.64       237.23 o                         
  -9  21   9       1075.42       1047.68       178.10 o                         
  -7  21   9       3566.62       3737.31       263.38 o                         
  -5  21   9        531.23        591.17       139.19 o                         
  -3  21   9          0.23        -57.34        70.07 o                         
  -1  21   9        429.87        360.69       122.88 o                         
   1  21   9        624.38        624.86        99.54 o                         
   3  21   9       1397.64       1407.27       130.84 o                         
   5  21   9        188.16        360.64       117.11 o                         
   7  21   9          3.93          6.44       107.48 o                         
   9  21   9        105.80         31.87       136.82 o                         
 -10  22   9        124.60        -25.08       147.76 o                         
  -8  22   9        177.09         53.82       124.03 o                         
  -6  22   9        572.76        297.05       127.98 o                         
  -4  22   9       3208.88       2854.36       189.82 o                         
  -2  22   9          7.80        101.30        82.34 o                         
   0  22   9       7624.40       7587.35       260.80 o                         
   2  22   9       1004.65        908.30       117.75 o                         
   4  22   9        815.88        820.93       145.25 o                         
   6  22   9       1021.78       1066.47       152.87 o                         
   8  22   9        124.84         43.11       118.19 o                         
  -9  23   9         31.78         27.70       134.67 o                         
  -7  23   9       2216.01       1923.87       226.56 o                         
  -5  23   9       3857.34       3528.67       282.17 o                         
  -3  23   9        334.40        255.56        92.29 o                         
  -1  23   9       6825.37       6558.60       247.31 o                         
   1  23   9       4297.28       4657.81       198.50 o                         
   3  23   9        511.77        498.32       104.68 o                         
   5  23   9       3944.77       3773.87       232.33 o                         
   7  23   9        490.79        462.29       126.67 o                         
   9  23   9        439.00        275.57       156.42 o                         
 -10  24   9       1322.58       1115.05       208.18 o                         
  -8  24   9        910.57       1099.37       198.45 o                         
  -6  24   9        609.82        685.12       161.19 o                         
  -4  24   9        803.10        329.85       130.58 o                         
  -2  24   9         46.75         51.16        90.98 o                         
   0  24   9       6263.53       6252.92       280.67 o                         
   2  24   9        780.93        642.35       111.73 o                         
   4  24   9          2.13         38.23       100.17 o                         
   6  24   9        179.92        370.92       127.78 o                         
   8  24   9       3161.63       3924.16       287.77 o                         
  -9  25   9       1027.96       1437.71       224.16 o                         
  -7  25   9       6762.06       7521.63       599.30 o                         
  -5  25   9        383.26        565.81       167.17 o                         
  -3  25   9        290.26        162.25        99.32 o                         
  -1  25   9         36.88         56.79        99.55 o                         
   1  25   9       1722.94       1935.82       173.29 o                         
   3  25   9       1951.68       1861.27       165.02 o                         
   5  25   9        588.81        434.54       133.93 o                         
   7  25   9       2703.98       2991.63       250.79 o                         
  -8  26   9        252.41        590.90       182.68 o                         
  -6  26   9       3004.18       2822.74       284.10 o                         
  -4  26   9       1626.75       1527.64       193.56 o                         
  -2  26   9          3.95         60.59        91.42 o                         
   0  26   9       4567.96       5511.28       253.73 o                         
   2  26   9        378.26        364.22       116.69 o                         
   4  26   9        421.55        394.71       135.59 o                         
   6  26   9         97.63         -3.30       128.91 o                         
  -7  27   9          0.71         15.29       144.14 o                         
  -5  27   9       1887.92       1805.25       238.09 o                         
  -3  27   9       2214.88       2287.46       247.02 o                         
  -1  27   9        519.41        347.08       117.91 o                         
   1  27   9       4663.09       5450.24       260.90 o                         
   3  27   9        157.82        373.42       127.93 o                         
   5  27   9       1966.43       1816.85       212.98 o                         
   7  27   9        268.08        293.07       155.71 o                         
  -8  28   9         14.92        192.81       173.20 o                         
  -6  28   9        125.97        -62.06       141.55 o                         
  -4  28   9       1922.46       1922.60       268.75 o                         
  -2  28   9        329.60        201.00       121.20 o                         
   0  28   9        639.34        316.49       127.86 o                         
   2  28   9        312.63        518.45       139.54 o                         
   4  28   9       2058.14       1709.31       240.99 o                         
   6  28   9        765.21        552.90       172.50 o                         
  -7  29   9        429.93        962.68       241.52 o                         
  -5  29   9        249.99        226.11       184.77 o                         
  -3  29   9       2080.81       1879.39       277.76 o                         
  -1  29   9       1376.40       1689.86       197.40 o                         
   1  29   9         30.46        -63.13       111.62 o                         
   3  29   9         20.02         21.85       137.67 o                         
   5  29   9        258.51        177.02       218.20 o                         
  -6  30   9        554.17        668.47       218.90 o                         
  -4  30   9        714.83        554.77       226.99 o                         
  -2  30   9       2632.86       2886.37       258.16 o                         
   0  30   9        304.57        381.75       141.63 o                         
   2  30   9        309.13        250.45       136.35 o                         
   4  30   9         43.93        233.27       164.79 o                         
  -5  31   9         24.80         82.55       180.82 o                         
  -3  31   9        469.67        514.18       237.17 o                         
  -1  31   9         54.94        -80.12       118.61 o                         
   1  31   9         43.37         95.91       132.35 o                         
   3  31   9        157.15         41.10       149.20 o                         
  -4  32   9        153.77        -41.18       166.43 o                         
  -2  32   9        219.12       -155.56       155.56 o                         
   0  32   9         77.54         62.19       134.67 o                         
   2  32   9         35.16        103.81       138.29 o                         
  -3  33   9          4.08        105.38       190.62 o                         
  -1  33   9         12.74        -83.57       130.79 o                         
   1  33   9          1.33        -20.73       137.02 o                         
 -14   0  10         24.40        -29.25       205.25 o                         
 -12   0  10       4944.57       5504.02       399.27 o                         
 -10   0  10       2314.48       2307.06       278.49 o                         
  -8   0  10       1218.32       1439.80       179.09 o                         
  -6   0  10      20384.26      19820.55       473.64 o                         
  -4   0  10      47163.69      49561.17       747.21 o                         
  -2   0  10        805.20       1425.42       111.99 o                         
   0   0  10         27.20        146.00        53.46 o                         
   2   0  10      10677.35      11998.93       271.82 o                         
   4   0  10       3822.66       3423.08       208.05 o                         
   6   0  10       1364.64       1579.00       174.83 o                         
   8   0  10          3.21         -2.71       102.98 o                         
  10   0  10       5138.15       5420.27       319.36 o                         
  12   0  10          2.95        344.69       169.19 o                         
 -13   1  10       1462.11       1183.10       184.52 o                         
 -11   1  10        118.65        219.38       107.65 o                         
  -9   1  10       4823.60       5134.06       215.33 o                         
  -7   1  10       4372.05       4319.70       113.18 o                         
  -5   1  10      24116.65      23178.18       277.99 o                         
  -3   1  10       6806.34       6896.49       150.24 o                         
  -1   1  10      13671.66      13054.60       176.54 o                         
   1   1  10        857.58       1160.52        79.86 o                         
   3   1  10      12060.42      11056.48       207.90 o                         
   5   1  10       1860.95       1750.21       109.41 o                         
   7   1  10       3190.21       3038.63       157.20 o                         
   9   1  10       1098.43       1253.95       135.94 o                         
  11   1  10        192.40        171.12       101.68 o                         
 -14   2  10         27.10        101.91       171.47 o                         
 -12   2  10        975.60       1141.55       185.06 o                         
 -10   2  10       4458.94       4734.36       221.36 o                         
  -8   2  10        625.69        608.13        84.91 o                         
  -6   2  10      28846.43      29703.83       340.98 o                         
  -4   2  10      26785.59      27792.56       320.23 o                         
  -2   2  10      56438.22      52389.65       576.76 o                         
   0   2  10      78303.78      73320.61       736.62 o                         
   2   2  10       7913.53       6751.36       153.90 o                         
   4   2  10      27891.39      25120.04       353.27 o                         
   6   2  10      10324.97       9875.26       211.11 o                         
   8   2  10       2908.29       3059.45       168.80 o                         
  10   2  10         75.38         95.87        90.05 o                         
  12   2  10        762.62        649.40       137.70 o                         
 -13   3  10        127.88         99.24       136.75 o                         
 -11   3  10       1815.01       1947.60       218.22 o                         
  -9   3  10        257.16        211.41        74.84 o                         
  -7   3  10       5088.56       5305.57       178.28 o                         
  -5   3  10      47370.43      47936.53       581.21 o                         
  -3   3  10        530.41        336.18        53.87 o                         
  -1   3  10     120790.25     115306.66      1164.57 o                         
   1   3  10        512.38        365.43        46.89 o                         
   3   3  10      27903.12      25716.50       347.17 o                         
   5   3  10      14029.81      13196.54       248.39 o                         
   7   3  10        877.57        944.92       107.23 o                         
   9   3  10       1866.07       1903.13       152.07 o                         
  11   3  10         60.00         58.50        99.81 o                         
 -14   4  10        235.70        226.33       173.90 o                         
 -12   4  10       1217.20        955.67       165.34 o                         
 -10   4  10        974.59       1104.89       145.86 o                         
  -8   4  10       7248.28       7147.97       195.49 o                         
  -6   4  10      33839.27      32833.23       437.21 o                         
  -4   4  10       6519.62       7248.77       142.60 o                         
  -2   4  10       1725.90       1827.69        73.05 o                         
   0   4  10      48233.96      47323.61       507.27 o                         
   2   4  10       1952.56       1828.10        73.30 o                         
   4   4  10      13880.12      13156.79       240.04 o                         
   6   4  10        771.58       1303.53       124.51 o                         
   8   4  10         44.82        120.06        77.43 o                         
  10   4  10       1253.45       1070.42       148.90 o                         
  12   4  10         45.27         84.47       121.54 o                         
 -13   5  10        190.58        -43.06       152.21 o                         
 -11   5  10        178.34        185.06       105.38 o                         
  -9   5  10        488.42        462.92        88.44 o                         
  -7   5  10        180.50         65.43        61.67 o                         
  -5   5  10       2681.54       2601.96       126.92 o                         
  -3   5  10       7527.54       7716.31       130.11 o                         
  -1   5  10      13992.42      13231.39       205.95 o                         
   1   5  10        380.86        494.90        50.53 o                         
   3   5  10       7420.06       7462.24       188.61 o                         
   5   5  10       1635.95       1926.74       123.11 o                         
   7   5  10        417.27        369.34        83.11 o                         
   9   5  10       2884.39       2579.23       168.18 o                         
  11   5  10       4332.76       4811.45       258.81 o                         
 -14   6  10        292.33        214.08       175.55 o                         
 -12   6  10          4.16        -50.83       137.04 o                         
 -10   6  10          9.20         26.99        85.64 o                         
  -8   6  10         58.20         81.84        63.75 o                         
  -6   6  10        378.63        586.12        78.33 o                         
  -4   6  10       2799.82       3311.25       127.19 o                         
  -2   6  10      19568.33      18881.30       240.40 o                         
   0   6  10      40159.34      38303.65       430.20 o                         
   2   6  10       7718.83       6789.96       136.84 o                         
   4   6  10      16738.60      15564.34       257.99 o                         
   6   6  10       5601.91       5028.67       170.12 o                         
   8   6  10        426.66        364.97        89.81 o                         
  10   6  10       1740.55       1603.70       168.86 o                         
  12   6  10        192.30        201.96       133.90 o                         
 -13   7  10        433.12        221.10       166.54 o                         
 -11   7  10          9.44         26.35       117.41 o                         
  -9   7  10       3347.82       3283.51       160.81 o                         
  -7   7  10        396.84        416.01        81.74 o                         
  -5   7  10       5239.87       5877.08       156.14 o                         
  -3   7  10      45420.80      43400.68       486.31 o                         
  -1   7  10      34767.44      33344.75       387.50 o                         
   1   7  10      59502.63      54983.33       562.46 o                         
   3   7  10      29755.37      27302.91       372.27 o                         
   5   7  10       1856.20       2216.63       134.61 o                         
   7   7  10       6844.27       7166.19       229.14 o                         
   9   7  10        151.90         64.62        85.67 o                         
  11   7  10         27.37         24.35       102.39 o                         
 -12   8  10       1071.71        938.89       194.37 o                         
 -10   8  10       2199.19       2501.01       187.01 o                         
  -8   8  10       9445.63       9035.05       227.06 o                         
  -6   8  10      14582.71      14882.85       278.99 o                         
  -4   8  10      52401.37      51577.61       586.71 o                         
  -2   8  10      22137.30      20883.11       287.47 o                         
   0   8  10      22042.28      20506.98       268.34 o                         
   2   8  10      32981.27      30951.26       366.96 o                         
   4   8  10        946.84        922.14        93.58 o                         
   6   8  10       1344.04       1539.14       121.49 o                         
   8   8  10       2117.86       2324.26       178.82 o                         
  10   8  10        171.31        149.81       103.67 o                         
  12   8  10        135.83        167.31       135.05 o                         
 -13   9  10         21.70         -9.87       144.23 o                         
 -11   9  10        343.38        292.29       125.07 o                         
  -9   9  10        191.15        272.18        95.71 o                         
  -7   9  10       7504.40       7395.98       206.91 o                         
  -5   9  10       4457.87       4107.94       128.97 o                         
  -3   9  10      27293.27      25928.97       349.83 o                         
  -1   9  10       5226.24       5046.84       151.76 o                         
   1   9  10      12782.99      13173.52       219.84 o                         
   3   9  10       3422.53       3307.33       111.15 o                         
   5   9  10         82.02        244.38        76.83 o                         
   7   9  10        305.93        396.11        91.41 o                         
   9   9  10       1060.66       1064.97       146.34 o                         
  11   9  10         50.60        176.33       129.39 o                         
 -12  10  10        664.62        836.71       184.10 o                         
 -10  10  10        175.24        259.03       108.05 o                         
  -8  10  10        928.16        995.35       125.52 o                         
  -6  10  10       1790.09       2063.13       135.38 o                         
  -4  10  10       6208.01       6110.91       158.17 o                         
  -2  10  10       3223.18       2927.91       100.92 o                         
   0  10  10         80.14         24.88        35.58 o                         
   2  10  10        810.83        704.94        88.93 o                         
   4  10  10       1891.08       2118.94       124.04 o                         
   6  10  10        241.91        303.95        86.45 o                         
   8  10  10         35.84         96.45        93.72 o                         
  10  10  10        578.74        555.05       139.01 o                         
  12  10  10         37.63        -91.55       134.37 o                         
 -13  11  10        364.91        327.98       200.08 o                         
 -11  11  10        348.41        336.79       122.46 o                         
  -9  11  10          5.03        -44.76        83.62 o                         
  -7  11  10      14987.63      14528.36       320.34 o                         
  -5  11  10        623.79        737.58       112.65 o                         
  -3  11  10       7976.13       7678.98       186.33 o                         
  -1  11  10      15473.25      14933.18       231.95 o                         
   1  11  10         25.19        224.07        53.13 o                         
   3  11  10        715.12        840.94        91.17 o                         
   5  11  10       8069.15       8065.10       215.15 o                         
   7  11  10         78.29         47.78        82.37 o                         
   9  11  10        257.10        524.72       131.53 o                         
  11  11  10       1674.38       1645.49       318.77 o                         
 -12  12  10        942.18        620.67       207.35 o                         
 -10  12  10        586.08        494.64       132.92 o                         
  -8  12  10       9251.16       9244.67       285.42 o                         
  -6  12  10      15722.68      15185.08       449.42 o                         
  -4  12  10      13254.33      12453.71       218.85 o                         
  -2  12  10       8894.83       8760.91       197.31 o                         
   0  12  10      10734.70       9423.06       203.41 o                         
   2  12  10       2734.22       2638.05       114.10 o                         
   4  12  10        104.84         38.07        64.94 o                         
   6  12  10       1860.57       1886.15       151.59 o                         
   8  12  10        500.38        331.51       110.05 o                         
  10  12  10       3729.88       3593.48       247.30 o                         
 -13  13  10       2525.36       2814.38       320.01 o                         
 -11  13  10        207.89        185.83       126.06 o                         
  -9  13  10       4385.87       4594.39       230.07 o                         
  -7  13  10      11802.96      11496.68       322.35 o                         
  -5  13  10      10863.47      10551.02       281.29 o                         
  -3  13  10      33875.75      32744.90       479.06 o                         
  -1  13  10       6975.96       6634.89       145.57 o                         
   1  13  10      26951.38      25918.80       346.77 o                         
   3  13  10       1175.80       1195.23       103.66 o                         
   5  13  10        673.12        469.35        99.34 o                         
   7  13  10       3760.61       3661.79       209.03 o                         
   9  13  10        688.45        421.19       135.12 o                         
  11  13  10       1472.60       1382.29       191.26 o                         
 -12  14  10       2108.39       2165.85       254.58 o                         
 -10  14  10         44.85        108.25       111.73 o                         
  -8  14  10       7886.00       7989.10       272.82 o                         
  -6  14  10        551.62        327.26       125.44 o                         
  -4  14  10       5100.10       5307.13       147.49 o                         
  -2  14  10      10792.44      10690.57       230.74 o                         
   0  14  10       4108.54       4011.85       136.43 o                         
   2  14  10      18227.42      18091.78       334.61 o                         
   4  14  10       1425.86       1753.65       122.53 o                         
   6  14  10       8513.60       8849.97       259.84 o                         
   8  14  10       3039.97       3183.46       219.04 o                         
  10  14  10        702.19        568.94       160.11 o                         
 -11  15  10        319.62        450.42       156.10 o                         
  -9  15  10         11.71         47.40        98.93 o                         
  -7  15  10       2667.67       2495.53       198.67 o                         
  -5  15  10       3211.74       3018.88       253.47 o                         
  -3  15  10       4600.83       4760.81       169.04 o                         
  -1  15  10       2865.53       2842.98       117.62 o                         
   1  15  10      15931.59      15228.28       253.05 o                         
   3  15  10       1994.82       2035.45       128.69 o                         
   5  15  10         53.01         61.59        97.55 o                         
   7  15  10        425.65        215.64        94.33 o                         
   9  15  10        910.82        764.88       153.51 o                         
  11  15  10          2.43       -129.32       129.32 o                         
 -12  16  10       1570.26       1041.71       205.78 o                         
 -10  16  10        513.60        632.07       159.84 o                         
  -8  16  10       1965.01       2210.25       255.96 o                         
  -6  16  10       3910.49       3670.81       226.32 o                         
  -4  16  10         46.99         23.09        71.87 o                         
  -2  16  10       1644.48       1964.84       133.15 o                         
   0  16  10        257.46        428.19        95.96 o                         
   2  16  10       6888.43       6232.62       169.90 o                         
   4  16  10        167.91         96.23        88.72 o                         
   6  16  10        530.85        572.75       120.43 o                         
   8  16  10       3029.62       3182.51       210.70 o                         
  10  16  10          8.96       -131.44       131.44 o                         
 -11  17  10       1853.63       1628.03       218.91 o                         
  -9  17  10          4.19       -109.81       109.81 o                         
  -7  17  10        277.43        149.86       115.74 o                         
  -5  17  10          9.88         12.99        84.06 o                         
  -3  17  10         45.44         76.70        68.43 o                         
  -1  17  10        486.01        542.81        78.05 o                         
   1  17  10      18426.39      18842.47       331.10 o                         
   3  17  10        480.47        637.07        84.77 o                         
   5  17  10       3245.89       2976.85       177.18 o                         
   7  17  10         58.83        132.18        88.82 o                         
   9  17  10         87.33        190.87       118.63 o                         
 -12  18  10       2585.81       2111.70       279.19 o                         
 -10  18  10        142.28         52.62       131.76 o                         
  -8  18  10       2423.43       2289.84       216.63 o                         
  -6  18  10         36.60         46.00        93.98 o                         
  -4  18  10       4986.99       5433.46       264.60 o                         
  -2  18  10       7466.98       7667.62       244.76 o                         
   0  18  10      18721.79      19323.27       335.53 o                         
   2  18  10       7206.92       7958.67       216.07 o                         
   4  18  10       1411.66       1423.91       139.43 o                         
   6  18  10      11858.66      12863.76       314.03 o                         
   8  18  10        142.22        118.61       106.15 o                         
  10  18  10       1741.88       1361.82       204.69 o                         
 -11  19  10        983.87       1384.34       205.38 o                         
  -9  19  10        958.62        744.52       189.89 o                         
  -7  19  10       6183.54       6512.79       289.02 o                         
  -5  19  10        300.79        293.46       113.16 o                         
  -3  19  10       9930.72      10196.40       254.37 o                         
  -1  19  10       8233.05       7743.76       242.49 o                         
   1  19  10      11531.29      11668.61       261.29 o                         
   3  19  10        609.32        744.13       104.48 o                         
   5  19  10      22348.58      24133.78       494.91 o                         
   7  19  10       3121.13       3357.06       207.19 o                         
   9  19  10        367.58        404.52       164.96 o                         
 -10  20  10          0.66         50.22       133.13 o                         
  -8  20  10       1392.70       1121.04       220.30 o                         
  -6  20  10         16.33        223.20       114.34 o                         
  -4  20  10       4962.63       4839.91       188.43 o                         
  -2  20  10         18.97        106.73        75.35 o                         
   0  20  10          1.36        -62.18        62.18 o                         
   2  20  10       2415.58       2161.84       145.33 o                         
   4  20  10        605.00        705.09       123.24 o                         
   6  20  10        858.28        646.61       171.69 o                         
   8  20  10        568.12        391.61       125.78 o                         
  10  20  10       1023.48        851.56       207.56 o                         
 -11  21  10          0.31        222.12       163.43 o                         
  -9  21  10       1941.67       2194.59       229.44 o                         
  -7  21  10       1393.50       1177.42       180.16 o                         
  -5  21  10       1142.83        849.69       150.06 o                         
  -3  21  10       1344.36       1059.42       122.21 o                         
  -1  21  10       9257.16       9002.44       273.38 o                         
   1  21  10        265.76         12.40        80.35 o                         
   3  21  10       2910.86       3361.50       202.62 o                         
   5  21  10          4.47         60.41        98.88 o                         
   7  21  10         95.85         45.59       102.93 o                         
   9  21  10          0.37         -5.43       134.90 o                         
 -10  22  10         87.38        157.45       157.36 o                         
  -8  22  10       1906.42       1920.65       210.51 o                         
  -6  22  10        262.55        157.26       119.90 o                         
  -4  22  10       4838.20       5142.03       349.07 o                         
  -2  22  10        144.79        190.68        91.76 o                         
   0  22  10        655.68        314.63       104.19 o                         
   2  22  10        401.38        251.87        87.98 o                         
   4  22  10         71.60         46.01        97.02 o                         
   6  22  10        842.35       1003.51       164.68 o                         
   8  22  10       1536.32       2004.02       316.06 o                         
  -9  23  10       1501.39       1776.52       234.21 o                         
  -7  23  10        719.81        577.05       164.41 o                         
  -5  23  10       3260.12       3129.24       274.62 o                         
  -3  23  10       5036.68       5798.86       255.49 o                         
  -1  23  10        421.32        471.79       112.47 o                         
   1  23  10        566.04        466.96       108.79 o                         
   3  23  10        141.09        201.29        88.13 o                         
   5  23  10       1002.96       1138.42       160.87 o                         
   7  23  10       3575.82       3964.35       269.87 o                         
   9  23  10       2133.51       2178.94       252.00 o                         
 -10  24  10        143.37        101.21       162.47 o                         
  -8  24  10       3056.55       2506.37       340.31 o                         
  -6  24  10       2204.98       1995.85       246.74 o                         
  -4  24  10       1114.18       1082.99       170.93 o                         
  -2  24  10       3376.89       3197.66       209.46 o                         
   0  24  10        777.32        694.49       131.07 o                         
   2  24  10         92.35        204.82        97.69 o                         
   4  24  10       3398.40       2947.53       216.84 o                         
   6  24  10       1178.55       1257.81       177.23 o                         
   8  24  10       1500.93       1740.81       215.44 o                         
  -9  25  10         76.41         25.28       146.82 o                         
  -7  25  10        107.18        135.48       140.86 o                         
  -5  25  10        477.18        464.02       164.02 o                         
  -3  25  10       1945.25       2160.75       180.15 o                         
  -1  25  10        202.31         96.58        94.41 o                         
   1  25  10        331.94        396.07       116.51 o                         
   3  25  10          2.04         28.74        87.74 o                         
   5  25  10          2.17         64.21       117.06 o                         
   7  25  10         62.02        -62.54       119.69 o                         
  -8  26  10         40.66        268.40       157.64 o                         
  -6  26  10          1.49        177.79       159.00 o                         
  -4  26  10        731.65        544.92       183.53 o                         
  -2  26  10        208.99        213.88       100.87 o                         
   0  26  10        267.21        147.80       112.23 o                         
   2  26  10        157.90        123.20       108.79 o                         
   4  26  10        277.20        256.04       120.05 o                         
   6  26  10         51.65         82.00       133.63 o                         
  -7  27  10         10.90        209.88       230.79 o                         
  -5  27  10         51.61        -14.19       127.83 o                         
  -3  27  10         17.37        195.48       130.13 o                         
  -1  27  10       1223.02       1343.05       173.93 o                         
   1  27  10        990.21       1372.02       175.10 o                         
   3  27  10       1988.42       2521.00       227.11 o                         
   5  27  10       2279.45       1851.71       219.46 o                         
   7  27  10        498.88        708.72       186.54 o                         
  -8  28  10         80.96        156.13       171.00 o                         
  -6  28  10         14.72        -17.98       151.92 o                         
  -4  28  10        265.74        387.33       166.16 o                         
  -2  28  10       1347.03       1342.59       158.26 o                         
   0  28  10        626.45        382.31       133.73 o                         
   2  28  10       3605.62       3326.30       259.61 o                         
   4  28  10       1517.61       1171.87       212.93 o                         
   6  28  10        112.08         63.37       144.44 o                         
  -7  29  10        449.57        495.80       280.94 o                         
  -5  29  10        163.01        256.53       184.70 o                         
  -3  29  10        944.60        844.53       315.26 o                         
  -1  29  10        642.89        425.43       136.59 o                         
   1  29  10       1036.83        742.73       156.61 o                         
   3  29  10       1166.15       1088.87       227.76 o                         
   5  29  10        137.49        142.40       162.93 o                         
  -6  30  10         76.52       -116.77       165.54 o                         
  -4  30  10         67.92        -47.58       161.51 o                         
  -2  30  10         96.89        246.07       159.27 o                         
   0  30  10        124.99         94.38       138.21 o                         
   2  30  10         26.79         -9.34       121.13 o                         
   4  30  10         67.82         87.75       161.89 o                         
  -5  31  10        171.59         33.99       181.10 o                         
  -3  31  10        301.95         83.71       175.31 o                         
  -1  31  10        499.74        366.05       146.86 o                         
   1  31  10        779.53        369.11       147.42 o                         
   3  31  10          1.01         70.48       157.94 o                         
  -4  32  10          6.05         31.19       172.43 o                         
  -2  32  10        168.22        208.65       183.21 o                         
   0  32  10          1.93       -108.84       127.55 o                         
   2  32  10        156.52        101.81       147.95 o                         
  -1  33  10        982.36        960.75       211.98 o                         
   1  33  10        726.53        817.06       192.60 o                         
 -13   1  11        479.81        722.12       160.78 o                         
 -11   1  11       2622.95       2283.74       201.84 o                         
  -9   1  11        308.68        217.25        91.77 o                         
  -7   1  11       5818.32       6043.71       133.29 o                         
  -5   1  11       9546.08       9246.79       158.79 o                         
  -3   1  11       5684.21       6591.18       170.28 o                         
  -1   1  11       2916.43       2585.78        79.05 o                         
   1   1  11      12544.12      11492.44       216.56 o                         
   3   1  11       4060.37       3439.12       171.44 o                         
   5   1  11      21059.92      20061.96       313.21 o                         
   7   1  11       1754.16       1922.36       142.79 o                         
   9   1  11       6195.27       6185.03       225.69 o                         
  11   1  11        272.54        311.35       111.79 o                         
 -14   2  11        198.84        129.98       167.62 o                         
 -12   2  11       1650.84       1493.16       189.15 o                         
 -10   2  11       1783.33       1804.60       224.52 o                         
  -8   2  11        306.94        218.62        71.40 o                         
  -6   2  11       2567.92       2457.01        98.61 o                         
  -4   2  11        833.77        972.02        62.14 o                         
  -2   2  11        359.19        503.52        56.45 o                         
   0   2  11      21504.88      21005.24       280.63 o                         
   2   2  11       5745.85       6062.18       152.51 o                         
   4   2  11      15974.24      14718.63       254.06 o                         
   6   2  11       1618.31       1339.18       126.35 o                         
   8   2  11          1.28        -72.27        72.27 o                         
  10   2  11       1019.72       1219.40       143.84 o                         
  12   2  11        108.29        114.98       115.24 o                         
 -13   3  11         68.17         65.86       148.15 o                         
 -11   3  11          7.74        -63.96        96.51 o                         
  -9   3  11       1938.31       2228.91       155.41 o                         
  -7   3  11        773.89        675.27        89.53 o                         
  -5   3  11        654.80        668.22        64.64 o                         
  -3   3  11      27222.13      26830.68       368.92 o                         
  -1   3  11       5506.61       5986.33       139.89 o                         
   1   3  11      18381.06      16727.12       256.71 o                         
   3   3  11      22634.32      20876.07       307.93 o                         
   5   3  11      10071.67       9512.44       230.53 o                         
   7   3  11       2360.47       2790.76       178.68 o                         
   9   3  11         88.99          9.45        79.21 o                         
  11   3  11       1097.10       1308.20       156.90 o                         
 -14   4  11        136.85        131.92       165.33 o                         
 -12   4  11       1811.79       2213.67       317.99 o                         
 -10   4  11        398.41        258.59       104.74 o                         
  -8   4  11        199.67        127.84        66.85 o                         
  -6   4  11      11073.42      10911.58       220.91 o                         
  -4   4  11       1713.24       2227.43       100.73 o                         
  -2   4  11      21007.87      20413.02       270.04 o                         
   0   4  11       6164.70       5752.53       127.70 o                         
   2   4  11      15410.32      14921.31       218.93 o                         
   4   4  11          5.34        140.82        63.80 o                         
   6   4  11          8.08        -63.56        63.56 o                         
   8   4  11       1761.46       1715.98       151.67 o                         
  10   4  11        773.51        522.80       118.04 o                         
  12   4  11       1772.13       1543.30       185.46 o                         
 -13   5  11        199.86        257.86       154.64 o                         
 -11   5  11        555.07        611.86       135.40 o                         
  -9   5  11       2282.85       2441.13       146.13 o                         
  -7   5  11       1173.86       1262.17       108.43 o                         
  -5   5  11      16513.59      17075.78       286.80 o                         
  -3   5  11          7.31        228.58        40.04 o                         
  -1   5  11        722.91        944.11        70.26 o                         
   1   5  11       3914.60       4966.87       112.93 o                         
   3   5  11        118.92        220.01        63.45 o                         
   5   5  11         41.17         13.49        65.55 o                         
   7   5  11         94.50        153.15        81.92 o                         
   9   5  11       1235.45       1337.12       164.37 o                         
  11   5  11        313.02        255.97       114.93 o                         
 -12   6  11        357.90         81.90       135.17 o                         
 -10   6  11       2363.54       2084.74       203.92 o                         
  -8   6  11        585.72        775.80       123.45 o                         
  -6   6  11       2015.21       1833.88       117.73 o                         
  -4   6  11      30395.19      28442.10       373.33 o                         
  -2   6  11          6.68         60.19        43.37 o                         
   0   6  11       7565.52       6668.82       212.05 o                         
   2   6  11       6612.59       6799.37       168.38 o                         
   4   6  11         39.95         18.88        60.16 o                         
   6   6  11        503.20        538.19       105.19 o                         
   8   6  11        609.33        726.11       109.35 o                         
  10   6  11          2.12         -6.58        91.64 o                         
  12   6  11        519.79        472.86       144.64 o                         
 -13   7  11        447.92        272.56       169.00 o                         
 -11   7  11        582.47        420.44       143.26 o                         
  -9   7  11       4199.31       4464.97       176.36 o                         
  -7   7  11        138.36        170.56        68.60 o                         
  -5   7  11      23445.94      23180.46       363.50 o                         
  -3   7  11      10719.81      10248.74       190.27 o                         
  -1   7  11      34223.54      34794.73       413.83 o                         
   1   7  11        167.67        433.17        55.35 o                         
   3   7  11       2727.38       2676.87       120.39 o                         
   5   7  11       2408.66       2315.05       141.41 o                         
   7   7  11       7658.59       7891.57       257.99 o                         
   9   7  11         49.95         92.07        86.50 o                         
  11   7  11        711.82        673.79       143.44 o                         
 -12   8  11        691.76        565.64       172.82 o                         
 -10   8  11        264.04        151.37        97.93 o                         
  -8   8  11       2243.99       2235.75       176.82 o                         
  -6   8  11       8409.91       8557.32       206.46 o                         
  -4   8  11       4258.71       3748.96       119.69 o                         
  -2   8  11        119.56         70.48        49.69 o                         
   0   8  11      15175.26      14557.26       229.34 o                         
   2   8  11      13263.50      13429.76       224.96 o                         
   4   8  11       2458.09       2357.16       158.20 o                         
   6   8  11       2631.26       2695.94       151.56 o                         
   8   8  11       4347.18       4494.56       202.27 o                         
  10   8  11         21.37        -66.47        97.64 o                         
  12   8  11       1461.74       1343.15       219.67 o                         
 -13   9  11          4.91        -15.33       155.00 o                         
 -11   9  11       3171.95       3095.80       268.90 o                         
  -9   9  11        494.57        675.28       120.81 o                         
  -7   9  11        240.56        304.71        71.40 o                         
  -5   9  11      19825.08      19767.63       364.78 o                         
  -3   9  11         17.27         54.05        43.52 o                         
  -1   9  11       2225.30       2073.24        85.03 o                         
   1   9  11        314.14        685.36        69.91 o                         
   3   9  11       7093.25       7396.90       167.01 o                         
   5   9  11        248.43        212.55        75.65 o                         
   7   9  11      12532.76      12742.43       287.40 o                         
   9   9  11        378.91        269.06       110.35 o                         
  11   9  11       1059.42        925.94       163.65 o                         
 -12  10  11         25.37        -36.37       146.94 o                         
 -10  10  11         59.62        -88.58        88.58 o                         
  -8  10  11       1645.26       1569.91       144.46 o                         
  -6  10  11       3504.41       3753.77       177.54 o                         
  -4  10  11       3304.16       3396.95       126.13 o                         
  -2  10  11        702.30       1060.46        99.46 o                         
   0  10  11      10684.41      10354.78       170.04 o                         
   2  10  11      14723.81      14375.20       249.59 o                         
   4  10  11        305.55        458.65        85.49 o                         
   6  10  11       3014.38       2768.71       161.09 o                         
   8  10  11       3017.71       2470.72       230.89 o                         
  10  10  11          0.25        161.52       109.77 o                         
 -13  11  11        162.69        124.05       183.99 o                         
 -11  11  11        130.55        113.81       122.86 o                         
  -9  11  11       5653.43       6019.63       244.36 o                         
  -7  11  11        200.66        106.16        87.83 o                         
  -5  11  11       1898.31       2169.85       161.89 o                         
  -3  11  11        102.19         77.61        52.57 o                         
  -1  11  11       1608.89       1363.41        80.17 o                         
   1  11  11        887.90       1434.04        91.93 o                         
   3  11  11       3736.11       3097.10       135.61 o                         
   5  11  11       1862.90       1753.50       139.94 o                         
   7  11  11       3239.68       3054.73       252.10 o                         
   9  11  11          1.48         30.54       107.23 o                         
  11  11  11       1040.12        821.49       158.23 o                         
 -12  12  11        200.90        188.42       169.47 o                         
 -10  12  11       4913.19       5118.82       319.35 o                         
  -8  12  11       6337.48       6326.70       242.10 o                         
  -6  12  11       2406.71       2500.10       181.81 o                         
  -4  12  11      15718.01      15733.62       296.86 o                         
  -2  12  11        127.50        292.76        68.09 o                         
   0  12  11       6665.42       6385.30       161.77 o                         
   2  12  11        416.33        463.68        72.39 o                         
   4  12  11        776.87        852.28       119.81 o                         
   6  12  11         51.23         -5.45        75.82 o                         
   8  12  11        277.27         80.17       101.55 o                         
  10  12  11        742.30        669.81       146.92 o                         
 -13  13  11       1043.67        966.46       245.16 o                         
 -11  13  11        103.28        316.71       131.32 o                         
  -9  13  11       4354.26       4652.52       251.18 o                         
  -7  13  11        204.17        210.69        99.79 o                         
  -5  13  11        637.53        578.02       131.07 o                         
  -3  13  11        514.15        578.02        85.18 o                         
  -1  13  11       2748.19       2590.08       100.91 o                         
   1  13  11       3257.00       2995.26       116.31 o                         
   3  13  11        807.60        736.46        90.21 o                         
   5  13  11        170.38         82.18        77.62 o                         
   7  13  11        141.10         35.57        89.79 o                         
   9  13  11         52.04        -64.33       105.35 o                         
  11  13  11        540.95        150.03       133.94 o                         
 -12  14  11        288.58        -70.57       169.98 o                         
 -10  14  11       1321.02       1011.17       160.02 o                         
  -8  14  11       1101.22       1128.08       177.40 o                         
  -6  14  11        769.68        735.25       116.01 o                         
  -4  14  11       1540.08       1742.27       115.14 o                         
  -2  14  11      13787.95      13673.81       267.47 o                         
   0  14  11       1010.02        926.47        89.52 o                         
   2  14  11        223.98        917.16        91.97 o                         
   4  14  11         46.41        -67.31        67.31 o                         
   6  14  11         50.04         91.77        83.55 o                         
   8  14  11         28.18         74.23        97.00 o                         
  10  14  11       1350.34       1314.95       252.64 o                         
 -11  15  11        221.64        282.18       151.78 o                         
  -9  15  11        225.29        372.87       132.87 o                         
  -7  15  11        438.59        414.76       153.98 o                         
  -5  15  11        907.84        972.68       134.73 o                         
  -3  15  11       2275.75       2322.69       132.61 o                         
  -1  15  11         25.22        105.68        54.62 o                         
   1  15  11       6221.52       5678.51       152.16 o                         
   3  15  11        574.67        799.68        91.57 o                         
   5  15  11       2356.12       2235.09       166.90 o                         
   7  15  11       3565.43       3663.84       239.14 o                         
   9  15  11       1180.82       1201.95       168.79 o                         
  11  15  11       2264.12       1958.48       228.94 o                         
 -12  16  11        185.06        288.49       169.61 o                         
 -10  16  11        886.21        690.69       164.69 o                         
  -8  16  11        894.39       1088.25       167.65 o                         
  -6  16  11       4920.38       4986.42       371.64 o                         
  -4  16  11         47.86         57.40        64.08 o                         
  -2  16  11       3041.37       2790.99       155.75 o                         
   0  16  11        526.75        268.73        78.61 o                         
   2  16  11        669.09        745.35        88.64 o                         
   4  16  11          2.52        113.40        92.57 o                         
   6  16  11        379.68        461.20       102.68 o                         
   8  16  11       1618.06       1781.59       175.87 o                         
  10  16  11         55.84         98.98       132.01 o                         
 -11  17  11        406.79        313.22       149.07 o                         
  -9  17  11        673.42        453.54       141.41 o                         
  -7  17  11       6905.73       7406.51       331.27 o                         
  -5  17  11       3397.75       3353.11       197.40 o                         
  -3  17  11      10837.96      10970.24       254.71 o                         
  -1  17  11      11970.40      11877.83       276.23 o                         
   1  17  11       4319.75       3719.22       150.87 o                         
   3  17  11       5718.90       5443.64       177.46 o                         
   5  17  11        208.48        235.17        92.44 o                         
   7  17  11       1436.04       1039.79       132.60 o                         
   9  17  11         58.44        -92.03       107.92 o                         
 -12  18  11        101.24        319.81       163.99 o                         
 -10  18  11         45.54       -107.44       130.15 o                         
  -8  18  11        294.03        247.87       132.44 o                         
  -6  18  11       7392.08       7803.98       298.62 o                         
  -4  18  11       2387.79       2353.30       148.43 o                         
  -2  18  11       3899.19       3785.46       176.09 o                         
   0  18  11       1441.54       1528.47       116.36 o                         
   2  18  11       1648.22       1546.02       128.97 o                         
   4  18  11       6994.52       7401.56       257.98 o                         
   6  18  11        947.91        531.28       114.55 o                         
   8  18  11        382.91        405.65       120.98 o                         
  10  18  11        125.84         21.73       140.67 o                         
 -11  19  11        918.97        521.66       168.31 o                         
  -9  19  11        282.13        126.89       119.45 o                         
  -7  19  11        260.25         56.00       106.59 o                         
  -5  19  11         62.18        -11.71        86.32 o                         
  -3  19  11       2874.70       2810.35       177.23 o                         
  -1  19  11         45.51        207.95        80.64 o                         
   1  19  11         22.79        -46.64        63.84 o                         
   3  19  11       4415.16       4416.21       184.06 o                         
   5  19  11       9184.49       9821.51       310.00 o                         
   7  19  11       1233.54       1206.13       165.75 o                         
   9  19  11       2821.98       2222.40       242.13 o                         
 -10  20  11        486.68        257.38       140.90 o                         
  -8  20  11        104.91         67.61       107.66 o                         
  -6  20  11         59.90        127.66       117.73 o                         
  -4  20  11       2094.92       2104.48       181.29 o                         
  -2  20  11       1564.46       1299.01       135.55 o                         
   0  20  11       1888.70       2414.28       159.67 o                         
   2  20  11        400.99        405.79        92.91 o                         
   4  20  11      13340.79      14130.32       368.59 o                         
   6  20  11       4593.15       5713.56       268.29 o                         
   8  20  11        822.16        954.48       159.79 o                         
 -11  21  11          4.76        223.46       163.70 o                         
  -9  21  11        111.45         84.98       121.81 o                         
  -7  21  11       1735.27       1795.61       275.86 o                         
  -5  21  11       1317.90       1380.86       161.26 o                         
  -3  21  11       4608.06       5240.71       213.47 o                         
  -1  21  11        912.17        933.68       126.27 o                         
   1  21  11        134.49          8.51        70.72 o                         
   3  21  11        176.76        161.45        87.82 o                         
   5  21  11       1284.05       1247.18       160.92 o                         
   7  21  11        193.41        -47.41       105.15 o                         
   9  21  11        172.68        212.27       144.26 o                         
 -10  22  11       1160.11       1248.57       214.79 o                         
  -8  22  11       1633.40       1672.07       200.43 o                         
  -6  22  11       2541.81       1932.57       211.25 o                         
  -4  22  11       3849.80       3734.88       238.41 o                         
  -2  22  11       4067.83       4313.10       209.23 o                         
   0  22  11       1026.67       1237.45       136.53 o                         
   2  22  11       3363.64       3420.38       256.52 o                         
   4  22  11        884.71        863.16       140.54 o                         
   6  22  11        156.33        113.32       118.18 o                         
   8  22  11        153.35         84.44       140.62 o                         
  -9  23  11          4.67         41.15       139.14 o                         
  -7  23  11       2958.52       3417.18       272.04 o                         
  -5  23  11         40.54        138.96       124.79 o                         
  -3  23  11        113.53        315.68       101.11 o                         
  -1  23  11        136.69         87.29        93.09 o                         
   1  23  11       1207.28       1231.08       157.99 o                         
   3  23  11        199.97        287.69        96.27 o                         
   5  23  11        879.89        888.39       152.38 o                         
   7  23  11         49.03         61.32       113.98 o                         
 -10  24  11          1.13        -19.04       155.66 o                         
  -8  24  11          1.13         88.96       179.49 o                         
  -6  24  11        311.19        420.33       161.65 o                         
  -4  24  11       4748.07       5024.11       282.54 o                         
  -2  24  11         19.17        142.86       100.31 o                         
   0  24  11       2985.09       3331.98       217.44 o                         
   2  24  11       2219.21       2176.44       184.81 o                         
   4  24  11        529.81        615.94       136.24 o                         
   6  24  11          2.16        -58.07       107.52 o                         
   8  24  11       1629.25       1731.12       221.04 o                         
  -9  25  11        348.11        126.88       193.31 o                         
  -7  25  11       2764.31       3070.77       301.68 o                         
  -5  25  11        367.82        105.47       131.63 o                         
  -3  25  11         74.13        127.61       103.54 o                         
  -1  25  11        653.88        446.21       131.95 o                         
   1  25  11       2330.44       2587.25       214.43 o                         
   3  25  11         61.13         45.98       107.67 o                         
   5  25  11        485.31        678.79       169.07 o                         
   7  25  11         26.63        124.46       125.53 o                         
  -8  26  11        178.64        155.24       167.51 o                         
  -6  26  11       1914.72       2302.75       271.94 o                         
  -4  26  11        294.69        286.93       142.42 o                         
  -2  26  11        975.67       1073.31       156.08 o                         
   0  26  11       1229.25       1051.79       151.40 o                         
   2  26  11       2635.14       2719.68       212.22 o                         
   4  26  11        549.29        354.99       149.72 o                         
   6  26  11        389.47        422.63       157.93 o                         
  -7  27  11       1630.01       1128.57       245.36 o                         
  -5  27  11        362.02        317.36       157.48 o                         
  -3  27  11       3443.30       3224.53       269.23 o                         
  -1  27  11        212.77        218.79       115.38 o                         
   1  27  11        952.58        666.18       153.50 o                         
   3  27  11        886.05        740.77       158.06 o                         
   5  27  11        586.34        473.51       170.08 o                         
  -6  28  11        292.88         69.67       153.85 o                         
  -4  28  11        236.29        298.32       152.14 o                         
  -2  28  11       2442.81       2295.54       201.55 o                         
   0  28  11        120.65        223.49       126.57 o                         
   2  28  11        893.24        961.80       163.04 o                         
   4  28  11       1571.82       1612.47       234.39 o                         
   6  28  11        267.11        391.99       189.45 o                         
  -7  29  11          3.03        -65.88       158.57 o                         
  -5  29  11         68.17        -98.21       141.53 o                         
  -3  29  11       1386.48       1227.66       211.25 o                         
  -1  29  11        525.97        272.31       126.12 o                         
   1  29  11        147.30        117.34       128.27 o                         
   3  29  11          2.30         10.38       135.54 o                         
   5  29  11        667.64        715.15       193.64 o                         
  -6  30  11        284.36        232.93       185.64 o                         
  -4  30  11        139.35        198.27       169.79 o                         
  -2  30  11        736.49        640.65       179.04 o                         
   0  30  11         24.49         70.17       124.28 o                         
   2  30  11         76.37        108.09       138.48 o                         
   4  30  11         36.59         78.40       159.11 o                         
  -5  31  11         35.94        115.82       182.35 o                         
  -3  31  11          3.14        -40.98       159.12 o                         
  -1  31  11         70.79        173.26       134.78 o                         
   1  31  11         29.61         22.41       124.56 o                         
   3  31  11        931.23        679.53       201.19 o                         
  -4  32  11        183.28       -112.96       166.50 o                         
  -2  32  11        382.53        313.53       201.13 o                         
   0  32  11        574.51        687.97       179.18 o                         
   2  32  11         23.35        196.39       151.42 o                         
  -1  33  11         21.02        207.20       187.26 o                         
 -14   0  12        278.53        232.02       267.61 o                         
 -12   0  12         63.55        -46.29       181.53 o                         
 -10   0  12       5453.73       5281.78       493.91 o                         
  -8   0  12      18151.16      18139.63       740.87 o                         
  -6   0  12      62112.49      62211.40       880.92 o                         
  -4   0  12      12017.52      12743.00       284.83 o                         
  -2   0  12      82866.14      76635.83      1104.63 o                         
   0   0  12      15215.40      12375.83       289.50 o                         
   2   0  12       6877.74       6434.53       205.69 o                         
   4   0  12      68991.65      63407.02      1150.29 o                         
   6   0  12       5258.03       4780.84       248.33 o                         
   8   0  12      22010.99      21977.37       581.48 o                         
  10   0  12       5278.36       5515.68       327.93 o                         
  12   0  12       4300.76       4667.23       375.01 o                         
 -13   1  12        774.68        716.77       163.19 o                         
 -11   1  12        433.95        423.87       126.82 o                         
  -9   1  12       1085.80        856.51       132.63 o                         
  -7   1  12       5126.97       5219.60       125.52 o                         
  -5   1  12       4297.79       4096.84       125.59 o                         
  -3   1  12         96.64         93.57        47.90 o                         
  -1   1  12      17515.35      14946.25       205.96 o                         
   1   1  12       7987.60       8275.51       186.13 o                         
   3   1  12      42692.64      40538.91       519.41 o                         
   5   1  12      24986.63      23593.07       398.64 o                         
   7   1  12      16259.50      15552.45       320.80 o                         
   9   1  12       6234.79       6645.41       237.03 o                         
  11   1  12       1125.83        896.16       147.38 o                         
 -14   2  12        213.23        201.51       172.62 o                         
 -12   2  12       1414.90       1201.46       176.47 o                         
 -10   2  12         97.93         14.54        97.27 o                         
  -8   2  12       7625.96       8001.64       202.07 o                         
  -6   2  12       1288.78       1699.49        92.21 o                         
  -4   2  12       4287.09       4217.79       109.60 o                         
  -2   2  12       3513.96       3526.76       130.14 o                         
   0   2  12       2084.71       2314.96        90.38 o                         
   2   2  12       1216.96       1463.27       119.50 o                         
   4   2  12       2042.90       2290.58       116.32 o                         
   6   2  12       1666.07       1414.40       124.29 o                         
   8   2  12       3604.04       3924.36       255.71 o                         
  10   2  12         93.75        119.40        99.51 o                         
  12   2  12        233.74        299.14       128.66 o                         
 -13   3  12        999.79       1012.47       201.72 o                         
 -11   3  12        101.94          5.30       107.63 o                         
  -9   3  12        158.46         64.98        92.60 o                         
  -7   3  12       5704.99       5735.34       174.44 o                         
  -5   3  12       1708.21       1817.59        90.80 o                         
  -3   3  12        923.17        754.02        85.35 o                         
  -1   3  12       3061.57       3801.88       116.52 o                         
   1   3  12         13.68        -14.26        41.63 o                         
   3   3  12      10638.07       9578.19       200.24 o                         
   5   3  12       3167.82       3128.40       138.79 o                         
   7   3  12       2750.21       3149.49       201.37 o                         
   9   3  12         70.95        137.40        87.46 o                         
  11   3  12        217.06        133.98       108.73 o                         
 -14   4  12       1716.34       2233.04       286.38 o                         
 -12   4  12       1484.34       1519.85       233.96 o                         
 -10   4  12       2772.67       2521.51       199.81 o                         
  -8   4  12         83.83        157.53        65.62 o                         
  -6   4  12        163.45        413.11        93.39 o                         
  -4   4  12       1701.03       1151.74        71.98 o                         
  -2   4  12      34616.12      30922.27       423.33 o                         
   0   4  12      62182.39      59090.33       629.30 o                         
   2   4  12      44676.08      41213.71       460.35 o                         
   4   4  12      41010.10      38965.74       517.04 o                         
   6   4  12       8478.23       8649.13       239.88 o                         
   8   4  12       4105.15       4361.20       230.78 o                         
  10   4  12          2.56        152.37        98.19 o                         
  12   4  12       2194.28       2048.90       211.35 o                         
 -13   5  12        100.13         18.75       159.74 o                         
 -11   5  12       1024.67       1006.67       202.96 o                         
  -9   5  12       2727.46       2565.00       149.34 o                         
  -7   5  12       1001.81       1327.71       148.57 o                         
  -5   5  12       3251.65       3146.11       151.22 o                         
  -3   5  12      27406.98      26002.37       313.37 o                         
  -1   5  12      37956.42      35290.81       413.33 o                         
   1   5  12      15815.83      13573.47       202.34 o                         
   3   5  12      54251.11      50724.67       597.24 o                         
   5   5  12       3914.51       3649.91       147.75 o                         
   7   5  12       3569.79       3430.00       175.51 o                         
   9   5  12        529.84        331.47        96.74 o                         
  11   5  12        122.26        101.87       111.71 o                         
 -12   6  12         64.23        229.60       155.52 o                         
 -10   6  12         81.93        165.09       110.67 o                         
  -8   6  12       3609.09       3429.88       150.92 o                         
  -6   6  12        303.95        422.82        82.05 o                         
  -4   6  12       2271.24       2591.45       105.25 o                         
  -2   6  12      13808.94      13623.59       245.63 o                         
   0   6  12      36921.95      37235.32       437.48 o                         
   2   6  12       8964.24       8256.94       161.72 o                         
   4   6  12      30280.78      29807.48       401.78 o                         
   6   6  12       2855.34       3058.66       151.41 o                         
   8   6  12        436.96        441.20       101.57 o                         
  10   6  12          4.81         -0.75        92.45 o                         
  12   6  12        175.76         61.14       125.38 o                         
 -13   7  12         12.50        -34.97       152.84 o                         
 -11   7  12        225.86        385.00       146.43 o                         
  -9   7  12       5100.68       5324.76       196.78 o                         
  -7   7  12       1413.65       1548.99       118.21 o                         
  -5   7  12         11.70        -27.80        50.68 o                         
  -3   7  12       4302.59       4216.87       127.49 o                         
  -1   7  12      44756.06      43388.94       493.43 o                         
   1   7  12       1122.03       1254.11        81.65 o                         
   3   7  12       6838.45       6862.53       176.15 o                         
   5   7  12       7940.47       7221.80       198.72 o                         
   7   7  12        186.15        303.33        92.35 o                         
   9   7  12        455.86        571.24       115.45 o                         
  11   7  12          6.01        -18.16       104.57 o                         
 -12   8  12        847.03        817.54       190.47 o                         
 -10   8  12        515.43        364.97       116.15 o                         
  -8   8  12        156.12        110.03       102.88 o                         
  -6   8  12         38.32        206.24        66.17 o                         
  -4   8  12         36.00        -46.82        46.82 o                         
  -2   8  12      25748.36      24302.08       351.30 o                         
   0   8  12       6822.67       5641.51       169.38 o                         
   2   8  12        411.10        499.49        85.48 o                         
   4   8  12       9583.69       8787.78       210.83 o                         
   6   8  12        360.99        173.40        82.24 o                         
   8   8  12        379.22        338.15       100.16 o                         
  10   8  12       1314.36       1398.90       164.30 o                         
 -13   9  12        121.31        -92.24       140.04 o                         
 -11   9  12        162.73        248.79       139.17 o                         
  -9   9  12          5.62        -27.69        82.06 o                         
  -7   9  12        122.84         60.01        72.25 o                         
  -5   9  12        826.15        867.38       107.60 o                         
  -3   9  12      12301.82      11406.20       212.39 o                         
  -1   9  12      10913.76      10485.95       176.34 o                         
   1   9  12      11439.09      11154.21       202.37 o                         
   3   9  12      10237.09      10355.39       197.25 o                         
   5   9  12      10821.11      10652.05       242.42 o                         
   7   9  12       2805.64       2631.23       164.28 o                         
   9   9  12       2620.11       2979.14       274.22 o                         
  11   9  12       1047.54       1095.05       177.01 o                         
 -12  10  12       1066.89       1652.03       230.96 o                         
 -10  10  12         10.48         61.37        99.59 o                         
  -8  10  12       2594.33       2881.56       181.89 o                         
  -6  10  12        409.49        935.07       165.02 o                         
  -4  10  12      12511.36      12440.31       219.74 o                         
  -2  10  12        227.41        302.47        59.55 o                         
   0  10  12       2217.98       2352.98        90.27 o                         
   2  10  12      11677.34      11107.17       197.07 o                         
   4  10  12        756.16        797.94       101.92 o                         
   6  10  12       3752.45       4412.49       197.83 o                         
   8  10  12       4424.98       4624.38       297.54 o                         
  10  10  12       1682.59       1184.51       169.96 o                         
 -13  11  12        111.53          5.40       174.71 o                         
 -11  11  12        215.84        253.43       143.96 o                         
  -9  11  12       1804.04       2050.97       174.92 o                         
  -7  11  12       1944.50       2029.37       163.88 o                         
  -5  11  12       2455.30       2497.63       167.55 o                         
  -3  11  12      21916.01      22091.84       329.04 o                         
  -1  11  12        886.95        882.27        86.93 o                         
   1  11  12      11260.20      10697.43       202.97 o                         
   3  11  12       2281.84       2332.36       159.02 o                         
   5  11  12       3086.32       3262.39       167.95 o                         
   7  11  12      11151.66      11523.88       413.54 o                         
   9  11  12       2996.39       2626.58       233.12 o                         
  11  11  12        752.00        460.40       167.45 o                         
 -12  12  12        165.75        180.00       165.82 o                         
 -10  12  12        880.64        591.31       125.83 o                         
  -8  12  12       3413.22       3675.78       195.47 o                         
  -6  12  12        263.55        243.67        90.95 o                         
  -4  12  12       6415.04       6096.22       156.97 o                         
  -2  12  12       2101.02       2040.22       117.16 o                         
   0  12  12       7519.27       7582.57       147.40 o                         
   2  12  12       5820.24       6110.93       162.78 o                         
   4  12  12       5505.74       5446.94       205.01 o                         
   6  12  12      14000.97      14525.10       334.24 o                         
   8  12  12       2722.11       3066.58       282.49 o                         
  10  12  12       3371.56       3116.68       248.34 o                         
 -13  13  12        154.61        -14.18       181.68 o                         
 -11  13  12          9.57        -19.07       115.72 o                         
  -9  13  12        700.16        674.17       135.48 o                         
  -7  13  12       1112.58       1175.72       149.21 o                         
  -5  13  12        428.13        409.49        96.91 o                         
  -3  13  12       7557.13       7817.67       204.91 o                         
  -1  13  12       1457.84       1697.32        93.75 o                         
   1  13  12          8.56         65.68        65.22 o                         
   3  13  12        575.30        430.11        79.48 o                         
   5  13  12       1053.20       1036.85       132.89 o                         
   7  13  12         17.07        -79.30        79.30 o                         
   9  13  12        503.72        474.20       154.56 o                         
  11  13  12        316.19        260.51       139.22 o                         
 -12  14  12       1064.32        861.81       250.50 o                         
 -10  14  12        712.08        571.98       150.99 o                         
  -8  14  12         21.53         74.25        97.03 o                         
  -6  14  12        443.57        450.97       107.32 o                         
  -4  14  12          5.77          9.22        72.85 o                         
  -2  14  12        185.44        200.95        67.34 o                         
   0  14  12       3754.07       4074.99       144.57 o                         
   2  14  12          3.35         96.86        62.33 o                         
   4  14  12       2309.92       2615.11       156.72 o                         
   6  14  12       3619.93       4004.42       198.45 o                         
   8  14  12        396.71        356.18       114.80 o                         
  10  14  12       1568.59       1959.57       228.17 o                         
 -11  15  12        442.05        489.32       152.86 o                         
  -9  15  12         23.94         61.91       114.85 o                         
  -7  15  12        380.76        411.87       128.07 o                         
  -5  15  12       2152.90       2143.56       186.32 o                         
  -3  15  12        553.66        828.67        97.19 o                         
  -1  15  12       3377.08       3452.72       119.95 o                         
   1  15  12       9344.58       9027.18       217.56 o                         
   3  15  12       1377.10       1309.59       112.04 o                         
   5  15  12       7803.06       8699.29       297.22 o                         
   7  15  12         53.91         24.04        90.85 o                         
   9  15  12        145.15        147.36       129.91 o                         
 -12  16  12       1720.39       1411.20       279.54 o                         
 -10  16  12          6.51        -43.18       124.58 o                         
  -8  16  12       4847.34       5557.76       271.01 o                         
  -6  16  12         18.54        -45.00        89.00 o                         
  -4  16  12       8393.88       8804.77       239.10 o                         
  -2  16  12       8543.83       9035.30       226.92 o                         
   0  16  12      20425.92      19765.14       335.03 o                         
   2  16  12      14929.21      15379.03       301.45 o                         
   4  16  12       4938.33       4697.96       196.42 o                         
   6  16  12      12599.78      13571.23       323.06 o                         
   8  16  12        189.82        180.35       116.98 o                         
  10  16  12       1430.31       1231.60       202.88 o                         
 -11  17  12        231.81         40.37       145.53 o                         
  -9  17  12       1926.22       1833.03       217.01 o                         
  -7  17  12         30.68        188.75       123.80 o                         
  -5  17  12        167.99         66.42        89.71 o                         
  -3  17  12       9129.04       9384.18       237.59 o                         
  -1  17  12       1081.29       1202.81       138.50 o                         
   1  17  12      19206.44      18929.48       338.48 o                         
   3  17  12       1807.43       2543.23       148.85 o                         
   5  17  12       7273.49       7397.49       249.72 o                         
   7  17  12        245.28        242.78       107.90 o                         
   9  17  12         63.11       -107.47       107.47 o                         
 -10  18  12        681.18        757.77       176.39 o                         
  -8  18  12       1491.09       1298.85       184.02 o                         
  -6  18  12       9112.61       8782.85       316.54 o                         
  -4  18  12       3414.91       3226.37       176.64 o                         
  -2  18  12        504.18        474.78        95.34 o                         
   0  18  12       2054.90       2203.52       149.20 o                         
   2  18  12       1726.94       1899.15       140.22 o                         
   4  18  12       6078.42       5211.02       287.82 o                         
   6  18  12         70.63         -5.25        83.34 o                         
   8  18  12       1232.82       1339.43       170.36 o                         
  10  18  12         42.18       -130.64       130.64 o                         
 -11  19  12        309.59        323.17       169.86 o                         
  -9  19  12        301.53        569.85       161.51 o                         
  -7  19  12         11.63         48.65       109.48 o                         
  -5  19  12       1472.37       1226.60       151.66 o                         
  -3  19  12       5616.38       5699.61       213.91 o                         
  -1  19  12       4762.23       4313.83       183.01 o                         
   1  19  12       6052.75       5794.73       192.56 o                         
   3  19  12        100.19         65.75        76.68 o                         
   5  19  12        439.62        359.47       114.16 o                         
   7  19  12        802.70        550.57       130.03 o                         
   9  19  12        184.82        105.01       150.64 o                         
 -10  20  12       1343.11       1572.14       210.21 o                         
  -8  20  12       7612.69       8550.85       350.75 o                         
  -6  20  12       2016.21       2172.53       210.06 o                         
  -4  20  12      14064.58      15097.75       379.69 o                         
  -2  20  12        861.99        893.30       123.44 o                         
   0  20  12       2667.90       2942.43       246.17 o                         
   2  20  12       9457.60       9262.08       251.06 o                         
   4  20  12       1523.41       1392.38       159.57 o                         
   6  20  12       4986.47       5003.10       245.24 o                         
   8  20  12       2396.35       2075.27       205.03 o                         
 -11  21  12       1798.49       1675.94       252.73 o                         
  -9  21  12       3313.00       3959.09       331.91 o                         
  -7  21  12      12545.44      13625.95       428.56 o                         
  -5  21  12       6912.15       7207.87       279.68 o                         
  -3  21  12       5110.08       5866.17       229.06 o                         
  -1  21  12       1949.98       1904.57       168.04 o                         
   1  21  12       3754.08       3693.93       191.76 o                         
   3  21  12        468.63        690.63       124.19 o                         
   5  21  12       8480.46       8605.21       309.77 o                         
   7  21  12        956.88        979.50       161.93 o                         
   9  21  12       2273.73       3056.92       404.48 o                         
 -10  22  12        351.76        144.03       145.36 o                         
  -8  22  12       1877.51       1804.62       214.02 o                         
  -6  22  12       1867.34       1761.90       208.36 o                         
  -4  22  12       1760.19       1960.04       209.25 o                         
  -2  22  12        342.57        181.01        92.31 o                         
   0  22  12        157.22        182.91        87.75 o                         
   2  22  12        944.09       1178.39       146.31 o                         
   4  22  12         47.93        125.78       100.98 o                         
   6  22  12        230.84         84.02       117.54 o                         
   8  22  12         42.83        -30.13       122.86 o                         
  -9  23  12         47.07         38.54       130.55 o                         
  -7  23  12        334.39        345.54       140.16 o                         
  -5  23  12         10.72        -31.20       108.22 o                         
  -3  23  12       2267.67       1946.46       180.00 o                         
  -1  23  12       1977.63       2015.54       178.99 o                         
   1  23  12       2421.24       2894.91       197.80 o                         
   3  23  12       4144.47       4372.39       297.15 o                         
   5  23  12         90.76        -48.78       106.62 o                         
   7  23  12         74.67        129.48       122.90 o                         
  -8  24  12       1196.19       1276.11       214.48 o                         
  -6  24  12         50.72          5.85       130.66 o                         
  -4  24  12        757.45        515.56       141.19 o                         
  -2  24  12        219.76        191.68       104.23 o                         
   0  24  12        379.50        496.03       119.57 o                         
   2  24  12         87.28        121.07       100.98 o                         
   4  24  12        629.99        635.80       144.19 o                         
   6  24  12        744.89        553.98       151.14 o                         
   8  24  12         89.59         -4.63       128.56 o                         
  -9  25  12       3271.29       3687.62       369.81 o                         
  -7  25  12       1017.00        789.53       195.41 o                         
  -5  25  12       2322.03       2289.61       254.15 o                         
  -3  25  12       3001.33       3300.47       328.57 o                         
  -1  25  12       3085.48       2925.20       252.90 o                         
   1  25  12       3816.10       4419.66       228.24 o                         
   3  25  12       2287.99       2821.73       233.20 o                         
   5  25  12        828.08        777.13       161.32 o                         
   7  25  12       1075.13       1137.82       180.72 o                         
  -8  26  12       1020.14       1016.69       220.43 o                         
  -6  26  12       1403.29       1000.83       198.54 o                         
  -4  26  12       2307.68       2672.64       269.36 o                         
  -2  26  12       2804.58       2692.94       209.61 o                         
   0  26  12       1849.79       1619.69       237.42 o                         
   2  26  12       3048.93       3176.60       226.46 o                         
   4  26  12        497.08        370.72       155.37 o                         
   6  26  12         74.49        126.10       137.55 o                         
  -7  27  12          4.62         76.36       157.85 o                         
  -5  27  12        230.25        213.38       152.48 o                         
  -3  27  12        308.16        182.16       133.30 o                         
  -1  27  12        930.39        549.52       138.82 o                         
   1  27  12        468.84        344.21       130.41 o                         
   3  27  12       2157.22       2207.32       305.18 o                         
   5  27  12          1.98        151.86       147.87 o                         
  -6  28  12         43.73       -145.35       146.36 o                         
  -4  28  12        228.14        125.18       144.33 o                         
  -2  28  12        517.51        424.83       137.81 o                         
   0  28  12        415.74        243.74       128.41 o                         
   2  28  12        491.91        327.95       139.61 o                         
   4  28  12        429.58        358.60       207.07 o                         
  -7  29  12        461.20       1076.05       333.12 o                         
  -5  29  12         14.47       -160.73       160.73 o                         
  -3  29  12          1.36        197.97       145.32 o                         
  -1  29  12       4246.27       4825.74       546.08 o                         
   1  29  12          2.39          7.05       122.18 o                         
   3  29  12         81.90        185.08       157.71 o                         
   5  29  12          9.76         46.81       158.97 o                         
  -6  30  12       1142.73       1351.54       259.73 o                         
  -4  30  12         19.71        -20.34       164.67 o                         
  -2  30  12       1085.40       1131.49       219.50 o                         
   0  30  12        200.80        274.50       141.66 o                         
   2  30  12        136.18        286.94       151.06 o                         
   4  30  12        517.00        639.64       199.90 o                         
  -5  31  12       1797.19       1849.75       307.61 o                         
  -3  31  12         10.33        184.50       177.98 o                         
  -1  31  12       1437.66       1607.49       228.81 o                         
   1  31  12        456.39        440.22       151.81 o                         
   3  31  12        160.59         72.95       170.34 o                         
  -2  32  12        315.77        311.84       190.68 o                         
   0  32  12          4.74        116.47       139.92 o                         
 -13   1  13          5.43         34.15       145.90 o                         
 -11   1  13       1379.10       1300.00       165.21 o                         
  -9   1  13        346.86        283.64       104.84 o                         
  -7   1  13      14211.39      14291.13       264.51 o                         
  -5   1  13      11450.69      11050.21       187.09 o                         
  -3   1  13      16595.97      16893.11       295.19 o                         
  -1   1  13      52800.79      50837.54       512.43 o                         
   1   1  13       6146.29       5931.14       162.57 o                         
   3   1  13       5547.61       5018.36       134.24 o                         
   5   1  13       8792.41       8135.28       228.06 o                         
   7   1  13        703.17        567.28       100.19 o                         
   9   1  13       3359.96       3293.24       198.46 o                         
  11   1  13        828.63        564.17       131.71 o                         
 -14   2  13        399.87        428.86       183.28 o                         
 -12   2  13        578.98        518.52       190.23 o                         
 -10   2  13        231.70        262.74       123.97 o                         
  -8   2  13         58.35         35.40        66.75 o                         
  -6   2  13      15258.90      14176.50       276.41 o                         
  -4   2  13          1.67         22.87        42.29 o                         
  -2   2  13      15432.41      14296.24       227.74 o                         
   0   2  13         78.49         42.88        41.23 o                         
   2   2  13        816.78       1015.61        97.25 o                         
   4   2  13       1760.89       1575.66       107.99 o                         
   6   2  13       1775.66       1679.05       131.51 o                         
   8   2  13          2.61        110.87        81.37 o                         
  10   2  13       1062.59       1090.53       141.14 o                         
  12   2  13         27.98         97.08       112.22 o                         
 -13   3  13       1845.73       1953.02       257.83 o                         
 -11   3  13        189.40        165.44       109.98 o                         
  -9   3  13       7364.24       7673.01       277.07 o                         
  -7   3  13       2433.34       2642.83       133.84 o                         
  -5   3  13      11348.88      12054.25       223.34 o                         
  -3   3  13        651.25        929.54        80.53 o                         
  -1   3  13       2578.96       3034.42       110.42 o                         
   1   3  13      30849.32      29217.06       396.29 o                         
   3   3  13       8335.33       7225.00       179.37 o                         
   5   3  13       2800.12       2920.38       136.37 o                         
   7   3  13       6435.14       6506.08       218.66 o                         
   9   3  13        228.18        107.05        89.09 o                         
  11   3  13        272.57        227.95       117.87 o                         
 -12   4  13         58.45        -88.89       127.07 o                         
 -10   4  13       1654.02       1703.29       208.97 o                         
  -8   4  13         22.42        -45.37        62.26 o                         
  -6   4  13       2025.06       2089.69       123.24 o                         
  -4   4  13       9237.09       9671.02       185.74 o                         
  -2   4  13        118.21         55.62        51.47 o                         
   0   4  13      27812.27      25746.00       338.06 o                         
   2   4  13        176.65        271.01        53.30 o                         
   4   4  13      19254.44      18269.54       308.91 o                         
   6   4  13        633.48        439.56        95.76 o                         
   8   4  13          8.43         -8.64        81.40 o                         
  10   4  13        160.75        131.41        99.92 o                         
  12   4  13        104.45         53.81       311.54 o                         
 -13   5  13        219.77        284.08       166.82 o                         
 -11   5  13        665.61        598.59       175.38 o                         
  -9   5  13          0.08        -12.13        69.74 o                         
  -7   5  13       1443.78       1347.96       112.22 o                         
  -5   5  13        954.32       1120.27       112.02 o                         
  -3   5  13       9749.74       9761.56       182.36 o                         
  -1   5  13         46.28        -14.25        40.89 o                         
   1   5  13       7041.51       6849.66       149.19 o                         
   3   5  13        355.59        418.58        79.00 o                         
   5   5  13       3978.45       3771.31       151.22 o                         
   7   5  13       9693.04       9507.48       271.09 o                         
   9   5  13        259.80        338.53       102.40 o                         
  11   5  13        536.89        397.63       130.59 o                         
 -12   6  13       3687.15       3327.05       293.80 o                         
 -10   6  13        911.95       1046.28       174.75 o                         
  -8   6  13       5213.83       5181.39       182.79 o                         
  -6   6  13       1498.82       1612.96       116.13 o                         
  -4   6  13       1411.06       1568.69        98.79 o                         
  -2   6  13       2018.02       1975.06       101.54 o                         
   0   6  13       7019.44       6446.73       154.90 o                         
   2   6  13      16402.38      15675.60       242.07 o                         
   4   6  13          7.03         14.07        59.03 o                         
   6   6  13       4969.73       5173.39       181.92 o                         
   8   6  13       6378.83       7215.32       239.83 o                         
  10   6  13         35.42        -91.19        91.19 o                         
 -13   7  13        943.54        640.97       199.98 o                         
 -11   7  13       3135.93       2531.30       244.79 o                         
  -9   7  13          2.63         59.84        86.50 o                         
  -7   7  13        878.53        911.48        97.34 o                         
  -5   7  13       8198.11       8181.33       229.63 o                         
  -3   7  13        494.09        875.03        74.90 o                         
  -1   7  13      18870.38      18060.15       279.94 o                         
   1   7  13       7330.48       7270.04       155.29 o                         
   3   7  13        149.09        213.73        68.41 o                         
   5   7  13       3547.39       3297.85       154.54 o                         
   7   7  13       4942.27       5087.50       206.88 o                         
   9   7  13       2320.73       2413.62       213.29 o                         
  11   7  13        380.64        327.44       125.96 o                         
 -12   8  13       5641.77       5342.68       321.86 o                         
 -10   8  13        151.98        185.08       128.00 o                         
  -8   8  13        278.44        256.28        93.34 o                         
  -6   8  13       4339.37       4115.96       151.02 o                         
  -4   8  13      21979.37      21065.53       334.63 o                         
  -2   8  13        207.37        146.83        47.33 o                         
   0   8  13      39376.55      37795.22       462.58 o                         
   2   8  13        226.33        245.03        59.45 o                         
   4   8  13         18.39         83.71        69.44 o                         
   6   8  13         16.51        -41.88        65.76 o                         
   8   8  13          1.45        -54.64        89.74 o                         
  10   8  13        107.34        184.19       107.40 o                         
 -13   9  13        617.75        848.39       207.08 o                         
 -11   9  13       5484.33       5177.28       297.83 o                         
  -9   9  13       3803.29       4118.49       203.72 o                         
  -7   9  13        625.94        600.87       108.68 o                         
  -5   9  13      13227.67      13060.36       294.62 o                         
  -3   9  13      11398.88      11301.47       217.37 o                         
  -1   9  13        672.86        490.10        60.96 o                         
   1   9  13        877.69       1119.93        81.94 o                         
   3   9  13       1595.96       1820.16       120.68 o                         
   5   9  13        222.86        165.91        72.02 o                         
   7   9  13       1208.64        812.25       141.66 o                         
   9   9  13        273.86        398.84       125.73 o                         
  11   9  13        137.21        219.52       133.93 o                         
 -12  10  13       4061.03       4008.47       396.41 o                         
 -10  10  13         36.13        -52.88        94.69 o                         
  -8  10  13          9.35        -55.99        79.75 o                         
  -6  10  13        731.55        838.89       112.17 o                         
  -4  10  13       9983.42       9396.33       195.21 o                         
  -2  10  13         86.46        236.27        60.23 o                         
   0  10  13       4614.78       4462.53       119.86 o                         
   2  10  13        406.86        405.96        65.46 o                         
   4  10  13       5418.11       5076.75       177.04 o                         
   6  10  13       1846.71       1964.85       166.06 o                         
   8  10  13         92.95        -40.33       100.40 o                         
  10  10  13         37.09          6.90       108.53 o                         
 -13  11  13          3.10         33.10       181.67 o                         
 -11  11  13       1142.04       1117.43       194.21 o                         
  -9  11  13        822.89        600.97       115.58 o                         
  -7  11  13       1609.25       1251.62       139.52 o                         
  -5  11  13       1918.07       2432.80       187.81 o                         
  -3  11  13          7.61         48.77        55.83 o                         
  -1  11  13       1327.22       1403.26        87.66 o                         
   1  11  13        255.91        311.74        55.69 o                         
   3  11  13       2117.78       1607.72       122.26 o                         
   5  11  13         25.06        -12.05        70.99 o                         
   7  11  13        846.05        916.33       161.21 o                         
   9  11  13        215.97        222.58       127.30 o                         
  11  11  13       1657.65       1083.17       182.76 o                         
 -12  12  13         78.31        -97.30       151.35 o                         
 -10  12  13          5.95         10.95        95.29 o                         
  -8  12  13        754.09        579.34       134.90 o                         
  -6  12  13         77.33         65.97        82.79 o                         
  -4  12  13       1514.35       1650.03       103.45 o                         
  -2  12  13       2301.54       2142.84       104.94 o                         
   0  12  13       7041.24       7397.45       151.43 o                         
   2  12  13       2217.99       2384.58       140.58 o                         
   4  12  13       8898.83       8846.95       259.91 o                         
   6  12  13        649.06        609.26       108.51 o                         
   8  12  13        169.53         50.90       107.37 o                         
  10  12  13        182.22        231.61       126.61 o                         
 -11  13  13        198.06        399.08       156.38 o                         
  -9  13  13        105.17        -13.76        97.20 o                         
  -7  13  13       2377.13       2325.46       192.76 o                         
  -5  13  13       3717.20       3824.84       173.13 o                         
  -3  13  13      17271.20      17038.69       321.71 o                         
  -1  13  13         84.83         35.17        47.42 o                         
   1  13  13        853.03        717.14        83.03 o                         
   3  13  13        867.49        902.62       123.56 o                         
   5  13  13       1302.62       1172.83       154.07 o                         
   7  13  13       1901.94       1921.19       181.56 o                         
   9  13  13         63.93        100.58       122.04 o                         
  11  13  13       2442.82       2237.22       702.50 o                         
 -12  14  13        567.49        334.33       276.00 o                         
 -10  14  13        566.60        339.40       142.54 o                         
  -8  14  13        633.96        439.04       129.27 o                         
  -6  14  13        649.98        472.91       195.14 o                         
  -4  14  13         34.73         -3.55        73.19 o                         
  -2  14  13        279.05        412.95        83.68 o                         
   0  14  13       3054.71       3367.84       183.24 o                         
   2  14  13         61.05        144.49        75.65 o                         
   4  14  13       8173.50       8308.74       241.88 o                         
   6  14  13       1436.95       1338.38       144.18 o                         
   8  14  13         13.01        169.46       121.30 o                         
  10  14  13          9.85       -119.06       119.06 o                         
 -11  15  13         39.33         40.87       133.92 o                         
  -9  15  13        878.85        526.91       147.48 o                         
  -7  15  13        471.10        673.38       146.87 o                         
  -5  15  13       1219.27       1280.57       147.94 o                         
  -3  15  13       6994.83       7026.54       200.91 o                         
  -1  15  13       9573.22       9237.97       240.66 o                         
   1  15  13      11159.10      10647.28       241.64 o                         
   3  15  13      14715.05      14831.80       317.50 o                         
   5  15  13       5073.68       5438.03       214.12 o                         
   7  15  13       1583.63       1502.48       222.31 o                         
   9  15  13       1240.58       1138.52       195.23 o                         
 -12  16  13         21.15         97.38       205.24 o                         
 -10  16  13          6.01         47.87       132.88 o                         
  -8  16  13         24.93        -64.35       101.57 o                         
  -6  16  13         88.84        137.78       142.75 o                         
  -4  16  13        349.73        300.03        88.10 o                         
  -2  16  13        907.53       1005.84       106.95 o                         
   0  16  13        916.07       1083.79       104.63 o                         
   2  16  13       4811.00       4484.04       174.54 o                         
   4  16  13          8.94         52.91        77.45 o                         
   6  16  13        176.10        259.30       101.96 o                         
   8  16  13         90.03        166.25       117.36 o                         
  10  16  13       1192.27       1069.77       200.59 o                         
 -11  17  13       1897.33       1536.07       256.34 o                         
  -9  17  13        782.90        846.03       170.98 o                         
  -7  17  13       1397.51       1611.78       197.43 o                         
  -5  17  13       1136.25        990.74       137.37 o                         
  -3  17  13       1614.53       1614.81       128.84 o                         
  -1  17  13        294.05        148.04        78.22 o                         
   1  17  13        183.91         82.78        70.91 o                         
   3  17  13        738.28        693.29       119.41 o                         
   5  17  13       3345.86       3641.62       234.35 o                         
   7  17  13       1461.98       1241.31       174.50 o                         
   9  17  13       1365.12       1096.89       174.27 o                         
 -10  18  13       1045.74        849.06       181.68 o                         
  -8  18  13       1120.39        803.17       176.96 o                         
  -6  18  13         22.28         97.40       109.55 o                         
  -4  18  13        130.85        139.40        96.36 o                         
  -2  18  13        796.18        749.98       110.67 o                         
   0  18  13         56.29          6.49        72.17 o                         
   2  18  13        171.90         33.14        73.21 o                         
   4  18  13        467.25        293.84       110.48 o                         
   6  18  13        867.65        919.01       158.52 o                         
   8  18  13        287.24        135.50       117.61 o                         
 -11  19  13        228.21        257.72       165.87 o                         
  -9  19  13        366.46        361.19       147.68 o                         
  -7  19  13       6720.25       7076.38       306.87 o                         
  -5  19  13       4705.63       4676.86       228.93 o                         
  -3  19  13      21433.42      21633.57       503.92 o                         
  -1  19  13      18982.45      18848.45       380.73 o                         
   1  19  13       1738.48       1715.35       135.39 o                         
   3  19  13       1712.92       2146.21       172.76 o                         
   5  19  13          4.94        188.28       106.41 o                         
   7  19  13         86.40         63.45       111.05 o                         
   9  19  13        142.57        461.97       173.42 o                         
 -10  20  13       1343.63       1217.47       203.07 o                         
  -8  20  13         32.59         -4.12       118.30 o                         
  -6  20  13       8472.91       8665.39       329.38 o                         
  -4  20  13       4724.96       4931.67       250.78 o                         
  -2  20  13      17862.60      18330.00       400.00 o                         
   0  20  13       8155.82       7464.03       244.60 o                         
   2  20  13       1207.83        861.32       114.66 o                         
   4  20  13        608.15        600.11       132.43 o                         
   6  20  13        958.01        929.14       146.06 o                         
   8  20  13        483.15        208.72       133.64 o                         
  -9  21  13       2686.92       2549.16       249.68 o                         
  -7  21  13         14.76         23.06       116.92 o                         
  -5  21  13       1171.60       1363.57       185.74 o                         
  -3  21  13        438.46        303.50       106.40 o                         
  -1  21  13         78.68        139.96        91.86 o                         
   1  21  13        249.25        123.56        91.34 o                         
   3  21  13         78.94         87.43        92.66 o                         
   5  21  13       1629.88       1640.81       232.56 o                         
   7  21  13         23.06        -68.49       108.55 o                         
 -10  22  13       1151.85       1065.92       200.97 o                         
  -8  22  13         52.26         63.88       126.76 o                         
  -6  22  13       1638.47       1140.61       190.65 o                         
  -4  22  13        121.39         25.24       106.05 o                         
  -2  22  13         54.29        116.31        93.62 o                         
   0  22  13       2462.48       2472.25       184.34 o                         
   2  22  13         10.74         98.45        88.60 o                         
   4  22  13       2716.79       3003.00       218.83 o                         
   6  22  13         95.12         83.04       108.60 o                         
   8  22  13       2458.10       2630.97       259.13 o                         
  -9  23  13         20.55        237.71       145.13 o                         
  -7  23  13        331.89        199.86       159.33 o                         
  -5  23  13        751.34        759.44       159.57 o                         
  -3  23  13        911.42        729.37       139.72 o                         
  -1  23  13        598.01        409.40       117.38 o                         
   1  23  13       2457.06       1861.13       170.18 o                         
   3  23  13       1533.54       1832.02       195.05 o                         
   5  23  13         60.99         88.83       116.05 o                         
   7  23  13        994.61        738.32       157.94 o                         
  -8  24  13        718.59        689.26       182.93 o                         
  -6  24  13          2.32        167.84       138.86 o                         
  -4  24  13       1172.55       1269.67       189.54 o                         
  -2  24  13       3821.35       4049.75       229.61 o                         
   0  24  13        114.80        154.58       126.13 o
[truncated: 328,863 more chars]
