# Supplementary material for: Crystal structures of two new six-coordinate iron(III) complexes with 1,2-bis(diphenyl­phosphane) ligands
Source: Acta Crystallogr E Crystallogr Commun. 2018 May 15;74(Pt 6):803–7. doi: 10.1107/S2056989018006898 (PMC6002827; doi:10.1107/S2056989018006898)
Supplement: Supplementary file 3 [file e-74-00803-2sup3.hkl]

data_2                                                                          
_shelx_title ' neijk65 in P1'                                                   
_shelx_refln_list_code          4                                               
_shelx_F_calc_maximum      148.82                                               
_exptl_crystal_F_000       664.00                                               
_reflns_d_resolution_high  0.6199                                               
                                                                                
loop_                                                                           
 _space_group_symop_operation_xyz                                               
 'x, y, z'                                                                      
                                                                                
_cell_length_a     9.8771                                                       
_cell_length_b    12.6516                                                       
_cell_length_c    12.8258                                                       
_cell_angle_alpha  81.058                                                       
_cell_angle_beta   83.050                                                       
_cell_angle_gamma  68.335                                                       
                                                                                
_shelx_F_squared_multiplier     1.000                                           
                                                                                
loop_                                                                           
 _refln_index_h                                                                 
 _refln_index_k                                                                 
 _refln_index_l                                                                 
 _refln_F_squared_calc                                                          
 _refln_F_squared_meas                                                          
 _refln_F_squared_sigma                                                         
 _refln_observed_status                                                         
  -4  -8 -20          1.25         66.74        68.27 o                         
  -3  -8 -20         62.72         73.64        68.27 o                         
  -5  -7 -20          2.83        -41.17        62.13 o                         
  -4  -7 -20          7.86         -7.67        62.64 o                         
  -3  -7 -20         37.19         -5.88        59.83 o                         
  -2  -7 -20          8.31        119.92        84.63 o                         
  -1  -7 -20          2.43        -24.29        51.91 o                         
  -5  -6 -20         53.06         20.20        68.78 o                         
  -4  -6 -20         69.06        200.95       103.30 o                         
  -3  -6 -20          4.71        -23.78        59.07 o                         
  -2  -6 -20         31.95        -42.19        50.88 o                         
  -1  -6 -20         42.72         93.84        77.73 o                         
   0  -6 -20          8.15        -11.51        60.09 o                         
  -5  -5 -20         20.81         58.55        79.52 o                         
  -4  -5 -20        214.19        264.11       108.41 o                         
  -3  -5 -20        238.45        230.61       100.49 o                         
  -2  -5 -20          8.13         38.87        62.13 o                         
  -1  -5 -20         24.01        111.74        79.27 o                         
   0  -5 -20        191.51        128.59        81.82 o                         
   1  -5 -20         90.26         49.35        73.90 o                         
  -5  -4 -20          9.79        -47.56        47.56 o                         
  -4  -4 -20         37.52          4.60        64.18 o                         
  -3  -4 -20         35.18        -42.45        51.65 o                         
  -2  -4 -20         79.69         62.90        70.06 o                         
  -1  -4 -20         70.16         85.40        70.06 o                         
   0  -4 -20         67.85         72.36        67.25 o                         
   1  -4 -20         32.31         18.67        68.27 o                         
  -5  -3 -20          9.57         23.52        62.39 o                         
  -4  -3 -20         28.28          1.02        52.93 o                         
  -3  -3 -20         14.20         57.02        68.27 o                         
  -2  -3 -20         63.00         20.20        55.23 o                         
  -1  -3 -20         85.02        126.31        75.43 o                         
   0  -3 -20         72.94         94.10        62.39 o                         
   1  -3 -20         94.75        131.66        81.57 o                         
  -5  -2 -20         49.56         96.91        76.71 o                         
  -4  -2 -20         97.32        280.98       102.02 o                         
  -3  -2 -20         21.40         34.01        63.92 o                         
  -2  -2 -20          1.57         -2.56        55.49 o                         
  -1  -2 -20         11.57         21.48        58.55 o                         
   0  -2 -20         63.45         19.94        55.74 o                         
   1  -2 -20         74.95        118.64        75.94 o                         
   2  -2 -20         96.98        149.30        92.31 o                         
  -4  -1 -20        103.90        189.44        92.56 o                         
  -3  -1 -20         78.78         65.20        64.69 o                         
  -2  -1 -20         47.21         13.04        61.88 o                         
  -1  -1 -20          6.68         81.05        73.13 o                         
   0  -1 -20         29.93        -19.94        54.46 o                         
   1  -1 -20        141.42        118.90        76.71 o                         
   2  -1 -20        138.11        126.06        81.57 o                         
  -4   0 -20         59.86        109.18        77.22 o                         
  -3   0 -20          4.87         40.14        60.09 o                         
  -2   0 -20          8.98        -47.30        49.60 o                         
  -1   0 -20         18.21         35.03        59.58 o                         
   0   0 -20          0.94         -8.69        54.46 o                         
   1   0 -20          2.29         46.02        60.86 o                         
   2   0 -20          7.03        -27.10        54.21 o                         
  -3   1 -20          3.85         14.32        57.79 o                         
  -2   1 -20         19.17         70.06        64.43 o                         
  -1   1 -20          1.56          6.90        53.70 o                         
   0   1 -20         13.81         33.75        57.02 o                         
   1   1 -20         18.72        116.34        81.05 o                         
  -1   2 -20          5.95         26.08        63.41 o                         
   0   2 -20          2.90        -10.48        57.79 o                         
  -6 -10 -19         84.31         98.95        87.45 o                         
  -5 -10 -19         58.01        174.61        93.84 o                         
  -4 -10 -19        261.86        273.57       113.78 o                         
  -3 -10 -19        216.16        323.68       117.11 o                         
  -2 -10 -19        159.83        149.81        88.47 o                         
  -7  -9 -19        151.50        107.65        77.48 o                         
  -6  -9 -19         25.56         33.75        55.49 o                         
  -5  -9 -19         10.32        -37.33        41.42 o                         
  -4  -9 -19        141.09        181.52        95.37 o                         
  -3  -9 -19        417.37        421.33       119.41 o                         
  -2  -9 -19         79.20        -15.85        61.62 o                         
  -1  -9 -19         14.29         -8.69        45.77 o                         
   0  -9 -19          0.51        -14.06        55.74 o                         
  -7  -8 -19         11.08         69.80        70.32 o                         
  -6  -8 -19         19.87         35.03        59.07 o                         
  -5  -8 -19          3.33         -8.95        56.00 o                         
  -4  -8 -19         10.41         -5.37        58.04 o                         
  -3  -8 -19         15.40          3.07        56.00 o                         
  -2  -8 -19          5.59        -27.10        39.63 o                         
  -1  -8 -19         24.46          2.30        59.07 o                         
   0  -8 -19         13.81         60.86        62.64 o                         
   1  -8 -19         33.90        124.78        83.61 o                         
  -7  -7 -19         84.24         82.08        67.50 o                         
  -6  -7 -19         42.33        155.18        81.57 o                         
  -5  -7 -19        225.19        314.73       106.88 o                         
  -4  -7 -19        145.29        281.49       111.74 o                         
  -3  -7 -19         15.68         17.39        60.60 o                         
  -2  -7 -19         19.79          6.65        52.67 o                         
  -1  -7 -19         77.53         13.81        58.04 o                         
   0  -7 -19         25.59        -20.71        47.56 o                         
   1  -7 -19        171.38        177.43        77.73 o                         
   2  -7 -19        109.37        106.11        79.01 o                         
  -8  -6 -19         81.96         50.63        71.34 o                         
  -7  -6 -19         21.29        -39.12        46.28 o                         
  -6  -6 -19          0.41         79.78        69.55 o                         
  -5  -6 -19        123.64         58.04        69.04 o                         
  -4  -6 -19        422.23        391.16       112.51 o                         
  -3  -6 -19        108.11        139.33        88.47 o                         
  -2  -6 -19        108.27        188.42        87.96 o                         
  -1  -6 -19        319.30        241.60        97.16 o                         
   0  -6 -19         36.09         14.06        62.64 o                         
   1  -6 -19          0.96         -6.90        54.46 o                         
   2  -6 -19         10.84         80.29        68.01 o                         
  -7  -5 -19         60.28         32.98        57.53 o                         
  -6  -5 -19          2.57         -8.44        51.39 o                         
  -5  -5 -19         19.36        -33.75        52.42 o                         
  -4  -5 -19         13.97         41.17        68.01 o                         
  -3  -5 -19         97.94        149.81        86.17 o                         
  -2  -5 -19         12.21          0.77        57.53 o                         
  -1  -5 -19         41.11         24.80        55.49 o                         
   0  -5 -19         10.40         13.04        60.86 o                         
   1  -5 -19          2.47         51.14        71.34 o                         
   2  -5 -19         73.35        112.76        79.78 o                         
   3  -5 -19         40.95         39.63        58.04 o                         
  -7  -4 -19         32.07        125.29        75.69 o                         
  -6  -4 -19         14.06         87.96        71.59 o                         
  -5  -4 -19          9.46         75.17        62.39 o                         
  -4  -4 -19         35.65         30.43        54.97 o                         
  -3  -4 -19         19.22         99.21        70.83 o                         
  -2  -4 -19         17.45         19.18        64.95 o                         
  -1  -4 -19          0.23         -5.63        53.18 o                         
   0  -4 -19         70.61         98.44        76.71 o                         
   1  -4 -19        139.14        174.87        91.28 o                         
   2  -4 -19         62.46        134.98        82.84 o                         
   3  -4 -19         69.45         58.81        72.87 o                         
  -7  -3 -19         88.81        125.80        78.24 o                         
  -6  -3 -19          0.15         26.59        67.50 o                         
  -5  -3 -19         85.10        182.03        87.19 o                         
  -4  -3 -19        334.15        483.47       119.41 o                         
  -3  -3 -19         57.29         66.99        61.11 o                         
  -2  -3 -19          6.86        114.04        70.32 o                         
  -1  -3 -19         82.35         92.05        65.20 o                         
   0  -3 -19        327.65        401.39       113.78 o                         
   1  -3 -19        181.40        126.57        73.64 o                         
   2  -3 -19         12.04         67.76        74.41 o                         
   3  -3 -19         43.05         87.70        74.66 o                         
   4  -3 -19         35.49         88.47        72.87 o                         
  -7  -2 -19         13.50         50.12        58.55 o                         
  -6  -2 -19          9.30         96.40        70.83 o                         
  -5  -2 -19         61.71         79.91        46.66 o                         
  -4  -2 -19        135.83        148.28        88.73 o                         
  -3  -2 -19         59.69        206.57        93.33 o                         
  -2  -2 -19          1.67         32.47        53.95 o                         
  -1  -2 -19         92.21         25.06        55.49 o                         
   0  -2 -19        307.17        241.86        89.24 o                         
   1  -2 -19        292.17        374.31       105.60 o                         
   2  -2 -19        173.08        170.78        82.33 o                         
   3  -2 -19          5.94         32.98        62.90 o                         
   4  -2 -19         22.17         86.68        75.69 o                         
  -6  -1 -19         15.63        -10.19        34.58 o                         
  -5  -1 -19         64.68         81.01        44.09 o                         
  -4  -1 -19        161.18        138.13        50.42 o                         
  -3  -1 -19         37.40         20.20        61.11 o                         
  -2  -1 -19          6.24         28.13        55.49 o                         
  -1  -1 -19         17.85         -1.02        46.02 o                         
   0  -1 -19        124.14        143.16        73.90 o                         
   1  -1 -19        166.75        215.01        91.03 o                         
   2  -1 -19         93.43         65.20        69.29 o                         
   3  -1 -19         14.71         15.34        57.28 o                         
   4  -1 -19          3.05        -49.35        49.35 o                         
  -6   0 -19          8.63         -7.74        35.68 o                         
  -5   0 -19         80.58         64.42        56.50 o                         
  -4   0 -19        220.60        201.13        57.15 o                         
  -3   0 -19        115.22        119.41        74.41 o                         
  -2   0 -19         52.42         59.83        58.55 o                         
  -1   0 -19         58.16        150.32        81.57 o                         
   0   0 -19         70.65         39.89        57.53 o                         
   1   0 -19         99.81        -29.66        45.77 o                         
   2   0 -19        123.08        136.00        75.43 o                         
   3   0 -19         71.05         77.73        64.95 o                         
   4   0 -19         20.63         -5.63        57.53 o                         
  -5   1 -19        126.19        201.03       168.22 o                         
  -4   1 -19        181.09        186.76        55.85 o                         
  -3   1 -19        225.43        238.86        57.05 o                         
  -2   1 -19         72.18        -28.64        50.88 o                         
  -1   1 -19          0.70        -30.17        43.98 o                         
   0   1 -19         10.65        -14.32        55.49 o                         
   1   1 -19         53.30         72.11        60.09 o                         
   2   1 -19          6.42         21.48        59.07 o                         
   3   1 -19         20.47        -45.26        45.26 o                         
   4   1 -19         21.02          3.32        59.07 o                         
  -4   2 -19         61.26         62.39        57.02 o                         
  -3   2 -19          5.56        -32.78        32.78 o                         
  -2   2 -19         41.36         51.65        61.37 o                         
  -1   2 -19        114.71        174.87        75.17 o                         
   0   2 -19         48.06         70.32        66.99 o                         
   1   2 -19         40.06          2.05        56.25 o                         
   2   2 -19         20.35        -14.06        52.42 o                         
   3   2 -19         31.74        -49.09        49.09 o                         
   4   2 -19          0.21         16.36        61.37 o                         
  -4   3 -19          5.23         36.05        54.97 o                         
  -3   3 -19         45.19          3.07        48.33 o                         
  -2   3 -19          6.87         46.79        60.60 o                         
  -1   3 -19         26.94         69.80        69.80 o                         
   0   3 -19          1.47          3.58        55.49 o                         
   1   3 -19          3.56        -47.05        47.05 o                         
   2   3 -19          5.29        -22.76        49.35 o                         
   3   3 -19         50.35         27.36        61.37 o                         
  -2   4 -19         61.03         96.40        64.69 o                         
   1   4 -19          8.43          7.16        91.79 o                         
   2   4 -19          1.21        -34.26        54.21 o                         
   3   4 -19         15.21        -36.05        60.09 o                         
  -6 -12 -18         18.04        -12.78        49.35 o                         
  -5 -12 -18         33.33        -11.51        54.72 o                         
  -4 -12 -18          7.44         80.29        70.06 o                         
  -3 -12 -18          5.64         38.35        65.97 o                         
  -2 -12 -18          1.68        -11.25        53.70 o                         
  -8 -11 -18         17.70         95.63        79.78 o                         
  -7 -11 -18          7.46         -5.88        55.74 o                         
  -6 -11 -18         29.83         81.05        73.90 o                         
  -5 -11 -18        123.43         86.17        74.15 o                         
  -4 -11 -18        204.13        221.15        95.89 o                         
  -3 -11 -18        250.88        406.25       116.85 o                         
  -2 -11 -18        105.79         85.91        65.97 o                         
  -1 -11 -18          6.24         20.97        57.79 o                         
   0 -11 -18          0.95        -47.30        47.30 o                         
  -8 -10 -18          6.00         24.55        61.37 o                         
  -7 -10 -18         12.11         -7.42        59.83 o                         
  -6 -10 -18        108.08        190.47        91.28 o                         
  -5 -10 -18         14.45         26.08        62.13 o                         
  -4 -10 -18        247.79        170.27        84.89 o                         
  -3 -10 -18        498.22        352.83       106.62 o                         
  -2 -10 -18        282.30        288.40       103.30 o                         
  -1 -10 -18          1.60         13.81        58.04 o                         
   0 -10 -18          4.48          4.09        53.44 o                         
   1 -10 -18         90.60        162.60        77.73 o                         
  -9  -9 -18         96.38        106.11        79.01 o                         
  -8  -9 -18         43.88        -12.27        61.37 o                         
  -7  -9 -18          7.54         43.47        67.50 o                         
  -6  -9 -18         14.71         24.55        59.07 o                         
  -5  -9 -18          2.23        -39.89        39.89 o                         
  -4  -9 -18         20.72         16.88        58.81 o                         
  -3  -9 -18         55.82         71.08        70.32 o                         
  -2  -9 -18        114.05         53.95        63.92 o                         
  -1  -9 -18        137.81        134.21        74.66 o                         
   0  -9 -18         15.79        -44.49        44.49 o                         
   1  -9 -18         26.77         41.93        63.92 o                         
   2  -9 -18          9.20        -34.52        44.24 o                         
  -9  -8 -18         69.01         19.94        58.81 o                         
  -8  -8 -18        135.04        107.14        81.31 o                         
  -7  -8 -18         66.31         93.58        73.64 o                         
  -6  -8 -18        353.74        295.04       101.00 o                         
  -5  -8 -18        166.68        155.69        84.63 o                         
  -4  -8 -18        105.15        -10.23        55.74 o                         
  -3  -8 -18         79.08         47.81        69.29 o                         
  -2  -8 -18         35.57        -27.61        54.46 o                         
  -1  -8 -18         74.69         82.84        76.96 o                         
   0  -8 -18         36.08         47.81        60.86 o                         
   1  -8 -18         91.18        156.20        86.17 o                         
   2  -8 -18          2.09         23.78        52.67 o                         
   3  -8 -18         15.05         40.91        62.13 o                         
  -9  -7 -18         20.36        -38.87        54.72 o                         
  -8  -7 -18         71.86        146.74        94.35 o                         
  -7  -7 -18         66.58        163.11        82.84 o                         
  -6  -7 -18         13.18        101.51        75.94 o                         
  -5  -7 -18        268.43        151.35        75.94 o                         
  -4  -7 -18        168.41        192.26        95.63 o                         
  -3  -7 -18         65.50         -7.67        59.07 o                         
  -2  -7 -18          1.53        -15.34        61.11 o                         
  -1  -7 -18          0.38        -15.85        47.30 o                         
   0  -7 -18        127.50         60.86        55.49 o                         
   1  -7 -18        475.80        396.79       112.76 o                         
   2  -7 -18        101.04        116.08        75.17 o                         
   3  -7 -18         13.69         39.89        60.60 o                         
  -9  -6 -18        179.68         51.39        72.36 o                         
  -8  -6 -18         43.77         55.49        68.53 o                         
  -7  -6 -18         36.05          6.90        61.62 o                         
  -6  -6 -18        110.49         33.50        57.02 o                         
  -5  -6 -18        346.52        320.61       103.30 o                         
  -4  -6 -18        139.12         95.89        65.46 o                         
  -3  -6 -18         60.00         -3.58        57.28 o                         
  -2  -6 -18          4.04         20.20        63.41 o                         
  -1  -6 -18        178.75        254.39       106.88 o                         
   0  -6 -18        102.07        137.79        71.08 o                         
   1  -6 -18         94.80         52.67        58.81 o                         
   2  -6 -18         40.04        -35.80        49.60 o                         
   3  -6 -18         22.60         31.96        58.81 o                         
   4  -6 -18         28.70        112.51        82.33 o                         
  -9  -5 -18        188.30        214.25        93.58 o                         
  -8  -5 -18        107.61        167.20        88.73 o                         
  -7  -5 -18         11.05         30.68        62.39 o                         
  -6  -5 -18          3.64         31.96        58.55 o                         
  -5  -5 -18         51.15         51.65        51.39 o                         
  -4  -5 -18        123.25         37.84        55.49 o                         
  -3  -5 -18         33.51        -44.49        54.21 o                         
  -2  -5 -18        149.04        296.58       105.09 o                         
  -1  -5 -18        226.97        234.19        85.66 o                         
   0  -5 -18         58.79         35.80        60.60 o                         
   1  -5 -18          0.94        118.39        77.73 o                         
   2  -5 -18          5.14        -35.29        42.96 o                         
   3  -5 -18         49.85        110.20        80.29 o                         
   4  -5 -18         21.28         69.29        69.29 o                         
  -9  -4 -18        383.90        502.39       124.01 o                         
  -8  -4 -18        304.01        381.21       113.27 o                         
  -7  -4 -18          8.29         28.64        62.90 o                         
  -6  -4 -18          8.43        -23.27        48.33 o                         
  -5  -4 -18         33.15         62.64        64.95 o                         
  -4  -4 -18         53.89        145.21        80.80 o                         
  -3  -4 -18          6.35        -38.35        50.88 o                         
  -2  -4 -18         72.28         11.25        65.71 o                         
  -1  -4 -18          7.38        -14.83        46.79 o                         
   0  -4 -18         61.75         21.99        61.62 o                         
   1  -4 -18         40.71         33.75        55.74 o                         
   2  -4 -18         25.11         -5.37        48.84 o                         
   3  -4 -18         36.59         -9.46        48.84 o                         
   4  -4 -18         63.00        133.45        74.66 o                         
   5  -4 -18         60.19         22.50        58.55 o                         
  -9  -3 -18         24.22         36.31        69.55 o                         
  -8  -3 -18         65.97         38.61        66.74 o                         
  -7  -3 -18         64.08         29.66        61.62 o                         
  -6  -3 -18         94.21         94.86        70.57 o                         
  -5  -3 -18          4.51        -35.03        48.07 o                         
  -4  -3 -18          9.48          9.20        53.70 o                         
  -3  -3 -18         32.16         57.79        73.13 o                         
  -2  -3 -18         30.75        166.69        83.61 o                         
  -1  -3 -18         12.65        -13.55        51.14 o                         
   0  -3 -18         66.38         23.27        52.67 o                         
   1  -3 -18        383.52        404.20       113.27 o                         
   2  -3 -18         14.66         -8.18        45.00 o                         
   3  -3 -18         12.03        -21.48        43.98 o                         
   4  -3 -18          4.36        -27.10        48.07 o                         
   5  -3 -18        154.76        172.82        92.05 o                         
  -8  -2 -18          7.85         -0.77        60.09 o                         
  -7  -2 -18         26.64         10.74        54.72 o                         
  -6  -2 -18        142.47          3.58        52.93 o                         
  -5  -2 -18        120.44        217.31        87.96 o                         
  -4  -2 -18          6.65         14.13        34.47 o                         
  -3  -2 -18         38.31        -12.53        48.07 o                         
  -2  -2 -18        119.50         85.15        65.97 o                         
  -1  -2 -18          1.36         20.97        58.04 o                         
   0  -2 -18        127.46         17.64        51.14 o                         
   1  -2 -18        260.16        139.33        73.64 o                         
   2  -2 -18        198.81        209.13        76.45 o                         
   3  -2 -18         35.83         86.17        66.99 o                         
   4  -2 -18         44.60         -4.86        57.28 o                         
   5  -2 -18         13.09         15.09        59.07 o                         
  -8  -1 -18        112.87          9.20        60.86 o                         
  -7  -1 -18         38.13         40.91        58.55 o                         
  -6  -1 -18         74.80         80.03        64.69 o                         
  -5  -1 -18        458.64        658.19        77.80 o                         
  -4  -1 -18        189.20        186.61        51.08 o                         
  -3  -1 -18          5.27          7.21        63.41 o                         
  -2  -1 -18         89.06        120.69        77.73 o                         
  -1  -1 -18          6.29        117.62        71.34 o                         
   0  -1 -18        121.03        123.76        71.85 o                         
   1  -1 -18         98.10        -30.94        45.00 o                         
   2  -1 -18        211.71        227.29        89.24 o                         
   3  -1 -18         29.19         46.28        57.02 o                         
   4  -1 -18         13.46         -7.67        54.21 o                         
   5  -1 -18         14.30         39.12        64.18 o                         
  -7   0 -18        170.06        133.70        69.80 o                         
  -6   0 -18         28.31          0.44        36.96 o                         
  -5   0 -18         31.90         20.86        35.52 o                         
  -4   0 -18        309.49        445.07       113.90 o                         
  -3   0 -18         65.66        122.53        46.70 o                         
  -2   0 -18         30.85         41.17        55.74 o                         
  -1   0 -18         62.51         25.06        54.72 o                         
   0   0 -18        385.37        414.68       108.93 o                         
   1   0 -18        270.14        326.50        96.65 o                         
   2   0 -18         32.44        100.23        69.29 o                         
   3   0 -18         30.57         29.66        54.72 o                         
   4   0 -18        105.41        119.66        78.50 o                         
   5   0 -18         29.32         60.34        58.81 o                         
   6   0 -18          6.70        -30.17        57.02 o                         
  -7   1 -18         10.33         14.32        50.12 o                         
  -6   1 -18         59.26         31.58        38.69 o                         
  -5   1 -18        189.23        187.40        53.90 o                         
  -4   1 -18        200.30        285.01        63.55 o                         
  -3   1 -18         65.80         96.40        78.49 o                         
  -2   1 -18        137.55        148.42        46.20 o                         
  -1   1 -18        365.58        310.13        99.21 o                         
   0   1 -18        385.55        491.39       108.67 o                         
   1   1 -18         42.82         61.62        66.48 o                         
   2   1 -18         13.92        -23.52        48.84 o                         
   3   1 -18          8.99          6.65        52.42 o                         
   4   1 -18         53.41         59.32        58.55 o                         
   5   1 -18         78.25        185.10        84.63 o                         
   6   1 -18          9.65        -23.01        48.07 o                         
  -6   2 -18         84.44         47.81        53.95 o                         
  -5   2 -18        105.33        170.27        70.57 o                         
  -4   2 -18         50.84        -28.71        28.71 o                         
  -3   2 -18         14.09          4.77        31.41 o                         
  -2   2 -18         78.08        104.52        44.62 o                         
  -1   2 -18        230.67        162.08        76.20 o                         
   0   2 -18         79.31         69.55        65.97 o                         
   1   2 -18         41.06         49.35        57.53 o                         
   2   2 -18          0.64         23.01        52.93 o                         
   3   2 -18        107.01        125.80        73.64 o                         
   4   2 -18         23.38        -21.73        44.49 o                         
   5   2 -18         56.34         79.52        60.34 o                         
   6   2 -18         33.39        106.37        77.73 o                         
  -5   3 -18        201.25        196.09        73.90 o                         
  -4   3 -18        132.60        124.52        64.43 o                         
  -3   3 -18         12.21         37.84        51.91 o                         
  -2   3 -18          3.11         24.60        37.34 o                         
  -1   3 -18        114.84         93.73        40.33 o                         
   0   3 -18        448.12        279.70        86.68 o                         
   1   3 -18        201.42        138.30        75.69 o                         
   2   3 -18          5.91         46.79        56.51 o                         
   3   3 -18        112.32         82.08        68.01 o                         
   4   3 -18         33.78         29.92        53.95 o                         
   5   3 -18          8.45        -23.27        49.60 o                         
  -5   4 -18        348.38        258.74        80.54 o                         
  -4   4 -18         62.32         17.13        59.07 o                         
  -3   4 -18         18.96         42.45        56.76 o                         
  -2   4 -18        113.68        -31.71        48.58 o                         
  -1   4 -18          8.99        -18.15        47.81 o                         
   0   4 -18         11.31         42.70        61.37 o                         
   1   4 -18          3.66         60.86        58.81 o                         
   2   4 -18         14.98         -2.05        50.12 o                         
   3   4 -18          9.81         12.53        53.44 o                         
   4   4 -18          6.49         65.46        59.07 o                         
   5   4 -18          3.23         12.78        52.93 o                         
  -4   5 -18        129.34        147.00        70.06 o                         
  -3   5 -18          1.05        -42.19        42.19 o                         
  -2   5 -18         26.70        -25.57        47.30 o                         
  -1   5 -18         32.70         46.79        54.21 o                         
   0   5 -18         18.59        -10.48        46.28 o                         
   3   5 -18         19.66         42.70        63.41 o                         
   4   5 -18         91.01         91.54        72.87 o                         
   5   5 -18         60.32         59.58        69.04 o                         
  -2   6 -18         91.86        -27.87        53.18 o                         
  -1   6 -18         65.62         93.07        69.04 o                         
   0   6 -18          5.51         47.81        59.32 o                         
   0   7 -18         23.18         -6.90        47.30 o                         
   1   7 -18          3.78         26.59        49.86 o                         
  -5 -14 -17         66.57        128.33        84.38 o                         
  -4 -14 -17         10.73         52.16        66.48 o                         
  -8 -13 -17        165.76        194.56        93.07 o                         
  -7 -13 -17          9.50         54.97        65.46 o                         
  -6 -13 -17         21.82        110.97        66.22 o                         
  -5 -13 -17         17.83         67.50        68.27 o                         
  -4 -13 -17          1.10         -1.02        60.86 o                         
  -3 -13 -17         20.62         28.13        63.92 o                         
  -2 -13 -17         45.56         19.43        62.39 o                         
  -1 -13 -17          3.73         -9.20        55.23 o                         
  -9 -12 -17        206.07        118.13        75.43 o                         
  -8 -12 -17         23.52        -48.07        48.07 o                         
  -7 -12 -17         59.56        184.59        96.40 o                         
  -6 -12 -17          4.50        -32.22        46.79 o                         
  -5 -12 -17         37.69         26.59        65.71 o                         
  -4 -12 -17         42.51        -31.71        55.49 o                         
  -3 -12 -17          3.98        -12.78        59.58 o                         
  -2 -12 -17         90.85        122.22        74.92 o                         
  -1 -12 -17         68.60        143.42        76.71 o                         
   0 -12 -17          7.57        -10.74        53.70 o                         
  -9 -11 -17         75.22        215.27        87.45 o                         
  -8 -11 -17          8.45        -16.36        44.75 o                         
  -7 -11 -17         74.76        126.82        73.90 o                         
  -6 -11 -17        101.22        154.92        74.66 o                         
  -5 -11 -17         39.00         14.32        70.57 o                         
  -4 -11 -17        363.41        366.89       112.51 o                         
  -3 -11 -17        210.53        232.66        93.33 o                         
  -2 -11 -17          0.33         29.66        62.64 o                         
  -1 -11 -17          7.75         21.73        52.67 o                         
   0 -11 -17         28.36         36.05        59.83 o                         
   1 -11 -17        128.11        207.34        85.66 o                         
 -10 -10 -17        219.94         98.44        76.45 o                         
  -9 -10 -17        187.28        192.51        87.45 o                         
  -8 -10 -17         33.86        129.87        77.99 o                         
  -7 -10 -17        198.40        177.94        81.82 o                         
  -6 -10 -17        163.58        332.12       105.60 o                         
  -5 -10 -17         11.64         35.03        59.32 o                         
  -4 -10 -17          6.47          1.79        60.60 o                         
  -3 -10 -17          5.83        -17.13        54.46 o                         
  -2 -10 -17         43.88        150.83        83.61 o                         
  -1 -10 -17         29.74         37.84        56.00 o                         
   0 -10 -17         15.91         64.18        61.11 o                         
   1 -10 -17          5.67         -1.28        54.72 o                         
   2 -10 -17        152.60        393.72       116.08 o                         
 -10  -9 -17        104.30        223.19        93.84 o                         
  -9  -9 -17        120.24        126.57        80.80 o                         
  -8  -9 -17         36.87         74.15        75.94 o                         
  -7  -9 -17          3.22          4.60        57.79 o                         
  -6  -9 -17         11.64         13.04        54.72 o                         
  -5  -9 -17         10.79         28.38        62.39 o                         
  -4  -9 -17         92.18        -41.93        41.93 o                         
  -3  -9 -17         91.14        205.55        87.96 o                         
  -2  -9 -17         51.75         45.00        69.55 o                         
  -1  -9 -17         84.81         54.46        63.67 o                         
   0  -9 -17          8.00        -39.38        39.38 o                         
   1  -9 -17        105.04         66.22        59.83 o                         
   2  -9 -17        155.73         88.98        66.99 o                         
   3  -9 -17         30.66         36.05        65.20 o                         
 -10  -8 -17          4.88        -21.48        54.72 o                         
  -9  -8 -17         10.36        -52.93        53.18 o                         
  -8  -8 -17         18.96        -23.78        53.95 o                         
  -7  -8 -17         49.67         81.05        69.55 o                         
  -6  -8 -17          4.45         -7.93        53.95 o                         
  -5  -8 -17         94.34          3.07        54.72 o                         
  -4  -8 -17        498.64        611.31       138.05 o                         
  -3  -8 -17        334.74        299.90       105.35 o                         
  -2  -8 -17         15.93         51.65        66.99 o                         
  -1  -8 -17        138.39        130.89        73.13 o                         
   0  -8 -17        124.61        145.72        72.36 o                         
   1  -8 -17        128.78        329.56        99.72 o                         
   2  -8 -17         20.33         33.50        61.88 o                         
   3  -8 -17          6.86         28.89        59.58 o                         
   4  -8 -17          1.85         14.57        65.71 o                         
 -10  -7 -17         62.16         19.94        59.58 o                         
  -9  -7 -17         16.69         47.30        59.07 o                         
  -8  -7 -17         24.39         63.92        61.62 o                         
  -7  -7 -17         25.96         -9.46        59.83 o                         
  -6  -7 -17         36.68         43.98        66.22 o                         
  -5  -7 -17        274.55        297.35        96.91 o                         
  -4  -7 -17        110.51        182.28        84.89 o                         
  -3  -7 -17         89.63        121.71        77.22 o                         
  -2  -7 -17        149.92        165.41        82.33 o                         
  -1  -7 -17         54.48         27.10        67.76 o                         
   0  -7 -17        140.09        129.61        82.08 o                         
   1  -7 -17        354.09        530.51       125.29 o                         
   2  -7 -17        191.50        196.86        80.54 o                         
   3  -7 -17         16.01         24.80        55.74 o                         
   4  -7 -17         22.37          0.26        56.00 o                         
 -10  -6 -17         80.58        155.44        81.57 o                         
  -9  -6 -17         11.30          6.39        51.91 o                         
  -8  -6 -17         51.28        -18.41        57.79 o                         
  -7  -6 -17          4.88         17.13        55.23 o                         
  -6  -6 -17          0.50         74.92        69.29 o                         
  -5  -6 -17        508.93        364.08        96.14 o                         
  -4  -6 -17        212.88        220.38        93.58 o                         
  -3  -6 -17          3.23         -7.67        50.37 o                         
  -2  -6 -17          2.57        -49.09        49.09 o                         
  -1  -6 -17          5.14        -19.94        45.26 o                         
   0  -6 -17         11.28         83.36        61.88 o                         
   1  -6 -17         82.24         61.88        66.48 o                         
   2  -6 -17        160.39        -28.13        47.56 o                         
   3  -6 -17         14.90        -30.17        49.35 o                         
   4  -6 -17          2.37          1.53        54.72 o                         
   5  -6 -17          6.87        -34.77        57.79 o                         
 -10  -5 -17        400.95        491.90       118.64 o                         
  -9  -5 -17        344.23        348.74       106.37 o                         
  -8  -5 -17         29.64         26.08        57.28 o                         
  -7  -5 -17         11.86        -46.02        46.02 o                         
  -6  -5 -17        172.55        295.56        96.14 o                         
  -5  -5 -17        598.77        680.58       111.74 o                         
  -4  -5 -17        632.69        433.35       113.02 o                         
  -3  -5 -17        168.49        197.63        90.52 o                         
  -2  -5 -17         44.33        -23.27        45.00 o                         
  -1  -5 -17         53.93         74.15        67.25 o                         
   0  -5 -17         50.67         -7.16        48.58 o                         
   1  -5 -17        106.75        284.56        93.33 o                         
   2  -5 -17         14.73         13.81        55.74 o                         
   3  -5 -17         12.10        -35.54        41.68 o                         
   4  -5 -17         51.68        101.51        68.78 o                         
   5  -5 -17          9.41        -29.40        51.91 o                         
 -10  -4 -17        272.87        421.84       112.51 o                         
  -9  -4 -17        167.85        172.82        88.21 o                         
  -8  -4 -17         30.65        101.51        70.06 o                         
  -7  -4 -17         16.54         -1.79        53.95 o                         
  -6  -4 -17          1.98          2.81        53.95 o                         
  -5  -4 -17          3.22        135.75        71.85 o                         
  -4  -4 -17         53.15         46.28        60.09 o                         
  -3  -4 -17         58.56        118.13        76.20 o                         
  -2  -4 -17         27.57         35.54        53.95 o                         
  -1  -4 -17         11.74        -17.90        44.75 o                         
   0  -4 -17         29.43         35.80        58.81 o                         
   1  -4 -17        116.96        195.84        78.24 o                         
   2  -4 -17          7.74        -36.56        36.56 o                         
   3  -4 -17         11.12        -14.83        44.24 o                         
   4  -4 -17          8.52         37.59        54.72 o                         
   5  -4 -17        226.05        142.40        83.61 o                         
   6  -4 -17        309.48        410.34       114.81 o                         
 -10  -3 -17        104.18         88.47        71.85 o                         
  -9  -3 -17        211.97        381.98       102.02 o                         
  -8  -3 -17        325.02        164.64        75.94 o                         
  -7  -3 -17         33.31         29.40        58.30 o                         
  -6  -3 -17          0.75          3.07        54.21 o                         
  -5  -3 -17         79.04         72.62        63.92 o                         
  -4  -3 -17          8.13         76.96        66.99 o                         
  -3  -3 -17        179.76         23.78        58.30 o                         
  -2  -3 -17         65.89          2.56        55.23 o                         
  -1  -3 -17          7.98        -15.34        49.35 o                         
   0  -3 -17         87.35         40.14        53.95 o                         
   1  -3 -17         97.58        116.34        69.04 o                         
   2  -3 -17         69.78        136.00        81.05 o                         
   3  -3 -17         32.08        -26.85        43.72 o                         
   4  -3 -17         10.47         45.77        47.56 o                         
   5  -3 -17        181.73        207.60        88.21 o                         
   6  -3 -17        243.09        283.79        95.63 o                         
  -9  -2 -17         35.28         82.33        67.76 o                         
  -8  -2 -17          6.90         71.85        62.64 o                         
  -7  -2 -17         27.71         58.55        65.46 o                         
  -6  -2 -17         57.74         42.45        61.11 o                         
  -5  -2 -17         51.27         21.73        52.67 o                         
  -4  -2 -17          5.74         69.55        58.30 o                         
  -3  -2 -17        214.13        331.68        57.87 o                         
  -2  -2 -17        287.27        197.63        78.50 o                         
  -1  -2 -17          0.40        -34.77        44.24 o                         
   0  -2 -17        181.97        138.56        69.29 o                         
   1  -2 -17         40.58         58.55        58.81 o                         
   2  -2 -17         60.27         -6.65        40.66 o                         
   3  -2 -17          2.32         26.34        60.09 o                         
   4  -2 -17         19.87         62.13        63.16 o                         
   5  -2 -17        172.47        144.95        80.54 o                         
   6  -2 -17        211.13        114.30        71.85 o                         
  -9  -1 -17          0.88        -43.21        53.70 o                         
  -8  -1 -17          6.76         19.43        63.92 o                         
  -7  -1 -17        215.52        251.07        86.94 o                         
  -6  -1 -17         95.68        120.94        72.36 o                         
  -5  -1 -17        212.22        128.84        65.71 o                         
  -4  -1 -17        115.63         64.51        35.38 o                         
  -3  -1 -17         15.61         18.19        33.64 o                         
  -2  -1 -17        153.61        167.89        47.10 o                         
  -1  -1 -17        110.34        109.44        66.48 o                         
   0  -1 -17         43.67        -31.71        41.68 o                         
   1  -1 -17         47.20         76.45        58.04 o                         
   2  -1 -17         12.79         14.57        51.91 o                         
   3  -1 -17          4.15        -27.87        51.14 o                         
   4  -1 -17          5.95          2.81        47.56 o                         
   5  -1 -17        120.55         88.21        72.11 o                         
   6  -1 -17         50.09         69.55        72.87 o                         
   7  -1 -17         10.28         27.61        53.95 o                         
  -8   0 -17        105.17        138.05        77.73 o                         
  -7   0 -17        168.50        190.72        86.94 o                         
  -6   0 -17         17.53          3.58        51.65 o                         
  -5   0 -17         13.52        -18.18        41.93 o                         
  -4   0 -17          4.28         23.78        50.88 o                         
  -3   0 -17         10.36         28.97        39.63 o                         
  -2   0 -17         27.57          9.30        30.05 o                         
  -1   0 -17          1.46         -2.56        46.54 o                         
   0   0 -17         90.94        121.71        75.43 o                         
   1   0 -17        107.52         66.48        61.11 o                         
   2   0 -17         88.60         68.78        57.02 o                         
   3   0 -17        247.73        251.58        87.70 o                         
   4   0 -17         40.91        -37.84        42.45 o                         
   5   0 -17        164.38        117.36        72.11 o                         
   6   0 -17        167.39        195.58        86.94 o                         
   7   0 -17          9.10         43.47        56.76 o                         
  -7   1 -17         16.04         28.64        87.19 o                         
  -6   1 -17          8.94         33.19        36.55 o                         
  -5   1 -17         51.33         26.49        39.45 o                         
  -4   1 -17          5.39        -21.34        29.19 o                         
  -3   1 -17         19.25         16.75        35.06 o                         
  -2   1 -17        113.78        182.76        49.21 o                         
  -1   1 -17        115.28         75.74        38.08 o                         
   0   1 -17        102.33         25.06        52.16 o                         
   1   1 -17         30.18         41.42        56.76 o                         
   2   1 -17         29.65         75.17        59.58 o                         
   3   1 -17          1.89         56.76        54.72 o                         
   4   1 -17         54.30         36.05        58.55 o                         
   5   1 -17        349.14        469.15       119.41 o                         
   6   1 -17         98.53         99.72        70.57 o                         
   7   1 -17          7.55         60.34        74.41 o                         
  -7   2 -17         50.98         48.58        58.04 o                         
  -6   2 -17         21.11        -12.27        45.00 o                         
  -5   2 -17         64.69         28.74        38.53 o                         
  -4   2 -17         84.48         70.40        79.51 o                         
  -3   2 -17         30.66         -5.89        47.56 o                         
  -2   2 -17        105.94         61.41        62.63 o                         
  -1   2 -17        730.37        755.60        82.08 o                         
   0   2 -17        797.67       1000.68       124.78 o                         
   1   2 -17         74.19         57.28        57.79 o                         
   2   2 -17        121.59         40.40        57.28 o                         
   3   2 -17         44.38         23.27        54.72 o                         
   4   2 -17         35.59         16.36        47.81 o                         
   5   2 -17        198.09        267.43        87.45 o                         
   6   2 -17         84.04          8.69        49.35 o                         
   7   2 -17         14.14         18.67        61.88 o                         
  -7   3 -17         92.42        179.73        74.15 o                         
  -6   3 -17        260.92        343.63        93.33 o                         
  -5   3 -17         53.37         53.44        58.55 o                         
  -4   3 -17         10.29        -22.25        43.47 o                         
  -3   3 -17         80.66        105.83        42.56 o                         
  -2   3 -17          7.45         11.82        32.49 o                         
  -1   3 -17        534.43        633.80       113.64 o                         
   0   3 -17        716.75        598.14       103.29 o                         
   1   3 -17        112.78         77.99        60.60 o                         
   2   3 -17         38.80         10.23        49.60 o                         
   3   3 -17          6.94          3.07        49.09 o                         
   4   3 -17         31.29         50.63        68.01 o                         
   5   3 -17          5.77         92.31        63.16 o                         
   6   3 -17          1.35        -42.19        42.19 o                         
   7   3 -17          5.53         -5.88        58.55 o                         
  -6   4 -17        171.03         57.79        65.46 o                         
  -5   4 -17        252.96        183.05        75.69 o                         
  -4   4 -17        118.68         99.46        60.60 o                         
  -3   4 -17         26.91         25.57        50.88 o                         
  -2   4 -17          1.42        -13.81        43.72 o                         
  -1   4 -17         62.24         50.30        38.95 o                         
   0   4 -17        158.06        114.67        44.90 o                         
   1   4 -17         75.34        120.18        68.27 o                         
   2   4 -17         66.28         46.54        57.53 o                         
   3   4 -17          7.85        -40.40        40.40 o                         
   4   4 -17         29.33          2.30        51.65 o                         
   5   4 -17          1.93         11.76        51.65 o                         
   6   4 -17         31.62         24.55        55.49 o                         
   7   4 -17         23.55         33.50        61.62 o                         
  -5   5 -17         75.22         -5.11        43.47 o                         
  -4   5 -17        119.44        159.78        77.99 o                         
  -3   5 -17          5.94        -15.09        45.51 o                         
  -2   5 -17         17.43          4.35        53.18 o                         
  -1   5 -17         10.33         17.39        49.35 o                         
   0   5 -17          0.42         37.59        56.25 o                         
   1   5 -17         85.80        133.45        58.04 o                         
   2   5 -17        113.87        180.49        73.90 o                         
   3   5 -17          5.15         -8.18        52.93 o                         
   4   5 -17         80.84         46.02        56.51 o                         
   5   5 -17         83.03         96.91        67.50 o                         
   6   5 -17         20.74          9.46        58.04 o                         
  -4   6 -17        102.56        142.14        74.41 o                         
  -3   6 -17          1.44          0.51        54.72 o                         
  -2   6 -17        143.40        104.83        69.55 o                         
  -1   6 -17        191.89         51.14        56.25 o                         
   0   6 -17         60.45         88.98        63.41 o                         
   1   6 -17          2.86         24.80        47.81 o                         
   4   6 -17        132.06         84.89        60.60 o                         
   5   6 -17        167.14        124.01        78.50 o                         
   6   6 -17         53.97         63.41        69.04 o                         
  -3   7 -17         39.13        -26.34        39.63 o                         
  -2   7 -17         50.79         62.64        64.69 o                         
  -1   7 -17         62.90        102.79        70.57 o                         
   0   7 -17         65.31         48.07        52.93 o                         
   1   7 -17         47.10         42.45        53.70 o                         
   2   7 -17        197.90        328.54        83.10 o                         
  -1   8 -17         22.29         -2.05        51.39 o                         
   0   8 -17         20.66         65.97        54.46 o                         
   1   8 -17          5.49          0.26        42.96 o                         
   2   8 -17          4.32         36.82        50.12 o                         
  -6 -15 -16         97.96         49.60        65.97 o                         
  -5 -15 -16          2.33         60.34        69.29 o                         
  -4 -15 -16        169.96        283.54       105.60 o                         
  -8 -14 -16        470.35        709.73       149.04 o                         
  -7 -14 -16         84.22         23.01        63.41 o                         
  -6 -14 -16         30.31        -17.64        46.02 o                         
  -5 -14 -16         64.87        138.30        74.41 o                         
  -4 -14 -16         95.05         69.55        73.38 o                         
  -3 -14 -16         38.37         61.11        62.90 o                         
  -2 -14 -16          3.16        -42.96        42.96 o                         
  -1 -14 -16         98.08         75.43        63.92 o                         
  -9 -13 -16         47.07         40.66        63.16 o                         
  -8 -13 -16        187.64        168.48        84.38 o                         
  -7 -13 -16        159.28         46.79        74.15 o                         
  -6 -13 -16        245.32        219.87        82.59 o                         
  -5 -13 -16        208.47        111.99        78.50 o                         
  -4 -13 -16        272.92        295.30        99.46 o                         
  -3 -13 -16         23.97        -53.95        53.95 o                         
  -2 -13 -16         76.55         66.22        72.36 o                         
  -1 -13 -16          5.65         -1.79        49.86 o                         
   0 -13 -16         19.61         13.81        53.44 o                         
 -10 -12 -16        167.21        203.76        90.26 o                         
  -9 -12 -16         82.66         93.07        69.80 o                         
  -8 -12 -16         94.03         88.73        65.46 o                         
  -7 -12 -16         31.00        115.83        72.62 o                         
  -6 -12 -16          3.71         78.75        63.16 o                         
  -5 -12 -16        125.50        126.82        68.01 o                         
  -4 -12 -16        163.66        262.32        97.16 o                         
  -3 -12 -16         72.02         -8.18        57.02 o                         
  -2 -12 -16         22.34         52.42        65.97 o                         
  -1 -12 -16        152.53        310.64       103.56 o                         
   0 -12 -16         79.10         40.91        54.46 o                         
   1 -12 -16         96.91         28.89        51.65 o                         
   2 -12 -16         47.11         38.35        57.28 o                         
 -10 -11 -16         49.07         29.40        57.53 o                         
  -9 -11 -16        134.29        212.97        93.07 o                         
  -8 -11 -16         52.26        136.00        80.29 o                         
  -7 -11 -16        152.85        155.18        84.89 o                         
  -6 -11 -16          4.42         24.29        56.00 o                         
  -5 -11 -16         31.67          6.65        56.00 o                         
  -4 -11 -16          2.87        -23.01        49.35 o                         
  -3 -11 -16          4.72         59.58        68.27 o                         
  -2 -11 -16          6.65          7.93        49.35 o                         
  -1 -11 -16         98.40         64.18        60.09 o                         
   0 -11 -16         18.91         -9.46        43.98 o                         
   1 -11 -16          6.86         37.08        58.55 o                         
   2 -11 -16        170.14        228.31        88.98 o                         
   3 -11 -16         48.68         24.80        56.25 o                         
 -11 -10 -16         42.19         21.48        63.67 o                         
 -10 -10 -16        183.84        104.83        75.69 o                         
  -9 -10 -16        139.67        102.02        80.29 o                         
  -8 -10 -16         54.54         67.76        59.32 o                         
  -7 -10 -16         13.05        -27.61        52.42 o                         
  -6 -10 -16         84.67         64.69        70.83 o                         
  -5 -10 -16         11.13         16.88        51.65 o                         
  -4 -10 -16        189.42        239.30        89.24 o                         
  -3 -10 -16         16.70         32.73        58.55 o                         
  -2 -10 -16         24.95         97.67        62.13 o                         
  -1 -10 -16          5.61        -19.94        47.56 o                         
   0 -10 -16        109.50        111.74        59.83 o                         
   1 -10 -16         58.06          4.60        55.74 o                         
   2 -10 -16        164.29        326.50       105.09 o                         
   3 -10 -16         50.97          0.26        51.91 o                         
 -11  -9 -16         64.75        165.92        82.33 o                         
 -10  -9 -16        231.01        109.44        74.41 o                         
  -9  -9 -16        345.66        397.81       108.16 o                         
  -8  -9 -16        220.43        149.81        79.52 o                         
  -7  -9 -16         35.04         67.76        66.22 o                         
  -6  -9 -16         33.92        107.39        77.22 o                         
  -5  -9 -16          5.31          8.69        47.81 o                         
  -4  -9 -16         98.56        201.97        77.99 o                         
  -3  -9 -16         28.61         39.63        53.44 o                         
  -2  -9 -16        179.16        184.59        88.98 o                         
  -1  -9 -16         74.11          6.90        54.97 o                         
   0  -9 -16        471.54        395.51       104.83 o                         
   1  -9 -16         97.56        140.09        76.71 o                         
   2  -9 -16          7.27         62.39        55.74 o                         
   3  -9 -16         60.71         59.32        57.02 o                         
   4  -9 -16         88.27        126.57        71.59 o                         
 -11  -8 -16          7.94         -4.60        62.64 o                         
 -10  -8 -16         27.66        -20.97        58.04 o                         
  -9  -8 -16         11.15         50.37        61.62 o                         
  -8  -8 -16        103.50        229.08        85.15 o                         
  -7  -8 -16         73.58         96.40        65.71 o                         
  -6  -8 -16        236.27        196.09        83.87 o                         
  -5  -8 -16         51.58         66.48        61.62 o                         
  -4  -8 -16         21.13         -3.84        51.14 o                         
  -3  -8 -16          6.01        -15.85        45.00 o                         
  -2  -8 -16          9.14         72.36        75.17 o                         
  -1  -8 -16        159.30        149.04        74.15 o                         
   0  -8 -16        447.91        397.55       102.28 o                         
   1  -8 -16        352.18        272.54        91.03 o                         
   2  -8 -16        134.90        151.60        72.36 o                         
   3  -8 -16         21.57         74.92        62.13 o                         
   4  -8 -16         14.77         72.11        57.28 o                         
   5  -8 -16          3.60         66.74        63.67 o                         
 -11  -7 -16         17.31         10.23        49.09 o                         
 -10  -7 -16         27.04         61.11        64.18 o                         
  -9  -7 -16         34.29         21.48        59.58 o                         
  -8  -7 -16        156.06        172.31        81.31 o                         
  -7  -7 -16         75.07        113.02        70.32 o                         
  -6  -7 -16          4.35         90.52        64.18 o                         
  -5  -7 -16        289.29        261.29        83.36 o                         
  -4  -7 -16        190.40        157.48        73.64 o                         
  -3  -7 -16         20.94         92.31        73.90 o                         
  -2  -7 -16         35.56         31.96        55.49 o                         
  -1  -7 -16          7.93         31.96        59.07 o                         
   0  -7 -16        303.70        260.01        91.54 o                         
   1  -7 -16        185.15        172.57        77.73 o                         
   2  -7 -16        281.54        233.17        83.87 o                         
   3  -7 -16          3.70        -13.81        45.77 o                         
   4  -7 -16         32.00         28.13        51.91 o                         
   5  -7 -16         28.55          3.07        46.02 o                         
 -11  -6 -16          9.66          3.07        51.39 o                         
 -10  -6 -16         86.56         37.84        65.97 o                         
  -9  -6 -16         16.12         10.74        55.74 o                         
  -8  -6 -16         98.73         80.29        62.90 o                         
  -7  -6 -16         13.51        -43.47        43.47 o                         
  -6  -6 -16          6.10        -38.10        38.10 o                         
  -5  -6 -16        862.48       1078.41       137.28 o                         
  -4  -6 -16        898.61       1041.08       127.08 o                         
  -3  -6 -16         47.40         66.48        64.43 o                         
  -2  -6 -16         17.63         42.96        56.25 o                         
  -1  -6 -16         40.50         47.05        58.04 o                         
   0  -6 -16        197.37        189.19        75.17 o                         
   1  -6 -16        213.34        187.14        83.10 o                         
   2  -6 -16        255.78         66.74        58.81 o                         
   3  -6 -16        194.65        188.42        78.50 o                         
   4  -6 -16         42.26         32.47        56.25 o                         
   5  -6 -16          1.04         42.19        58.30 o                         
   6  -6 -16          0.95        -44.75        44.75 o                         
 -11  -5 -16         91.69        116.60        75.17 o                         
 -10  -5 -16        136.22        179.73        85.91 o                         
  -9  -5 -16          2.52        -25.06        49.35 o                         
  -8  -5 -16          4.82         61.37        61.11 o                         
  -7  -5 -16         39.38         78.75        62.64 o                         
  -6  -5 -16        152.71        189.44        79.78 o                         
  -5  -5 -16        119.08         46.54        55.74 o                         
  -4  -5 -16       1050.63       1074.32       133.96 o                         
  -3  -5 -16        876.31       1052.84       132.94 o                         
  -2  -5 -16        142.44        121.20        74.66 o                         
  -1  -5 -16        126.58        352.32       112.76 o                         
   0  -5 -16        331.69        456.11       111.23 o                         
   1  -5 -16        129.04         43.98        51.65 o                         
   2  -5 -16         12.66        -20.71        38.61 o                         
   3  -5 -16         72.09         59.58        59.83 o                         
   4  -5 -16         54.90         26.59        48.84 o                         
   5  -5 -16         55.95         34.01        58.04 o                         
   6  -5 -16          2.00         29.66        61.37 o                         
 -11  -4 -16         10.39          2.05        53.70 o                         
 -10  -4 -16         20.50         56.51        61.62 o                         
  -9  -4 -16         55.00         28.64        55.23 o                         
  -8  -4 -16         22.02        148.53        74.92 o                         
  -7  -4 -16         16.05        124.52        66.22 o                         
  -6  -4 -16        292.21        246.97        88.47 o                         
  -5  -4 -16        299.39        352.83        99.72 o                         
  -4  -4 -16        212.11        113.78        65.46 o                         
  -3  -4 -16         59.72         24.55        55.23 o                         
  -2  -4 -16         87.66         86.42        59.32 o                         
  -1  -4 -16        331.78        370.99       106.37 o                         
   0  -4 -16        271.33        284.31        84.12 o                         
   1  -4 -16        122.15         46.02        49.60 o                         
   2  -4 -16         53.99        128.59        71.59 o                         
   3  -4 -16         61.50        -24.29        45.26 o                         
   4  -4 -16         11.92        -38.10        41.68 o                         
   5  -4 -16          6.85         32.47        50.37 o                         
   6  -4 -16         12.27         46.28        53.18 o                         
   7  -4 -16          6.77         42.19        58.04 o                         
 -10  -3 -16         99.64        222.43        88.21 o                         
  -9  -3 -16         25.39          4.35        50.88 o                         
  -8  -3 -16         75.98        132.42        72.62 o                         
  -7  -3 -16         96.36        115.32        68.27 o                         
  -6  -3 -16        375.09        455.59       110.97 o                         
  -5  -3 -16        375.23        254.39        83.87 o                         
  -4  -3 -16         34.80         -4.60        46.02 o                         
  -3  -3 -16        133.96        116.60        62.13 o                         
  -2  -3 -16         80.20        -17.64        49.60 o                         
  -1  -3 -16         72.23         70.06        49.60 o                         
   0  -3 -16         15.45         74.41        57.28 o                         
   1  -3 -16        132.57         91.79        59.07 o                         
   2  -3 -16          7.30         10.99        49.09 o                         
   3  -3 -16         30.18         16.88        57.79 o                         
   4  -3 -16         17.13         34.26        56.00 o                         
   5  -3 -16          9.41         98.95        65.97 o                         
   6  -3 -16        266.98        165.66        72.36 o                         
   7  -3 -16        117.85         34.26        65.20 o                         
 -10  -2 -16        149.67        138.05        74.66 o                         
  -9  -2 -16          8.26         79.01        64.43 o                         
  -8  -2 -16         25.49         71.59        53.95 o                         
  -7  -2 -16        165.75        250.30        85.40 o                         
  -6  -2 -16        318.76        306.04        86.68 o                         
  -5  -2 -16        345.68        332.12        96.14 o                         
  -4  -2 -16         16.65        136.51        65.71 o                         
  -3  -2 -16         49.77         11.51        47.30 o                         
  -2  -2 -16        129.19        143.07        77.21 o                         
  -1  -2 -16         20.88         53.18        57.79 o                         
   0  -2 -16        145.94        325.73        90.00 o                         
   1  -2 -16        233.94        335.96        92.31 o                         
   2  -2 -16        119.02         63.16        58.30 o                         
   3  -2 -16         34.35         64.43        58.55 o                         
   4  -2 -16          0.18         58.55        59.07 o                         
   5  -2 -16          8.04         -1.28        50.37 o                         
   6  -2 -16         35.77         70.83        59.07 o                         
   7  -2 -16         93.29         37.59        55.74 o                         
 -10  -1 -16        122.16        151.35        75.69 o                         
  -9  -1 -16         27.24         38.87        59.07 o                         
  -8  -1 -16         91.69         69.29        58.81 o                         
  -7  -1 -16          8.78        -30.17        48.84 o                         
  -6  -1 -16        277.61        225.75        80.54 o                         
  -5  -1 -16        694.25        664.47       103.81 o                         
  -4  -1 -16         39.38        -28.89        28.89 o                         
  -3  -1 -16          3.76         19.63        28.92 o                         
  -2  -1 -16        171.35        189.05        50.65 o                         
  -1  -1 -16         23.69        -17.84        17.84 o                         
   0  -1 -16         31.76         29.92        57.28 o                         
   1  -1 -16         50.41         14.83        47.30 o                         
   2  -1 -16         66.97         -0.77        45.51 o                         
   3  -1 -16        141.88        159.53        77.48 o                         
   4  -1 -16        149.34        137.28        66.74 o                         
   5  -1 -16         70.30          5.37        56.51 o                         
   6  -1 -16         69.49        161.06        79.78 o                         
   7  -1 -16         23.69        -49.09        49.09 o                         
   8  -1 -16         17.11         26.08        59.07 o                         
  -9   0 -16         20.39          3.07        53.18 o                         
  -8   0 -16         19.66         42.96        58.81 o                         
  -7   0 -16          2.11        -22.25        51.91 o                         
  -6   0 -16         25.31         11.51        51.14 o                         
  -5   0 -16         20.61         37.59        54.97 o                         
  -4   0 -16         28.52         27.61        58.04 o                         
  -3   0 -16         19.91         15.62        32.73 o                         
  -2   0 -16         31.38        -12.49        28.25 o                         
  -1   0 -16         21.83         31.89        37.08 o                         
   0   0 -16          1.56         -2.05        45.00 o                         
   1   0 -16         13.03         27.61        53.70 o                         
   2   0 -16        119.13         77.99        57.02 o                         
   3   0 -16         88.17        130.12        72.11 o                         
   4   0 -16        268.89        271.52        87.19 o                         
   5   0 -16        324.55        264.87        93.07 o                         
   6   0 -16        119.36        141.63        73.13 o                         
   7   0 -16         35.75         44.75        58.04 o                         
   8   0 -16          9.13         24.29        59.83 o                         
  -7   1 -16         36.47         83.10        64.69 o                         
  -6   1 -16         42.04         33.75        52.67 o                         
  -5   1 -16         85.25         61.61        39.50 o                         
  -4   1 -16        285.88        248.56        53.39 o                         
  -3   1 -16        116.32        100.03        43.20 o                         
  -2   1 -16         42.38         40.22        35.52 o                         
  -1   1 -16        137.49        115.12        40.59 o                         
   0   1 -16        216.89        240.62       106.75 o                         
   1   1 -16         66.42         72.11        58.04 o                         
   2   1 -16         35.19         14.06        46.28 o                         
   3   1 -16        116.45        147.25        68.53 o                         
   4   1 -16        629.49        819.17       120.43 o                         
   5   1 -16        503.25        460.45       110.46 o                         
   6   1 -16        333.85        302.20        98.70 o                         
   7   1 -16         54.45         78.75        68.53 o                         
   8   1 -16          4.87        -24.55        53.18 o                         
  -8   2 -16         17.74          8.44        44.75 o                         
  -7   2 -16        166.55        163.11        68.53 o                         
  -6   2 -16        257.76        334.83        70.27 o                         
  -5   2 -16         67.55         50.90        74.39 o                         
  -4   2 -16        147.38        163.62        63.91 o                         
  -3   2 -16         13.18         21.48        43.47 o                         
  -2   2 -16         19.54         26.16        32.35 o                         
  -1   2 -16        382.45        468.02       173.60 o                         
   0   2 -16        218.59        153.00        99.07 o                         
   1   2 -16        115.60         59.32        57.28 o                         
   2   2 -16         38.21        122.73        63.16 o                         
   3   2 -16         17.95         58.55        54.97 o                         
   4   2 -16          7.32          3.07        49.09 o                         
   5   2 -16        120.61        156.71        74.66 o                         
   6   2 -16        226.12        134.21        77.48 o                         
   7   2 -16         26.91         95.12        64.43 o                         
   8   2 -16          3.57        107.90        70.32 o                         
  -8   3 -16         33.17         64.43        56.25 o                         
  -7   3 -16         89.10         81.82        61.37 o                         
  -6   3 -16         64.59         90.77        58.55 o                         
  -5   3 -16         60.85         84.89        52.42 o                         
  -4   3 -16         47.48         50.72        39.72 o                         
  -3   3 -16         31.92         65.40        38.84 o                         
  -2   3 -16          7.84         -5.12        31.83 o                         
  -1   3 -16         84.95         71.84        39.57 o                         
   0   3 -16        368.66        590.62       129.24 o                         
   1   3 -16        571.16        660.69        65.86 o                         
   2   3 -16        157.59        224.98        76.71 o                         
   3   3 -16         13.58         21.99        49.86 o                         
   4   3 -16         76.36         -3.84        46.02 o                         
   5   3 -16         62.64        110.20        60.09 o                         
   6   3 -16          7.42        -21.48        45.51 o                         
   7   3 -16         19.98        -31.71        46.79 o                         
   8   3 -16          8.74          0.51        52.16 o                         
  -7   4 -16          2.59         68.53        65.46 o                         
  -6   4 -16        117.14         93.07        59.32 o                         
  -5   4 -16        101.74         49.86        60.34 o                         
  -4   4 -16         42.69        114.55        63.92 o                         
  -3   4 -16        266.11        195.84        66.22 o                         
  -2   4 -16         34.80         19.84        37.08 o                         
  -1   4 -16        113.64        108.17        42.82 o                         
   0   4 -16        284.25        293.84        68.53 o                         
   1   4 -16        101.28         93.00        74.01 o                         
   2   4 -16         72.05        176.66        70.32 o                         
   3   4 -16        138.36        169.76        70.06 o                         
   4   4 -16        196.01         65.46        54.97 o                         
   5   4 -16         25.47        -31.71        48.07 o                         
   6   4 -16         35.53         46.28        57.28 o                         
   7   4 -16        232.52        193.28        86.17 o                         
   8   4 -16         88.92        156.97        76.20 o                         
  -6   5 -16         33.74          1.28        47.30 o                         
  -5   5 -16          6.09         24.55        55.49 o                         
  -4   5 -16         24.34        -35.80        35.80 o                         
  -3   5 -16        192.05        206.83        75.43 o                         
  -2   5 -16        308.38        385.79        92.82 o                         
  -1   5 -16        296.27        437.44        95.89 o                         
   0   5 -16         40.72         -6.14        41.93 o                         
   1   5 -16          2.66         16.06        32.72 o                         
   2   5 -16          1.84         24.34        32.19 o                         
   3   5 -16         16.82         27.10        55.23 o                         
   4   5 -16         68.99         75.43        52.42 o                         
   5   5 -16        171.99        181.52        77.73 o                         
   6   5 -16          8.54          5.11        49.35 o                         
   7   5 -16         47.16         34.26        57.53 o                         
   8   5 -16          3.04         34.01        61.88 o                         
  -6   6 -16         38.34         38.61        55.74 o                         
  -5   6 -16         25.94         56.00        57.02 o                         
  -4   6 -16         46.15        -18.92        45.00 o                         
  -3   6 -16          9.25          0.51        49.60 o                         
  -2   6 -16        309.06        234.96        79.01 o                         
  -1   6 -16        324.02        241.86        82.33 o                         
   0   6 -16         57.50         57.02        59.83 o                         
   1   6 -16          2.17         -0.77        43.98 o                         
   2   6 -16         55.54        112.25        53.18 o                         
   3   6 -16          9.35         46.28        55.23 o                         
   4   6 -16        128.47        149.81        73.38 o                         
   5   6 -16         15.22         -5.88        41.93 o                         
   6   6 -16         19.92         44.49        56.76 o                         
   7   6 -16          5.05         31.71        56.76 o                         
  -5   7 -16         23.50        -13.55        50.88 o                         
  -4   7 -16          2.84        -29.15        47.81 o                         
  -3   7 -16         84.96        114.81        77.99 o                         
  -2   7 -16         86.92         97.67        63.92 o                         
  -1   7 -16        341.91        372.01        88.73 o                         
   0   7 -16         67.20         54.72        58.30 o                         
   1   7 -16          8.02         13.55        44.49 o                         
   2   7 -16          1.31         33.75        48.84 o                         
   3   7 -16         24.05         61.37        48.58 o                         
   5   7 -16         62.51         -0.26        68.78 o                         
   6   7 -16          3.33         -2.30        43.72 o                         
   7   7 -16          5.96         31.96        58.55 o                         
  -3   8 -16          2.59         -7.93        52.16 o                         
  -2   8 -16          8.77          5.88        53.95 o                         
  -1   8 -16         29.43         92.05        66.22 o                         
   0   8 -16         78.67         97.42        69.55 o                         
   1   8 -16         36.26        122.48        63.92 o                         
   2   8 -16         15.53         -6.90        45.51 o                         
   3   8 -16          6.16        -29.15        38.87 o                         
  -2   9 -16          2.94          9.46        50.63 o                         
  -1   9 -16         14.00        -31.45        43.47 o                         
   0   9 -16         10.12         36.56        52.16 o                         
   1   9 -16         27.58         -4.09        48.33 o                         
   2   9 -16         28.75         35.80        54.21 o                         
   3   9 -16         70.94         50.63        47.05 o                         
   4   9 -16        272.35        262.83        83.61 o                         
   0  10 -16         71.12         15.60        53.70 o                         
   1  10 -16         57.27         24.55        54.72 o                         
   2  10 -16         10.33         88.47        55.49 o                         
   3  10 -16         25.21         25.83        45.26 o                         
   4  10 -16        207.58        271.27        76.45 o                         
  -6 -16 -15         75.12         23.78        56.51 o                         
  -5 -16 -15         11.98         -0.26        57.02 o                         
  -9 -15 -15        141.38        120.94        71.34 o                         
  -8 -15 -15         17.13          1.79        62.90 o                         
  -7 -15 -15         43.06         12.27        58.81 o                         
  -6 -15 -15         32.14         14.57        51.14 o                         
  -5 -15 -15         52.99         -5.88        57.53 o                         
  -4 -15 -15         54.91         82.84        70.57 o                         
  -3 -15 -15         57.53         16.62        56.00 o                         
  -2 -15 -15        153.05        279.70       142.14 o                         
 -10 -14 -15        124.58        166.69        84.38 o                         
  -9 -14 -15        133.23        155.44        79.52 o                         
  -8 -14 -15         48.49        -13.81        60.34 o                         
  -7 -14 -15         74.43         29.92        68.01 o                         
  -6 -14 -15         42.65         68.53        64.43 o                         
  -5 -14 -15         66.26        113.78        75.17 o                         
  -4 -14 -15        134.81         46.54        64.69 o                         
  -3 -14 -15        119.80         77.73        71.34 o                         
  -2 -14 -15        132.37        187.14        81.05 o                         
  -1 -14 -15        131.79         70.32        57.79 o                         
   0 -14 -15         19.96        120.94        75.17 o                         
 -10 -13 -15         65.45         31.71        53.70 o                         
  -9 -13 -15         95.53         45.51        68.53 o                         
  -8 -13 -15        259.63        159.53        83.61 o                         
  -7 -13 -15        172.08        200.95        88.21 o                         
  -6 -13 -15        217.28        176.15        85.15 o                         
  -5 -13 -15        291.39        348.74       103.81 o                         
  -4 -13 -15        552.61        738.88       119.41 o                         
  -3 -13 -15        428.85        554.29       131.15 o                         
  -2 -13 -15          8.53        -25.83        43.98 o                         
  -1 -13 -15         12.44        -15.60        42.70 o                         
   0 -13 -15        125.06         49.86        58.04 o                         
   1 -13 -15        116.70        130.38        75.69 o                         
   2 -13 -15          3.82        -42.70        42.70 o                         
 -11 -12 -15         18.11         28.38        58.55 o                         
 -10 -12 -15        118.69        185.10        77.73 o                         
  -9 -12 -15        175.11         99.46        71.59 o                         
  -8 -12 -15         29.42         57.53        66.22 o                         
  -7 -12 -15         31.15        -42.19        44.75 o                         
  -6 -12 -15        142.91        156.71        84.38 o                         
  -5 -12 -15        283.70        219.36        81.05 o                         
  -4 -12 -15        124.77        121.71        71.34 o                         
  -3 -12 -15          7.59         25.57        53.95 o                         
  -2 -12 -15          3.07        -41.42        41.42 o                         
  -1 -12 -15        221.10        248.25        88.73 o                         
   0 -12 -15          2.80         -5.37        45.00 o                         
   1 -12 -15         81.14         86.94        60.09 o                         
   2 -12 -15          5.90         51.83        39.19 o                         
   3 -12 -15         42.89         49.48        43.63 o                         
 -11 -11 -15        216.01        344.39       108.41 o                         
 -10 -11 -15        165.42        220.89        92.05 o                         
  -9 -11 -15        193.26        172.57        84.12 o                         
  -8 -11 -15         84.14         38.61        65.20 o                         
  -7 -11 -15         17.59        -25.06        41.42 o                         
  -6 -11 -15         13.52        -28.89        49.86 o                         
  -5 -11 -15        495.38        574.24       127.34 o                         
  -4 -11 -15        476.50        459.43       109.95 o                         
  -3 -11 -15        104.38         79.78        76.20 o                         
  -2 -11 -15         33.06          9.97        58.81 o                         
  -1 -11 -15        288.14        159.53        73.90 o                         
   0 -11 -15          8.53         14.32        49.35 o                         
   1 -11 -15         48.93        -37.59        37.59 o                         
   2 -11 -15          3.02        -28.11        28.11 o                         
   3 -11 -15         13.03        -22.84        33.59 o                         
   4 -11 -15          3.10          8.18        48.84 o                         
 -12 -10 -15          4.62         -5.88        57.02 o                         
 -11 -10 -15        171.68        208.36        85.91 o                         
 -10 -10 -15        361.65        456.11       115.57 o                         
  -9 -10 -15        306.28        278.17        91.54 o                         
  -8 -10 -15         64.18         76.45        63.41 o                         
  -7 -10 -15        172.93        185.61        85.91 o                         
  -6 -10 -15         55.25        -42.45        42.45 o                         
  -5 -10 -15         15.54         34.52        61.37 o                         
  -4 -10 -15        329.51        503.67       118.13 o                         
  -3 -10 -15         96.45         10.23        53.70 o                         
  -2 -10 -15         20.14        115.57        70.57 o                         
  -1 -10 -15         34.58        -41.93        41.93 o                         
   0 -10 -15         27.61         31.71        54.72 o                         
   1 -10 -15          2.54        -37.59        38.87 o                         
   2 -10 -15         22.04         12.28        58.55 o                         
   3 -10 -15         27.02         38.40        37.50 o                         
   4 -10 -15        104.95        108.16        69.04 o                         
 -12  -9 -15          3.69         26.59        60.09 o                         
 -11  -9 -15        110.56        252.60        94.61 o                         
 -10  -9 -15        748.30       1227.20       146.23 o                         
  -9  -9 -15        489.75        618.47       127.34 o                         
  -8  -9 -15        335.79        384.51       100.49 o                         
  -7  -9 -15        234.32        315.76       105.35 o                         
  -6  -9 -15        170.41        192.77        81.57 o                         
  -5  -9 -15         18.24          8.18        53.70 o                         
  -4  -9 -15         45.41         41.68        55.74 o                         
  -3  -9 -15         64.02        219.36        86.17 o                         
  -2  -9 -15         79.07         57.02        64.69 o                         
  -1  -9 -15         51.71         52.93        56.76 o                         
   0  -9 -15         73.07         10.74        58.30 o                         
   1  -9 -15        230.53        187.91        73.90 o                         
   2  -9 -15          9.24         44.49        32.74 o                         
   3  -9 -15         22.61        -27.87        40.66 o                         
   4  -9 -15         10.58        -14.57        42.45 o                         
   5  -9 -15        210.86        296.32        91.79 o                         
 -12  -8 -15         85.74        100.49        71.08 o                         
 -11  -8 -15         34.44        -22.25        56.25 o                         
 -10  -8 -15          9.55         34.01        56.00 o                         
  -9  -8 -15         53.72         68.27        66.99 o                         
  -8  -8 -15         27.22         81.31        66.74 o                         
  -7  -8 -15         98.21        119.41        72.87 o                         
  -6  -8 -15         53.06         19.43        57.28 o                         
  -5  -8 -15         39.52         87.45        69.04 o                         
  -4  -8 -15         69.78          6.65        49.09 o                         
  -3  -8 -15        104.36        148.02        71.34 o                         
  -2  -8 -15        484.79        670.10       111.74 o                         
  -1  -8 -15         22.35         44.75        55.74 o                         
   0  -8 -15        303.24        217.06        76.71 o                         
   1  -8 -15        329.09        289.68        85.66 o                         
   2  -8 -15          1.16        -29.15        40.40 o                         
   3  -8 -15         11.62         50.37        54.97 o                         
   4  -8 -15         15.23        -29.66        36.05 o                         
   5  -8 -15        121.40        128.08        67.50 o                         
   6  -8 -15        212.72        132.94        75.94 o                         
 -12  -7 -15        253.57        255.92        92.05 o                         
 -11  -7 -15        171.75         52.42        56.51 o                         
 -10  -7 -15        191.89        113.02        75.43 o                         
  -9  -7 -15         18.93         71.59        69.55 o                         
  -8  -7 -15         94.41         69.04        68.53 o                         
  -7  -7 -15         75.54         54.46        60.34 o                         
  -6  -7 -15         97.00        161.83        83.87 o                         
  -5  -7 -15        357.51        327.26        88.73 o                         
  -4  -7 -15         67.33         25.06        52.16 o                         
  -3  -7 -15         62.18         -9.46        43.98 o                         
  -2  -7 -15         24.26         -0.26        50.88 o                         
  -1  -7 -15         37.78         51.65        58.55 o                         
   0  -7 -15        467.80        806.38       114.55 o                         
   1  -7 -15        364.04        415.45       102.79 o                         
   2  -7 -15         60.27         68.01        60.34 o                         
   3  -7 -15          2.92         -1.79        45.51 o                         
   4  -7 -15          1.78        -19.18        39.89 o                         
   5  -7 -15          3.83        -38.87        39.63 o                         
   6  -7 -15          8.32        -24.80        48.58 o                         
 -12  -6 -15         26.54         59.07        64.43 o                         
 -11  -6 -15        119.44        145.21        69.04 o                         
 -10  -6 -15        323.99        429.51       106.88 o                         
  -9  -6 -15         11.41         13.81        57.53 o                         
  -8  -6 -15        207.42        235.72        80.29 o                         
  -7  -6 -15         48.68         36.05        50.63 o                         
  -6  -6 -15          0.21        -22.76        46.79 o                         
  -5  -6 -15        185.25        215.78        73.13 o                         
  -4  -6 -15         71.11        113.02        70.57 o                         
  -3  -6 -15         13.23        -36.82        36.82 o                         
  -2  -6 -15         46.97         93.07        65.20 o                         
  -1  -6 -15          9.72        -30.94        30.94 o                         
   0  -6 -15        256.39        289.68        86.68 o                         
   1  -6 -15        274.12        253.11        81.57 o                         
   2  -6 -15        200.56        273.06        84.38 o                         
   3  -6 -15        144.17        261.55        92.82 o                         
   4  -6 -15        225.46        178.96        73.90 o                         
   5  -6 -15        203.56        233.42        85.91 o                         
   6  -6 -15         27.57         12.53        51.14 o                         
   7  -6 -15          0.20        -14.57        51.91 o                         
 -12  -5 -15          0.89        -23.01        53.18 o                         
 -11  -5 -15         12.00         28.89        58.81 o                         
 -10  -5 -15        296.66        333.65        98.19 o                         
  -9  -5 -15        362.08        462.24       109.18 o                         
  -8  -5 -15         29.32         65.97        59.83 o                         
  -7  -5 -15        138.40        230.35        81.31 o                         
  -6  -5 -15        188.66        338.51        93.84 o                         
  -5  -5 -15        294.90        202.74        73.64 o                         
  -4  -5 -15        525.58        602.36        99.46 o                         
  -3  -5 -15         92.85        161.32        69.55 o                         
  -2  -5 -15        168.14        204.27        77.48 o                         
  -1  -5 -15        989.26        928.07       122.99 o                         
   0  -5 -15        127.06        256.95        84.38 o                         
   1  -5 -15          4.38        128.59        65.46 o                         
   2  -5 -15         24.88        110.20        58.55 o                         
   3  -5 -15         53.35        -23.78        43.47 o                         
   4  -5 -15        163.96         95.12        66.74 o                         
   5  -5 -15         60.39         21.22        50.37 o                         
   6  -5 -15         13.95        -28.38        35.03 o                         
   7  -5 -15          6.15        -11.76        45.00 o                         
 -11  -4 -15         38.15          9.46        61.62 o                         
 -10  -4 -15         11.95         22.76        55.49 o                         
  -9  -4 -15         82.36          2.05        47.30 o                         
  -8  -4 -15         43.02        -13.55        47.81 o                         
  -7  -4 -15          4.68         32.22        51.91 o                         
  -6  -4 -15        198.33        255.41        87.19 o                         
  -5  -4 -15         46.41         19.18        43.98 o                         
  -4  -4 -15         56.34         30.68        52.42 o                         
  -3  -4 -15        233.46        239.30        76.71 o                         
  -2  -4 -15        524.05        402.92        92.56 o                         
  -1  -4 -15        877.28       1074.32       128.84 o                         
   0  -4 -15        473.56        488.58       111.23 o                         
   1  -4 -15        130.41         91.54        59.83 o                         
   2  -4 -15        141.40         -9.97        42.45 o                         
   3  -4 -15        188.57        252.34        85.91 o                         
   4  -4 -15         37.81         41.42        45.00 o                         
   5  -4 -15         52.24        104.83        62.13 o                         
   6  -4 -15         79.90        127.82        68.78 o                         
   7  -4 -15         22.05         16.36        52.42 o                         
   8  -4 -15         38.33         42.96        59.58 o                         
 -11  -3 -15         17.37        -46.28        46.28 o                         
 -10  -3 -15         29.66         49.09        59.58 o                         
  -9  -3 -15         34.66         -5.88        50.37 o                         
  -8  -3 -15        250.53        337.23        89.75 o                         
  -7  -3 -15        565.65        639.16        97.42 o                         
  -6  -3 -15        212.36        255.92        86.17 o                         
  -5  -3 -15        573.31        600.57       117.62 o                         
  -4  -3 -15        176.60        183.56        76.45 o                         
  -3  -3 -15         84.23         83.10        58.30 o                         
  -2  -3 -15         27.37         42.70        48.58 o                         
  -1  -3 -15        500.51        583.95       119.15 o                         
   0  -3 -15        949.17       1051.31       125.03 o                         
   1  -3 -15        339.29        349.76        89.24 o                         
   2  -3 -15        336.49        361.01        88.21 o                         
   3  -3 -15        775.82       1067.16       128.59 o                         
   4  -3 -15         34.40        -30.68        30.68 o                         
   5  -3 -15         34.01        -14.57        43.98 o                         
   6  -3 -15         15.94         -0.77        39.12 o                         
   7  -3 -15          1.05          4.09        49.60 o                         
   8  -3 -15         18.31        -11.76        54.97 o                         
 -11  -2 -15          8.86          8.18        56.25 o                         
 -10  -2 -15         31.53         11.51        55.74 o                         
  -9  -2 -15         57.53         47.56        56.76 o                         
  -8  -2 -15         22.47          2.56        50.63 o                         
  -7  -2 -15        173.83        128.59        65.97 o                         
  -6  -2 -15        957.46       1183.48       127.34 o                         
  -5  -2 -15       1241.23       1569.81       142.40 o                         
  -4  -2 -15         80.58         91.79        55.74 o                         
  -3  -2 -15        114.94        141.37        68.78 o                         
  -2  -2 -15         39.15         51.39        55.23 o                         
  -1  -2 -15        208.88         93.30        32.03 o                         
   0  -2 -15        288.66        387.32        94.10 o                         
   1  -2 -15        286.88        212.97        79.78 o                         
   2  -2 -15         97.45         33.24        48.58 o                         
   3  -2 -15        118.31         98.44        54.21 o                         
   4  -2 -15          3.68        -13.55        43.72 o                         
   5  -2 -15         41.60         90.00        67.50 o                         
   6  -2 -15          9.18         33.24        42.70 o                         
   7  -2 -15         45.14        -35.54        49.60 o                         
   8  -2 -15         26.91          0.77        51.39 o                         
 -11  -1 -15        265.14        226.77        87.19 o                         
 -10  -1 -15        232.12        258.74        88.21 o                         
  -9  -1 -15          3.91        -41.17        41.17 o                         
  -8  -1 -15         40.41         11.51        50.88 o                         
  -7  -1 -15        150.28        141.63        68.53 o                         
  -6  -1 -15        595.84        646.83        99.98 o                         
  -5  -1 -15        688.44        753.96       107.14 o                         
  -4  -1 -15        199.70        203.76        73.64 o                         
  -3  -1 -15        167.20        149.30        64.95 o                         
  -2  -1 -15         31.61         36.12        28.81 o                         
  -1  -1 -15          7.81         39.57        42.83 o                         
   0  -1 -15         26.89        -31.19        31.19 o                         
   1  -1 -15         27.28        -30.94        30.94 o                         
   2  -1 -15         62.89         50.88        54.21 o                         
   3  -1 -15          4.40         24.29        50.37 o                         
   4  -1 -15         35.93         75.43        58.30 o                         
   5  -1 -15         15.75         51.65        50.37 o                         
   6  -1 -15          6.40         54.46        59.07 o                         
   7  -1 -15         27.88         -1.02        51.65 o                         
   8  -1 -15          2.18         25.06        52.16 o                         
   9  -1 -15         73.32        116.08        71.85 o                         
 -10   0 -15        148.33         80.29        63.16 o                         
  -9   0 -15        146.36        183.31        75.69 o                         
  -8   0 -15         38.88          4.09        48.58 o                         
  -7   0 -15          6.55        -23.01        42.70 o                         
  -6   0 -15         89.87         33.24        50.37 o                         
  -5   0 -15        322.18        384.51        93.07 o                         
  -4   0 -15         37.79         35.03        46.02 o                         
  -3   0 -15         70.87        113.78        58.04 o                         
  -2   0 -15        915.74       1006.37        73.97 o                         
  -1   0 -15        435.34        431.31        64.04 o                         
   0   0 -15          1.12         13.92        25.05 o                         
   1   0 -15         57.16         35.54        50.37 o                         
   2   0 -15        216.67        342.09        88.73 o                         
   3   0 -15         34.98        107.65        60.34 o                         
   4   0 -15        119.25         86.68        59.32 o                         
   5   0 -15        139.05        121.71        65.97 o                         
   6   0 -15         93.63        109.18        63.92 o                         
   7   0 -15          4.64         56.51        60.86 o                         
   8   0 -15         10.54         -2.81        50.12 o                         
   9   0 -15          0.35          8.69        49.35 o                         
  -8   1 -15        222.68        297.86        84.89 o                         
  -7   1 -15        164.80        228.05        78.50 o                         
  -6   1 -15        246.31        269.99        85.66 o                         
  -5   1 -15         95.61          0.51        49.60 o                         
  -4   1 -15        818.07        829.90       103.56 o                         
  -3   1 -15        415.72        419.81       139.21 o                         
  -2   1 -15         48.84         98.72        40.03 o                         
  -1   1 -15         54.28         21.84        29.35 o                         
   0   1 -15         12.71         -3.65        23.39 o                         
   1   1 -15          2.73        -25.31        25.31 o                         
   2   1 -15        125.14         56.76        53.18 o                         
   3   1 -15         23.73          2.30        46.02 o                         
   4   1 -15         60.86         92.56        65.20 o                         
   5   1 -15        317.14        368.43        94.86 o                         
   6   1 -15        393.92        256.44        85.91 o                         
   7   1 -15         74.88         81.82        63.16 o                         
   8   1 -15         17.09         40.14        61.37 o                         
   9   1 -15          7.16         46.79        69.29 o                         
  -6   2 -15        108.28        123.76        66.22 o                         
  -5   2 -15        103.89        161.02        47.53 o                         
  -4   2 -15        159.32        102.03        74.52 o                         
  -3   2 -15        268.50        264.62       107.39 o                         
  -2   2 -15         67.64         55.40        33.60 o                         
  -1   2 -15        266.88        257.52        49.76 o                         
   0   2 -15        352.66        531.36        56.67 o                         
   1   2 -15        116.31         87.29        38.61 o                         
   2   2 -15          8.66        -30.43        30.43 o                         
   3   2 -15         28.99        -10.99        38.10 o                         
   4   2 -15        220.18        308.09        93.07 o                         
   5   2 -15        385.39        297.35        86.42 o                         
   6   2 -15         74.40         39.63        50.37 o                         
   7   2 -15        126.15        238.03        87.19 o                         
   8   2 -15         97.22         59.07        66.48 o                         
   9   2 -15         32.74         24.80        51.14 o                         
  -9   3 -15          8.63        -18.67        43.98 o                         
  -8   3 -15         41.09         98.70        61.62 o                         
  -7   3 -15         21.84        103.56        61.11 o                         
  -6   3 -15        328.74        465.06        98.19 o                         
  -5   3 -15        261.16        211.94        73.38 o                         
  -4   3 -15        208.99        163.59        47.98 o                         
  -3   3 -15        115.43         81.30        39.05 o                         
  -2   3 -15         31.67         45.48        35.23 o                         
  -1   3 -15        154.92        138.24        41.76 o                         
   0   3 -15        184.14        225.45        57.79 o                         
   1   3 -15         39.98         -8.22        27.39 o                         
   2   3 -15         46.00         10.46        25.19 o                         
   3   3 -15        174.64        210.67        76.71 o                         
   4   3 -15         41.28         30.94        51.91 o                         
   5   3 -15         17.66         66.74        51.91 o                         
   6   3 -15         41.01         62.13        61.11 o                         
   7   3 -15         59.20         13.30        53.70 o                         
   8   3 -15         77.83          6.65        50.37 o                         
   9   3 -15        212.51        152.11        85.91 o                         
  -8   4 -15         21.48         57.02        55.49 o                         
  -7   4 -15         23.62         36.05        57.79 o                         
  -6   4 -15        185.97        140.86        68.78 o                         
  -5   4 -15         24.61         -0.26        49.09 o                         
  -4   4 -15         12.15        -17.90        39.63 o                         
  -3   4 -15         47.54         77.48        47.30 o                         
  -2   4 -15         94.68        149.23        42.63 o                         
  -1   4 -15        113.97        173.90        44.45 o                         
   0   4 -15         86.13         75.26        39.50 o                         
   1   4 -15         90.02        145.17        41.67 o                         
   2   4 -15        502.95        535.38        72.87 o                         
   3   4 -15        607.74        715.10       102.53 o                         
   4   4 -15        153.19         73.90        56.00 o                         
   5   4 -15        194.13        122.99        64.95 o                         
   6   4 -15         10.43         -4.86        47.81 o                         
   7   4 -15         29.70         24.04        50.37 o                         
   8   4 -15         10.79         72.11        66.99 o                         
   9   4 -15         98.64         93.58        68.78 o                         
  -7   5 -15          7.48         43.72        60.34 o                         
  -6   5 -15         12.09        -10.74        48.58 o                         
  -5   5 -15          0.36         60.60        55.49 o                         
  -4   5 -15          4.75         26.08        42.70 o                         
  -3   5 -15         39.04         90.00        51.65 o                         
  -2   5 -15        141.58         36.31        44.24 o                         
  -1   5 -15        121.22        199.67        67.25 o                         
   0   5 -15         10.85         63.35        37.54 o                         
   1   5 -15          1.85          2.20        30.17 o                         
   2   5 -15         25.68         40.43        31.32 o                         
   3   5 -15         96.76        107.17        38.46 o                         
   4   5 -15        100.35        172.06        69.29 o                         
   5   5 -15        119.13         87.96        62.39 o                         
   6   5 -15         72.02         38.10        54.21 o                         
   7   5 -15         38.99         15.60        51.91 o                         
   8   5 -15         50.27         10.74        51.91 o                         
   9   5 -15          0.57        109.18        76.45 o                         
  -7   6 -15        207.27        163.62        73.64 o                         
  -6   6 -15         76.29         75.17        57.28 o                         
  -5   6 -15         27.23          2.56        48.33 o                         
  -4   6 -15         12.83        -19.43        37.59 o                         
  -3   6 -15        176.67        180.75        70.83 o                         
  -2   6 -15        586.42        735.81       102.02 o                         
  -1   6 -15        327.83        244.16        80.03 o                         
   0   6 -15        155.24        271.78        79.52 o                         
   1   6 -15         51.30         52.42        51.14 o                         
   2   6 -15         51.34         44.62        35.06 o                         
   3   6 -15          7.39          4.79        29.20 o                         
   4   6 -15          7.52        -13.81        42.19 o                         
   5   6 -15        170.92         79.52        60.09 o                         
   6   6 -15          4.22         47.56        54.46 o                         
   7   6 -15         93.42        103.56        64.69 o                         
   8   6 -15          9.08         69.04        63.16 o                         
   9   6 -15         29.61        136.26        76.96 o                         
  -6   7 -15        205.44        291.72        93.33 o                         
  -5   7 -15         26.14          4.09        51.65 o                         
  -4   7 -15         28.84         68.01        61.88 o                         
  -3   7 -15        206.04        203.25        79.78 o                         
  -2   7 -15        290.36        178.70        69.80 o                         
  -1   7 -15        762.03        866.72       113.78 o                         
   0   7 -15        254.07        253.11        77.73 o                         
   1   7 -15        159.69        257.46        78.75 o                         
   2   7 -15         73.62         91.54        58.55 o                         
   3   7 -15         35.28        -10.48        40.14 o                         
   4   7 -15          3.92         32.12        30.90 o                         
   5   7 -15         71.40        129.10        66.74 o                         
   6   7 -15          8.24         26.59        54.97 o                         
   7   7 -15         31.61          5.63        53.18 o                         
   8   7 -15          6.43        -20.46        47.81 o                         
  -5   8 -15        124.39        134.98        78.24 o                         
  -4   8 -15          1.17         61.88        68.01 o                         
  -3   8 -15         52.75         29.40        61.88 o                         
  -2   8 -15        156.78        190.98        74.15 o                         
  -1   8 -15        309.62        227.03        79.52 o                         
   0   8 -15         58.12         39.89        58.30 o                         
   1   8 -15         17.94         -6.39        45.00 o                         
   2   8 -15        128.20        203.51        71.08 o                         
   3   8 -15        148.72        194.81        64.69 o                         
   4   8 -15         30.84         89.24        50.88 o                         
   7   8 -15          1.13        -15.60        51.91 o                         
   8   8 -15          4.71          5.37        55.23 o                         
  -4   9 -15         54.18         39.63        55.74 o                         
  -3   9 -15         27.39         -3.32        54.46 o                         
  -2   9 -15         93.53         16.36        53.95 o                         
  -1   9 -15          4.14         35.80        54.21 o                         
   0   9 -15         33.37         16.11        45.51 o                         
   1   9 -15          8.52          3.32        46.28 o                         
   2   9 -15          8.60        -39.12        39.12 o                         
   3   9 -15         27.71         14.57        45.26 o                         
   4   9 -15          5.26         64.95        43.47 o                         
  -2  10 -15         67.27        226.26        85.15 o                         
  -1  10 -15         12.58         -6.90        49.86 o                         
   0  10 -15         59.10        172.82        76.71 o                         
   1  10 -15         28.56         59.83        55.49 o                         
   2  10 -15         28.94         23.27        54.72 o                         
   3  10 -15          5.25         -6.39        40.14 o                         
   4  10 -15         43.85         92.05        50.63 o                         
   5  10 -15         26.15        114.81        59.58 o                         
   0  11 -15          6.07        -12.53        50.12 o                         
   1  11 -15          2.72         50.63        52.93 o                         
   2  11 -15         72.83        157.23        65.20 o                         
   3  11 -15        222.14        306.81        85.91 o                         
   4  11 -15        179.67        134.98        60.60 o                         
   5  11 -15        190.09        195.32        70.06 o                         
  -9 -16 -14        252.69        302.72        99.72 o                         
  -8 -16 -14         88.75         55.49        64.95 o                         
  -7 -16 -14        229.08        398.06       110.20 o                         
  -6 -16 -14         19.88         94.61        65.71 o                         
  -5 -16 -14          0.95         -7.16        49.35 o                         
 -10 -15 -14        110.93         41.93        72.62 o                         
  -9 -15 -14         22.22        -19.43        54.72 o                         
  -8 -15 -14         14.96         61.11        68.53 o                         
  -7 -15 -14         10.35         82.33        63.41 o                         
  -6 -15 -14         65.79        291.47        94.86 o                         
  -5 -15 -14         40.99         99.46        66.48 o                         
  -4 -15 -14         78.68        133.70        68.27 o                         
  -3 -15 -14         35.80         94.61        71.08 o                         
   0 -15 -14          2.99        -22.50        52.67 o                         
 -11 -14 -14          0.77        -10.48        51.39 o                         
 -10 -14 -14         20.78          4.09        63.41 o                         
  -9 -14 -14         40.26        138.56        81.31 o                         
  -8 -14 -14          9.26         18.67        52.93 o                         
  -7 -14 -14         34.71        -26.34        51.91 o                         
  -6 -14 -14         55.10         63.41        67.76 o                         
  -5 -14 -14         29.64         39.63        54.72 o                         
  -4 -14 -14        107.69         77.22        63.67 o                         
  -3 -14 -14        107.54        154.16        75.17 o                         
  -2 -14 -14          1.77         -2.56        46.28 o                         
  -1 -14 -14        274.31        263.85        87.45 o                         
   0 -14 -14        359.75        476.31       103.56 o                         
   1 -14 -14        546.26        493.69       108.93 o                         
 -11 -13 -14         14.23         13.81        67.50 o                         
 -10 -13 -14         95.48         82.08        67.25 o                         
  -9 -13 -14         40.34         36.82        62.39 o                         
  -8 -13 -14        133.90        212.20        79.27 o                         
  -7 -13 -14          5.95         32.47        59.58 o                         
  -6 -13 -14        254.55        307.57        96.40 o                         
  -5 -13 -14        149.44         87.45        61.62 o                         
  -4 -13 -14         55.37         37.59        53.95 o                         
  -3 -13 -14          0.20        -39.63        39.63 o                         
  -2 -13 -14          3.33         16.88        50.63 o                         
  -1 -13 -14         84.94         88.47        64.43 o                         
   0 -13 -14          3.29         18.92        33.81 o                         
   1 -13 -14        263.85        362.88        67.47 o                         
   2 -13 -14        161.22         40.14        54.46 o                         
   3 -13 -14          4.01        -12.27        54.21 o                         
 -12 -12 -14          8.96         56.76        69.55 o                         
 -11 -12 -14         52.92         -7.16        50.88 o                         
 -10 -12 -14         38.02         32.98        55.49 o                         
  -9 -12 -14         19.80         19.94        57.79 o                         
  -8 -12 -14         26.32         18.41        53.18 o                         
  -7 -12 -14          2.12        -15.34        51.65 o                         
  -6 -12 -14        184.79        308.60        90.77 o                         
  -5 -12 -14        999.74        974.35       131.91 o                         
  -4 -12 -14        263.71        200.95        76.20 o                         
  -3 -12 -14         47.53         15.09        52.16 o                         
  -2 -12 -14         20.48         67.50        58.81 o                         
  -1 -12 -14         18.31         18.41        49.60 o                         
   0 -12 -14         46.27         80.26        36.92 o                         
   1 -12 -14        105.31         95.96        43.29 o                         
   2 -12 -14         39.07         48.22        36.45 o                         
   3 -12 -14         12.55         -4.34        34.17 o                         
   4 -12 -14         26.38         -3.07        53.18 o                         
 -12 -11 -14          8.67         13.55        47.81 o                         
 -11 -11 -14        288.43        153.13        74.66 o                         
 -10 -11 -14        267.46        277.15        96.91 o                         
  -9 -11 -14        313.40        258.99        91.03 o                         
  -8 -11 -14         60.93         -9.72        51.65 o                         
  -7 -11 -14         27.91        -10.74        50.12 o                         
  -6 -11 -14        221.36        279.45        81.82 o                         
  -5 -11 -14       1054.46       1175.81       139.58 o                         
  -4 -11 -14        493.39        322.92        88.73 o                         
  -3 -11 -14         25.58         48.58        59.58 o                         
  -2 -11 -14         22.11        -16.11        49.09 o                         
  -1 -11 -14         20.33         64.43        51.39 o                         
   0 -11 -14         63.16         50.34        35.97 o                         
   1 -11 -14         34.84         37.28        34.43 o                         
   2 -11 -14          9.64         19.25        33.05 o                         
   3 -11 -14          4.65         11.86        31.76 o                         
   4 -11 -14         14.53         37.37        39.05 o                         
 -12 -10 -14         16.73         67.76        65.20 o                         
 -11 -10 -14        206.42        158.50        80.29 o                         
 -10 -10 -14        435.32        343.12        99.72 o                         
  -9 -10 -14          1.33        -30.68        43.47 o                         
  -8 -10 -14        128.19        131.15        74.92 o                         
  -7 -10 -14          9.16        -20.46        46.54 o                         
  -6 -10 -14         58.61         67.25        59.32 o                         
  -5 -10 -14        177.51        223.45        88.21 o                         
  -4 -10 -14        227.03        244.93        83.61 o                         
  -3 -10 -14        391.20        332.63        88.47 o                         
  -2 -10 -14        122.27        181.77        77.73 o                         
  -1 -10 -14         18.59        -38.10        48.33 o                         
   0 -10 -14         14.14         -9.72        25.66 o                         
   1 -10 -14        274.21        316.35        57.50 o                         
   2 -10 -14         44.35        -16.84        27.02 o                         
   3 -10 -14        131.32        108.44        43.71 o                         
   4 -10 -14          3.48        -26.89        26.89 o                         
   5 -10 -14        172.99        183.76        57.13 o                         
 -12  -9 -14          1.13         14.83        51.65 o                         
 -11  -9 -14         60.81        135.49        75.17 o                         
 -10  -9 -14        177.47        249.28        90.52 o                         
  -9  -9 -14        203.87         53.70        60.09 o                         
  -8  -9 -14        222.56        268.20        89.75 o                         
  -7  -9 -14         41.36        -13.04        49.60 o                         
  -6  -9 -14         78.06         91.79        60.09 o                         
  -5  -9 -14        188.88        215.52        77.48 o                         
  -4  -9 -14         48.03         47.05        52.93 o                         
  -3  -9 -14         94.47        211.69        75.17 o                         
  -2  -9 -14        194.00        142.65        69.55 o                         
  -1  -9 -14        131.40        130.89        66.74 o                         
   0  -9 -14         67.69         67.73        33.14 o                         
   1  -9 -14         14.51         11.56        28.85 o                         
   2  -9 -14         78.61          5.22        30.32 o                         
   3  -9 -14         65.34         86.37        41.09 o                         
   4  -9 -14          5.27        -24.13        27.43 o                         
   5  -9 -14        107.34         80.29        58.04 o                         
   6  -9 -14        200.73         71.08        63.92 o                         
 -12  -8 -14        111.16        119.15        71.85 o                         
 -11  -8 -14        167.57        172.31        89.24 o                         
 -10  -8 -14        207.61        325.73        90.52 o                         
  -9  -8 -14        215.41        257.46        86.94 o                         
  -8  -8 -14        103.80        134.21        65.97 o                         
  -7  -8 -14        145.48        215.01        74.41 o                         
  -6  -8 -14        627.43        755.24       110.20 o                         
  -5  -8 -14        908.40        894.34       116.60 o                         
  -4  -8 -14         43.81        124.27        62.90 o                         
  -3  -8 -14        149.98        149.56        65.20 o                         
  -2  -8 -14         56.98         -8.69        41.68 o                         
  -1  -8 -14         50.00        128.59        66.99 o                         
   0  -8 -14         65.60        109.97        50.61 o                         
   1  -8 -14         49.56         86.26        36.43 o                         
   2  -8 -14          0.35          7.78        26.12 o                         
   3  -8 -14         25.06        -24.47        27.20 o                         
   4  -8 -14         64.40         74.41        61.37 o                         
   5  -8 -14         62.02         87.96        60.60 o                         
   6  -8 -14        246.57        320.87        94.35 o                         
   7  -8 -14         62.92         99.21        65.46 o                         
 -12  -7 -14        647.29        889.48       128.33 o                         
 -11  -7 -14        730.22        888.46       121.71 o                         
 -10  -7 -14         63.89         68.01        60.34 o                         
  -9  -7 -14         53.02        136.26        73.38 o                         
  -8  -7 -14         12.26         30.17        54.97 o                         
  -7  -7 -14         24.05         63.92        54.46 o                         
  -6  -7 -14         39.68        -12.53        37.08 o                         
  -5  -7 -14         23.38        -13.55        42.45 o                         
  -4  -7 -14         31.85         23.01        46.02 o                         
  -3  -7 -14         62.60         -2.30        40.66 o                         
  -2  -7 -14        329.41        316.01        82.33 o                         
  -1  -7 -14         65.14         -3.32        42.45 o                         
   0  -7 -14        342.72        305.78        86.68 o                         
   1  -7 -14        353.32        415.01        74.78 o                         
   2  -7 -14        148.64        252.60        78.75 o                         
   3  -7 -14          4.00        -31.19        38.61 o                         
   4  -7 -14         21.08         25.31        42.19 o                         
   5  -7 -14         89.81         90.26        67.50 o                         
   6  -7 -14         16.22          6.90        53.70 o                         
   7  -7 -14         39.91         50.12        60.34 o                         
 -12  -6 -14        441.73        621.54       128.59 o                         
 -11  -6 -14        410.15        401.13       109.44 o                         
 -10  -6 -14        326.61        415.96        98.44 o                         
  -9  -6 -14          3.32        -36.82        36.82 o                         
  -8  -6 -14        189.35        253.37        80.03 o                         
  -7  -6 -14          6.06        -32.98        32.98 o                         
  -6  -6 -14         18.50         61.88        56.00 o                         
  -5  -6 -14        321.12        330.33        82.84 o                         
  -4  -6 -14        177.47        178.96        75.69 o                         
  -3  -6 -14         68.78         14.06        47.81 o                         
  -2  -6 -14         40.19         33.75        52.93 o                         
  -1  -6 -14         45.47         71.59        61.11 o                         
   0  -6 -14         73.98        105.86        59.83 o                         
   1  -6 -14        201.16        334.93        90.52 o                         
   2  -6 -14        396.35        374.82        90.52 o                         
   3  -6 -14        235.48        265.90        84.89 o                         
   4  -6 -14        284.03        183.05        73.64 o                         
   5  -6 -14        290.02        176.15        78.50 o                         
   6  -6 -14         35.34         84.63        66.22 o                         
   7  -6 -14          8.52         86.94        59.07 o                         
   8  -6 -14         13.86        143.42        74.66 o                         
 -12  -5 -14         62.24         39.12        58.04 o                         
 -11  -5 -14        474.38        374.57        97.93 o                         
 -10  -5 -14        267.96        209.90        80.29 o                         
  -9  -5 -14         35.33         -8.69        40.66 o                         
  -8  -5 -14        104.64         46.54        54.97 o                         
  -7  -5 -14        272.18        273.82        85.15 o                         
  -6  -5 -14         24.86        -17.64        46.54 o                         
  -5  -5 -14        184.74        309.88        87.45 o                         
  -4  -5 -14         53.42         13.04        40.91 o                         
  -3  -5 -14         95.10         82.08        54.72 o                         
  -2  -5 -14          2.13         49.60        49.09 o                         
  -1  -5 -14         22.85        -10.99        36.56 o                         
   0  -5 -14        177.49        327.01        89.49 o                         
   1  -5 -14         42.76         59.07        57.53 o                         
   2  -5 -14         49.45         31.71        48.07 o                         
   3  -5 -14        149.66         86.17        49.35 o                         
   4  -5 -14        476.55        547.90       116.08 o                         
   5  -5 -14       1363.60       1905.51       170.27 o                         
   6  -5 -14        549.33        673.93       109.69 o                         
   7  -5 -14          3.18          0.00        45.51 o                         
   8  -5 -14          6.94        -28.64        43.98 o                         
 -12  -4 -14         78.95         25.83        50.63 o                         
 -11  -4 -14        106.70        144.70        71.08 o                         
 -10  -4 -14         27.82         54.72        59.58 o                         
  -9  -4 -14        238.49        286.10        89.49 o                         
  -8  -4 -14        156.78         80.03        54.21 o                         
  -7  -4 -14         35.74         76.96        60.09 o                         
  -6  -4 -14        289.39        329.05        84.38 o                         
  -5  -4 -14         16.95          8.69        47.81 o                         
  -4  -4 -14        104.50        120.69        58.81 o                         
  -3  -4 -14        105.80        110.20        65.71 o                         
  -2  -4 -14        119.10         82.84        58.55 o                         
  -1  -4 -14       1786.39       2003.67       161.83 o                         
   0  -4 -14       1392.05       1457.56       138.30 o                         
   1  -4 -14        142.69        176.66        63.16 o                         
   2  -4 -14          6.69          1.28        35.29 o                         
   3  -4 -14          8.61        -31.71        31.71 o                         
   4  -4 -14        108.64         93.33        59.07 o                         
   5  -4 -14        271.28        274.08        94.10 o                         
   6  -4 -14         21.16         10.74        50.63 o                         
   7  -4 -14          7.91         13.04        47.81 o                         
   8  -4 -14         22.91        -12.53        42.70 o                         
 -12  -3 -14         53.05        134.21        71.59 o                         
 -11  -3 -14         14.51        -40.66        40.66 o                         
 -10  -3 -14          4.43         61.62        55.49 o                         
  -9  -3 -14        237.55         87.96        61.88 o                         
  -8  -3 -14        128.14        179.98        66.99 o                         
  -7  -3 -14         65.79        155.18        68.78 o                         
  -6  -3 -14        227.54        238.03        72.62 o                         
  -5  -3 -14        505.42        712.54        98.19 o                         
  -4  -3 -14        156.74        292.49        82.33 o                         
  -3  -3 -14        762.71        882.58       109.44 o                         
  -2  -3 -14        288.23        375.33        87.96 o                         
  -1  -3 -14        504.95        447.92        99.21 o                         
   0  -3 -14        422.79        248.76        76.20 o                         
   1  -3 -14        156.13        100.74        52.67 o                         
   2  -3 -14        104.53        155.95        63.16 o                         
   3  -3 -14         41.83         83.87        55.49 o                         
   4  -3 -14         11.87        -11.76        39.89 o                         
   5  -3 -14         15.17         65.71        55.49 o                         
   6  -3 -14         33.77         73.13        56.25 o                         
   7  -3 -14         61.74        114.30        65.71 o                         
   8  -3 -14          5.42        -39.12        47.56 o                         
   9  -3 -14          1.73        -19.18        50.88 o                         
 -12  -2 -14        269.53        316.01        97.42 o                         
 -11  -2 -14        164.64        137.28        69.55 o                         
 -10  -2 -14         12.92         35.80        50.88 o                         
  -9  -2 -14        132.22        131.66        63.16 o                         
  -8  -2 -14          6.58         24.80        45.77 o                         
  -7  -2 -14        183.56        297.60        81.57 o                         
  -6  -2 -14        624.58        682.11        97.42 o                         
  -5  -2 -14        546.94        649.90        90.52 o                         
  -4  -2 -14        718.93        685.44        99.46 o                         
  -3  -2 -14         81.95        116.34        62.39 o                         
  -2  -2 -14         85.34         49.09        45.26 o                         
  -1  -2 -14         93.69         66.77        30.14 o                         
   0  -2 -14        389.25        472.73       101.51 o                         
   1  -2 -14         10.83        -28.13        36.31 o                         
   2  -2 -14         45.68         14.06        45.51 o                         
   3  -2 -14         31.37         29.66        42.70 o                         
   4  -2 -14          0.94         40.40        51.65 o                         
   5  -2 -14         30.93        -39.38        40.91 o                         
   6  -2 -14         75.20         98.44        61.88 o                         
   7  -2 -14         38.44         15.09        51.65 o                         
   8  -2 -14          1.18        -15.34        45.51 o                         
   9  -2 -14         88.15         67.76        62.64 o                         
 -11  -1 -14         32.15         14.57        54.46 o                         
 -10  -1 -14         25.68        -38.10        38.10 o                         
  -9  -1 -14         18.18         -2.81        48.33 o                         
  -8  -1 -14          1.11        -37.08        37.08 o                         
  -7  -1 -14          8.64        -36.31        37.84 o                         
  -6  -1 -14        198.71        175.64        70.06 o                         
  -5  -1 -14        423.32        517.98        97.67 o                         
  -4  -1 -14        969.05       1011.42       111.74 o                         
  -3  -1 -14          1.40         -6.90        39.38 o                         
  -2  -1 -14         74.99         43.21        47.56 o                         
  -1  -1 -14        275.30        299.88        48.00 o                         
   0  -1 -14         96.98        114.45        33.74 o                         
   1  -1 -14         60.95        102.53        55.49 o                         
   2  -1 -14         41.13         76.71        58.81 o                         
   3  -1 -14          7.46         21.99        41.68 o                         
   4  -1 -14        301.36        269.73        79.01 o                         
   5  -1 -14        297.91        290.44        83.87 o                         
   6  -1 -14         37.69         31.45        48.07 o                         
   7  -1 -14          7.71        -18.41        46.02 o                         
   8  -1 -14          6.57        -37.33        39.89 o                         
   9  -1 -14        121.19         80.80        65.46 o                         
 -10   0 -14         98.54         66.48        58.30 o                         
  -9   0 -14         13.83         59.58        54.46 o                         
  -8   0 -14         72.84         39.89        54.46 o                         
  -7   0 -14        144.50        144.95        62.13 o                         
  -6   0 -14        307.42        412.13        90.77 o                         
  -5   0 -14        371.20        386.05        84.63 o                         
  -4   0 -14        509.34        530.77       103.56 o                         
  -3   0 -14        342.63        500.09        82.33 o                         
  -2   0 -14       1068.40       1335.47        80.24 o                         
  -1   0 -14        359.55        276.37        46.81 o                         
   0   0 -14         65.26         -6.61        21.61 o                         
   1   0 -14         82.29         31.80        21.48 o                         
   2   0 -14        547.50        681.09        94.10 o                         
   3   0 -14          5.06         41.17        49.86 o                         
   4   0 -14         16.38         70.57        60.34 o                         
   5   0 -14         25.17         18.41        44.24 o                         
   6   0 -14          8.23         -0.26        34.52 o                         
   7   0 -14        106.17         72.11        60.09 o                         
   8   0 -14         56.75        138.82        75.43 o                         
   9   0 -14         43.53         57.02        57.79 o                         
  10   0 -14        147.21        103.56        74.41 o                         
  -9   1 -14         41.00         41.42        56.25 o                         
  -8   1 -14        433.68        435.65        93.84 o                         
  -7   1 -14        132.11        241.09        74.15 o                         
  -6   1 -14         91.66        155.44        65.20 o                         
  -5   1 -14         54.71         82.59        55.49 o                         
  -4   1 -14         62.06         17.64        41.42 o                         
  -3   1 -14        132.72        114.90        37.02 o                         
  -2   1 -14        219.60        287.92        51.19 o                         
  -1   1 -14        422.12        438.84        55.24 o                         
   0   1 -14         71.73        124.52        35.27 o                         
   1   1 -14        286.39        302.84        48.82 o                         
   2   1 -14        543.70        674.44        96.91 o                         
   3   1 -14         26.26         22.76        47.05 o                         
   4   1 -14        196.65        206.06        74.41 o                         
   5   1 -14        131.91         41.68        47.56 o                         
   6   1 -14          2.50         -8.69        42.19 o                         
   7   1 -14         20.15         23.78        50.12 o                         
   8   1 -14         17.46         17.13        62.13 o                         
   9   1 -14         15.03         46.54        59.07 o                         
  10   1 -14         27.30         90.00        73.38 o                         
  -7   2 -14        480.38        460.20        93.58 o                         
  -6   2 -14        419.79        339.79        84.63 o                         
  -5   2 -14        106.29        113.53        58.30 o                         
  -4   2 -14        291.45        326.60        54.69 o                         
  -3   2 -14        226.85        294.21        51.65 o                         
  -2   2 -14         52.82         39.18        30.58 o                         
  -1   2 -14        154.53        171.20        53.30 o                         
   0   2 -14         41.10         16.40        31.96 o                         
   1   2 -14        193.50        238.56        45.20 o                         
   2   2 -14          9.36         -6.17        19.73 o                         
   3   2 -14         45.89         28.13        47.81 o                         
   4   2 -14        166.34        133.19        63.16 o                         
   5   2 -14        101.27         42.45        51.39 o                         
   6   2 -14        121.61        105.60        63.67 o                         
   7   2 -14        219.18        268.71        88.21 o                         
   8   2 -14         22.88        -41.17        41.17 o                         
   9   2 -14         36.72         64.95        52.93 o                         
  10   2 -14         69.05        161.06        79.27 o                         
  -6   3 -14        105.34         62.90        47.81 o                         
  -5   3 -14          8.65         36.84        30.87 o                         
  -4   3 -14         85.62         47.70        46.02 o                         
  -3   3 -14          3.84         28.67        30.97 o                         
  -2   3 -14         65.64         53.33        31.36 o                         
  -1   3 -14         62.82          2.16        24.62 o                         
   0   3 -14        213.78        274.52        49.45 o                         
   1   3 -14        118.35        107.32        71.20 o                         
   2   3 -14        189.86        166.71        39.96 o                         
   3   3 -14        179.30        164.39        64.95 o                         
   4   3 -14         97.31         49.09        46.02 o                         
   5   3 -14        164.78        138.05        59.58 o                         
   6   3 -14        305.86        364.85        91.79 o                         
   7   3 -14         26.35         60.60        56.51 o                         
   8   3 -14        119.96        199.16        76.45 o                         
   9   3 -14        429.64        543.04       133.70 o                         
  10   3 -14        153.28        164.90        86.68 o                         
  -9   4 -14         15.04        -17.13        50.88 o                         
  -8   4 -14         36.80         69.80        57.28 o                         
  -7   4 -14         22.39        -26.34        40.66 o                         
  -6   4 -14         25.19        -44.24        44.24 o                         
  -5   4 -14         10.04         50.88        52.42 o                         
  -4   4 -14         76.53        111.74        59.58 o                         
  -3   4 -14        215.80        202.59        63.67 o                         
  -2   4 -14         11.63         40.77        30.89 o                         
  -1   4 -14         13.57         34.79        28.19 o                         
   0   4 -14         18.08         29.57        35.41 o                         
   1   4 -14        128.97         32.66        30.00 o                         
   2   4 -14          5.45        -18.41        22.04 o                         
   3   4 -14        648.76        663.04        59.52 o                         
   4   4 -14        606.33        598.78        94.86 o                         
   5   4 -14         58.17        182.80        65.71 o                         
   6   4 -14         18.27         42.45        50.88 o                         
   7   4 -14         12.89         40.14        51.65 o                         
   8   4 -14         21.07         17.90        50.63 o                         
   9   4 -14         65.80         -2.56        42.19 o                         
  10   4 -14         91.11         88.73        75.69 o                         
  -8   5 -14          3.91        -28.64        50.88 o                         
  -7   5 -14         14.16         -9.97        51.65 o                         
  -6   5 -14         16.74         32.98        56.25 o                         
  -5   5 -14         50.90         82.08        57.28 o                         
  -4   5 -14        167.27        343.88        89.75 o                         
  -3   5 -14         51.13         77.48        49.86 o                         
  -2   5 -14        285.35        323.17        81.82 o                         
  -1   5 -14         73.28         88.30        64.68 o                         
   0   5 -14          5.65         16.31        28.52 o                         
   1   5 -14         85.20        158.37        43.75 o                         
   2   5 -14         15.33         61.84        47.81 o                         
   3   5 -14        754.60        699.56       104.95 o                         
   4   5 -14        768.81        987.39       112.51 o                         
   5   5 -14        242.42        279.45        82.08 o                         
   6   5 -14         97.73        140.86        63.41 o                         
   7   5 -14          6.04         47.30        58.04 o                         
   8   5 -14          0.69         58.04        60.09 o                         
   9   5 -14          1.29          4.35        48.58 o                         
  10   5 -14          6.23         17.39        62.13 o                         
  -8   6 -14        143.04        158.76        72.36 o                         
  -7   6 -14         96.77         53.70        52.42 o                         
  -6   6 -14         10.36         42.96        62.64 o                         
  -5   6 -14         68.83        118.39        69.04 o                         
  -4   6 -14         65.45         52.93        55.23 o                         
  -3   6 -14         26.49          9.97        40.40 o                         
  -2   6 -14        251.83        162.85        66.99 o                         
  -1   6 -14        402.68        300.16        79.01 o                         
   0   6 -14          0.90         22.50        46.79 o                         
   1   6 -14        115.86        110.10        39.98 o                         
   2   6 -14          5.95         18.12        28.08 o                         
   3   6 -14        173.09         70.19        33.29 o                         
   4   6 -14        117.23        154.84        53.94 o                         
   5   6 -14         94.41        157.74        63.16 o                         
   6   6 -14         34.79          6.14        47.05 o                         
   7   6 -14          3.87          6.90        48.84 o                         
   8   6 -14         47.80         17.13        48.84 o                         
   9   6 -14         30.16          5.63        50.63 o                         
  10   6 -14         19.57          1.79        56.25 o                         
  -7   7 -14         54.65         35.03        54.21 o                         
  -6   7 -14         37.91         32.22        48.84 o                         
  -5   7 -14         14.30        -20.46        43.21 o                         
  -4   7 -14          7.98         32.98        54.72 o                         
  -3   7 -14        104.87        250.55        80.29 o                         
  -2   7 -14        434.28        366.89        85.15 o                         
  -1   7 -14        789.76        756.52       100.49 o                         
   0   7 -14        190.49        293.26        76.45 o                         
   1   7 -14          8.54         10.48        47.81 o                         
   2   7 -14        129.44        204.79        66.22 o                         
   3   7 -14        239.80        213.11        58.68 o                         
   4   7 -14        145.39        183.73        44.16 o                         
   5   7 -14          8.40         51.25        39.83 o                         
   6   7 -14        181.56        240.07        80.54 o                         
   7   7 -14         55.50         66.74        58.81 o                         
   8   7 -14          7.69        -30.17        43.47 o                         
   9   7 -14         19.15         66.48        66.22 o                         
  -6   8 -14         44.88        -24.04        36.82 o                         
  -5   8 -14         23.58         85.66        62.64 o                         
  -4   8 -14          6.77         -8.95        48.33 o                         
  -3   8 -14        268.38        187.14        73.38 o                         
  -2   8 -14          5.98        -40.66        40.66 o                         
  -1   8 -14         53.51         33.75        50.12 o                         
   0   8 -14        162.37        203.25        72.11 o                         
   1   8 -14          6.39         93.84        57.02 o                         
   2   8 -14          2.24          9.20        52.16 o                         
   3   8 -14          2.51         62.90        48.58 o                         
   4   8 -14         22.91        -31.96        38.35 o                         
   5   8 -14          2.58         47.30        42.96 o                         
   6   8 -14         21.12          0.77        46.02 o                         
   7   8 -14         23.30         55.74        57.28 o                         
   8   8 -14         28.22         51.65        60.09 o                         
   9   8 -14         50.72         -8.44        50.88 o                         
  -5   9 -14         86.27          7.67        58.55 o                         
  -4   9 -14        136.51         57.02        64.69 o                         
  -3   9 -14         93.54         94.61        64.69 o                         
  -2   9 -14        225.83        274.08        92.31 o                         
  -1   9 -14         34.40         37.33        54.46 o                         
   0   9 -14         21.96         57.02        52.42 o                         
   1   9 -14         74.42        128.08        65.46 o                         
   2   9 -14         63.21        165.15        70.32 o                         
   3   9 -14         76.33         13.55        38.35 o                         
   4   9 -14         11.20         12.02        42.70 o                         
   5   9 -14         48.13         80.54        54.46 o                         
  -4  10 -14        116.64        140.86        76.71 o                         
  -3  10 -14        421.98        401.64        98.44 o                         
  -2  10 -14        445.31        275.36        81.82 o                         
  -1  10 -14         49.22         94.10        65.71 o                         
   0  10 -14        147.25        203.76        69.29 o                         
   1  10 -14        111.19        186.38        74.92 o                         
   2  10 -14         30.71         24.04        46.02 o                         
   3  10 -14         43.22        103.81        57.53 o                         
   4  10 -14          8.11         64.95        45.00 o                         
   5  10 -14         37.86         30.43        43.47 o                         
   6  10 -14         18.22          3.58        39.89 o                         
  -2  11 -14        110.29         86.42        68.01 o                         
  -1  11 -14        145.22        188.42        77.22 o                         
   0  11 -14         20.33         50.88        59.07 o                         
   1  11 -14         90.82         30.68        52.67 o                         
   2  11 -14          2.25         39.38        50.88 o                         
   3  11 -14         30.94         26.59        46.54 o                         
   4  11 -14         29.95         12.53        42.70 o                         
   5  11 -14         41.13          6.39        41.42 o                         
   6  11 -14          3.81         15.09        40.40 o                         
   0  12 -14          0.96         53.95        57.79 o                         
   1  12 -14          0.39         -5.37        51.39 o                         
   2  12 -14          8.39         70.57        51.91 o                         
   3  12 -14          3.30         14.32        53.18 o                         
   4  12 -14          8.42          3.84        45.00 o                         
   5  12 -14         15.18        -15.85        38.87 o                         
  -8 -17 -13          3.84         38.10        61.11 o                         
 -10 -16 -13        228.37        224.47        90.00 o                         
  -9 -16 -13        327.28        115.57        73.90 o                         
  -8 -16 -13         31.21         46.28        62.39 o                         
  -7 -16 -13         55.04        103.56        71.85 o                         
  -6 -16 -13         29.16          5.11        47.05 o                         
  -5 -16 -13         14.91         99.46        71.59 o                         
  -2 -16 -13         58.48         61.37        59.32 o                         
  -1 -16 -13          6.02         66.48        62.64 o                         
   0 -16 -13         32.95         23.27        59.32 o                         
 -11 -15 -13         29.94        -39.38        45.51 o                         
 -10 -15 -13        254.34        120.18        70.83 o                         
  -9 -15 -13        329.95        273.06        84.38 o                         
  -8 -15 -13        146.64        181.52        75.94 o                         
  -7 -15 -13         49.04        117.87        75.94 o                         
  -6 -15 -13         20.55          1.79        55.74 o                         
  -5 -15 -13         92.26         88.98        56.51 o                         
  -4 -15 -13        115.79        265.38        87.96 o                         
  -3 -15 -13         27.67         57.53        62.39 o                         
  -2 -15 -13         21.91         37.59        55.74 o                         
  -1 -15 -13        180.84        247.23        79.01 o                         
   0 -15 -13        142.24        101.25        62.90 o                         
   1 -15 -13          2.03        -18.15        52.16 o                         
 -11 -14 -13         45.04        -10.99        53.95 o                         
 -10 -14 -13         89.93        -19.94        47.05 o                         
  -9 -14 -13         30.14         57.53        60.86 o                         
  -8 -14 -13         39.38         34.77        61.62 o                         
  -7 -14 -13         17.92         25.57        62.64 o                         
  -6 -14 -13          1.29        -44.24        44.24 o                         
  -5 -14 -13         23.75        109.18        58.04 o                         
  -4 -14 -13         92.37         74.92        56.25 o                         
  -3 -14 -13        122.04         64.69        59.58 o                         
  -2 -14 -13         15.56         20.11        32.01 o                         
  -1 -14 -13        346.88        354.16        63.33 o                         
   0 -14 -13        219.89        211.94        74.41 o                         
   1 -14 -13        171.10        250.04        84.89 o                         
   2 -14 -13        124.30         73.90        68.53 o                         
 -12 -13 -13         28.49        -41.93        47.81 o                         
 -11 -13 -13          4.32        -39.89        42.70 o                         
 -10 -13 -13         39.28         74.41        64.95 o                         
  -9 -13 -13         55.94         76.71        68.78 o                         
  -8 -13 -13         69.94         34.26        58.04 o                         
  -7 -13 -13         50.17        103.81        66.74 o                         
  -6 -13 -13         10.93        -37.08        37.08 o                         
  -5 -13 -13         73.50        -16.88        50.63 o                         
  -4 -13 -13        126.70        159.78        68.53 o                         
  -3 -13 -13          7.98         50.63        57.28 o                         
  -2 -13 -13        189.45        179.41        48.78 o                         
  -1 -13 -13        181.27        233.92        52.34 o                         
   0 -13 -13        494.79        463.87        69.77 o                         
   1 -13 -13        477.45        464.59        71.71 o                         
   2 -13 -13        334.99        270.24        86.42 o                         
   3 -13 -13         17.10        102.28        66.74 o                         
 -12 -12 -13         78.72         93.84        64.95 o                         
 -11 -12 -13         79.57         66.74        59.58 o                         
 -10 -12 -13        109.31        138.30        72.36 o                         
  -9 -12 -13         16.68        -42.45        42.45 o                         
  -8 -12 -13        289.92        205.55        83.87 o                         
  -7 -12 -13         39.17         26.34        58.04 o                         
  -6 -12 -13          2.84        121.71        65.46 o                         
  -5 -12 -13        395.14        586.25       124.27 o                         
  -4 -12 -13        526.97        565.29       114.55 o                         
  -3 -12 -13         30.33         29.92        50.88 o                         
  -2 -12 -13         18.95         -5.83        47.30 o                         
  -1 -12 -13         70.96         11.66        40.53 o                         
   0 -12 -13        433.91        344.75        61.34 o                         
   1 -12 -13        187.76        226.43        81.82 o                         
   2 -12 -13        131.72         91.17        55.09 o                         
   3 -12 -13         51.95         27.96        35.65 o                         
   4 -12 -13          5.46         61.62        61.37 o                         
 -13 -11 -13        127.32        245.95        97.67 o                         
 -12 -11 -13        106.21        120.69        82.59 o                         
 -11 -11 -13        230.55        290.95        87.70 o                         
 -10 -11 -13        171.15        151.60        72.36 o                         
  -9 -11 -13          9.72         84.89        59.07 o                         
  -8 -11 -13          8.25         36.05        53.44 o                         
  -7 -11 -13         83.68        108.67        67.76 o                         
  -6 -11 -13         64.29         50.63        49.35 o                         
  -5 -11 -13        650.22        695.41       106.37 o                         
  -4 -11 -13        487.67        359.74        94.86 o                         
  -3 -11 -13        276.64        302.46        85.66 o                         
  -2 -11 -13        250.41        286.19        51.65 o                         
  -1 -11 -13         26.81         40.11        31.42 o                         
   0 -11 -13        213.64        275.08        53.51 o                         
   1 -11 -13        161.51        166.86        47.84 o                         
   2 -11 -13         48.14         47.69        32.76 o                         
   3 -11 -13          1.14        -10.71        29.81 o                         
   4 -11 -13         31.87         41.62        48.45 o                         
   5 -11 -13         54.25          1.95        35.56 o                         
 -13 -10 -13         31.30         43.21        68.53 o                         
 -12 -10 -13         73.66         27.61        65.71 o                         
 -11 -10 -13         21.38          9.97        50.88 o                         
 -10 -10 -13         68.15        119.41        72.62 o                         
  -9 -10 -13        103.35         43.21        58.81 o                         
  -8 -10 -13        101.23        200.95        76.71 o                         
  -7 -10 -13          2.84         18.41        45.00 o                         
  -6 -10 -13         57.06         90.26        58.55 o                         
  -5 -10 -13        149.00        103.81        55.49 o                         
  -4 -10 -13        258.43        285.58        80.54 o                         
  -3 -10 -13         36.49         38.10        51.39 o                         
  -2 -10 -13        104.09         75.94        57.53 o                         
  -1 -10 -13        777.60        819.53       212.85 o                         
   0 -10 -13         67.39         47.30        33.54 o                         
   1 -10 -13         71.10         42.36        32.71 o                         
   2 -10 -13        101.19         85.44        39.19 o                         
   3 -10 -13         63.82         41.44        35.61 o                         
   4 -10 -13         12.59         -6.71        29.38 o                         
   5 -10 -13         24.56         -5.82        32.36 o                         
   6 -10 -13         24.81         40.79        39.34 o                         
 -13  -9 -13          1.92        -46.02        49.35 o                         
 -12  -9 -13        125.34        232.91        88.73 o                         
 -11  -9 -13         96.82        114.55        64.69 o                         
 -10  -9 -13        268.05        298.88        89.24 o                         
  -9  -9 -13         14.75         49.09        59.83 o                         
  -8  -9 -13        117.44         59.07        51.91 o                         
  -7  -9 -13        494.77        422.87        96.14 o                         
  -6  -9 -13        404.24        470.43       101.25 o                         
  -5  -9 -13        132.56         45.00        49.86 o                         
  -4  -9 -13         34.69         30.94        47.05 o                         
  -3  -9 -13        114.50        109.44        58.55 o                         
  -2  -9 -13        402.99        485.26       103.81 o                         
  -1  -9 -13        738.69        798.14        88.20 o                         
   0  -9 -13        352.53        429.71        54.77 o                         
   1  -9 -13         66.09         61.33        33.11 o                         
   2  -9 -13          0.72         11.58        28.06 o                         
   3  -9 -13        140.57        136.84        45.85 o                         
   4  -9 -13        100.46         67.63        79.89 o                         
   5  -9 -13         70.25         50.34        34.69 o                         
   6  -9 -13        281.24        305.02        90.00 o                         
   7  -9 -13        108.84        186.63        77.73 o                         
 -13  -8 -13         28.82         -3.32        65.46 o                         
 -12  -8 -13          1.80         12.53        47.05 o                         
 -11  -8 -13        263.73        330.59       101.00 o                         
 -10  -8 -13         56.42         44.49        48.58 o                         
  -9  -8 -13         26.24         45.00        51.65 o                         
  -8  -8 -13        176.69        213.73        72.87 o                         
  -7  -8 -13       1403.75       1482.87       140.09 o                         
  -6  -8 -13       1677.85       1611.74       141.88 o                         
  -5  -8 -13        780.64        768.79       104.32 o                         
  -4  -8 -13        121.67        141.12        62.13 o                         
  -3  -8 -13         77.64         76.71        55.23 o                         
  -2  -8 -13        158.09        217.83        70.06 o                         
  -1  -8 -13         56.20         89.27        31.19 o                         
   0  -8 -13        420.89        396.32        50.64 o                         
   1  -8 -13        225.41        207.12        44.71 o                         
   2  -8 -13         92.89        117.79        40.15 o                         
   3  -8 -13        235.55        285.72       168.49 o                         
   4  -8 -13        170.16        109.08        41.35 o                         
   5  -8 -13          8.69         24.80        31.01 o                         
   6  -8 -13        125.17         83.87        58.04 o                         
   7  -8 -13         88.73        157.74        76.20 o                         
 -13  -7 -13         15.32        -21.22        40.91 o                         
 -12  -7 -13        128.71        122.73        77.73 o                         
 -11  -7 -13        409.14        481.42       111.74 o                         
 -10  -7 -13        358.76        411.62        98.19 o                         
  -9  -7 -13         25.54        125.03        68.01 o                         
  -8  -7 -13        106.72         44.24        53.44 o                         
  -7  -7 -13        157.73        112.76        57.79 o                         
  -6  -7 -13        803.92        924.23       110.97 o                         
  -5  -7 -13       1599.99       1570.83       136.77 o                         
  -4  -7 -13        258.42        410.59        95.37 o                         
  -3  -7 -13        155.35        144.44        64.95 o                         
  -2  -7 -13         34.46        -36.56        37.59 o                         
  -1  -7 -13         16.92         20.20        23.41 o                         
   0  -7 -13        134.46        142.20        35.19 o                         
   1  -7 -13         58.32         25.01        26.99 o                         
   2  -7 -13         64.55         51.36        29.92 o                         
   3  -7 -13         57.13        119.03        38.69 o                         
   4  -7 -13         14.15         42.18        32.26 o                         
   5  -7 -13          9.11         39.63        49.09 o                         
   6  -7 -13          3.05          0.26        45.00 o                         
   7  -7 -13         58.52        107.65        64.95 o                         
   8  -7 -13         12.63         -9.72        41.68 o                         
 -13  -6 -13         14.23        -32.47        44.24 o                         
 -12  -6 -13          4.10         98.70        69.29 o                         
 -11  -6 -13        712.49        961.31       128.59 o                         
 -10  -6 -13        448.47        333.91        97.67 o                         
  -9  -6 -13          3.15         15.85        43.72 o                         
  -8  -6 -13         32.50         65.71        55.74 o                         
  -7  -6 -13          6.28         -3.07        42.45 o                         
  -6  -6 -13         16.46         23.27        42.96 o                         
  -5  -6 -13        121.64        117.87        57.53 o                         
  -4  -6 -13          8.68        -30.17        30.17 o                         
  -3  -6 -13         14.01         92.82        53.44 o                         
  -2  -6 -13         66.12        106.37        53.44 o                         
  -1  -6 -13          2.66          3.07        40.91 o                         
   0  -6 -13         42.64         84.08        29.57 o                         
   1  -6 -13         10.97         -0.99        22.60 o                         
   2  -6 -13          1.19          1.16        23.83 o                         
   3  -6 -13        117.76         27.61        42.45 o                         
   4  -6 -13        305.78        188.42        74.15 o                         
   5  -6 -13        308.49        341.33        93.58 o                         
   6  -6 -13          2.94        -13.04        41.93 o                         
   7  -6 -13         14.96         -6.90        40.91 o                         
   8  -6 -13         40.51        104.58        70.83 o                         
 -13  -5 -13         44.49         53.95        65.97 o                         
 -12  -5 -13        124.68        187.40        83.36 o                         
 -11  -5 -13        103.63         85.15        68.01 o                         
 -10  -5 -13         63.90         62.13        59.07 o                         
  -9  -5 -13        196.56        151.60        67.50 o                         
  -8  -5 -13         45.00         49.86        47.56 o                         
  -7  -5 -13         28.66         53.18        53.18 o                         
  -6  -5 -13         20.05         60.34        53.18 o                         
  -5  -5 -13         89.23         65.20        52.93 o                         
  -4  -5 -13         20.30          1.02        41.93 o                         
  -3  -5 -13         80.80         36.31        44.49 o                         
  -2  -5 -13         27.30         25.31        39.38 o                         
  -1  -5 -13        871.67        812.26       106.62 o                         
   0  -5 -13        434.33        336.98        82.84 o                         
   1  -5 -13         59.67          5.11        35.80 o                         
   2  -5 -13        229.68        188.42        65.20 o                         
   3  -5 -13        227.27        419.03        98.70 o                         
   4  -5 -13        457.48        473.49       100.23 o                         
   5  -5 -13        746.43        812.26       109.18 o                         
   6  -5 -13        567.64        696.69       106.62 o                         
   7  -5 -13         37.21         73.64        54.97 o                         
   8  -5 -13         23.67          1.28        48.58 o                         
   9  -5 -13          9.07         -7.42        51.39 o                         
 -13  -4 -13         15.78        147.51        81.82 o                         
 -12  -4 -13         14.29        -36.82        52.93 o                         
 -11  -4 -13        137.27        154.92        72.62 o                         
 -10  -4 -13         50.95        174.36        70.57 o                         
  -9  -4 -13        160.48        138.56        66.99 o                         
  -8  -4 -13         25.36         -1.79        42.45 o                         
  -7  -4 -13        101.08         79.52        52.93 o                         
  -6  -4 -13        420.57        432.33        88.47 o                         
  -5  -4 -13        290.95        342.60        88.98 o                         
  -4  -4 -13        625.34        570.91       106.62 o                         
  -3  -4 -13        201.00        224.73        71.85 o                         
  -2  -4 -13         21.02          1.79        45.51 o                         
  -1  -4 -13        465.26        511.59        85.15 o                         
   0  -4 -13        962.23        931.39       112.76 o                         
   1  -4 -13        719.25        707.68        99.46 o                         
   2  -4 -13         80.40        202.23        69.04 o                         
   3  -4 -13         76.21         26.85        47.81 o                         
   4  -4 -13         38.05         38.10        48.07 o                         
   5  -4 -13        371.92        315.76        85.40 o                         
   6  -4 -13        459.72        373.03        96.40 o                         
   7  -4 -13         76.73        161.06        70.83 o                         
   8  -4 -13          7.25        -30.17        43.72 o                         
   9  -4 -13         10.82         81.57        67.25 o                         
 -12  -3 -13        520.82        427.72       106.88 o                         
 -11  -3 -13        362.94        410.08       105.35 o                         
 -10  -3 -13         69.75         99.46        60.60 o                         
  -9  -3 -13        270.78        240.33        77.73 o                         
  -8  -3 -13         10.46        -31.96        31.96 o                         
  -7  -3 -13        451.52        564.26        88.73 o                         
  -6  -3 -13        119.51        220.13        73.38 o                         
  -5  -3 -13         15.77         90.77        53.70 o                         
  -4  -3 -13         12.08         47.81        49.60 o                         
  -3  -3 -13        140.39        181.52        68.01 o                         
  -2  -3 -13        117.54        145.21        62.13 o                         
  -1  -3 -13         37.36         31.71        40.66 o                         
   0  -3 -13       2090.36       1994.46       156.71 o                         
   1  -3 -13       1563.03       1742.88       143.16 o                         
   2  -3 -13        301.00        261.29        75.69 o                         
   3  -3 -13         32.43         72.62        53.44 o                         
   4  -3 -13        202.51        290.95        82.84 o                         
   5  -3 -13        235.42        161.57        66.48 o                         
   6  -3 -13         34.02         83.87        56.25 o                         
   7  -3 -13         40.57         -0.77        39.12 o                         
   8  -3 -13          6.21         -0.51        41.93 o                         
   9  -3 -13         12.83         12.53        48.84 o                         
 -12  -2 -13        237.13        253.62        90.00 o                         
 -11  -2 -13         17.09        -21.22        44.24 o                         
 -10  -2 -13         38.73         27.87        48.84 o                         
  -9  -2 -13        277.10        246.46        71.34 o                         
  -8  -2 -13        365.68        422.87        91.79 o                         
  -7  -2 -13          6.82        -28.13        28.13 o                         
  -6  -2 -13         97.80         43.21        49.60 o                         
  -5  -2 -13         95.60        134.98        62.64 o                         
  -4  -2 -13         37.66        137.28        58.30 o                         
  -3  -2 -13         51.59        219.10        70.06 o                         
  -2  -2 -13        187.12        228.82        69.29 o                         
  -1  -2 -13        826.24       1008.86       111.23 o                         
   0  -2 -13        458.50        476.80       121.19 o                         
   1  -2 -13        239.66        160.81        63.16 o                         
   2  -2 -13        458.85        595.20        87.19 o                         
   3  -2 -13        352.87        452.78        95.63 o                         
   4  -2 -13        312.20        393.46        95.89 o                         
   5  -2 -13        142.33        120.43        66.74 o                         
   6  -2 -13          1.09         47.56        53.70 o                         
   7  -2 -13          2.63         27.61        52.93 o                         
   8  -2 -13         44.59         46.54        55.49 o                         
   9  -2 -13         89.05         97.93        66.22 o                         
  10  -2 -13         49.12         60.34        61.37 o                         
 -12  -1 -13         54.81        -15.60        49.09 o                         
 -11  -1 -13        138.26        148.79        65.97 o                         
 -10  -1 -13         30.13         75.43        51.91 o                         
  -9  -1 -13         34.56        112.76        60.09 o                         
  -8  -1 -13          7.98        -27.87        40.40 o                         
  -7  -1 -13        114.90        152.88        60.60 o                         
  -6  -1 -13        759.54        750.13        93.84 o                         
  -5  -1 -13         77.89        153.65        59.83 o                         
  -4  -1 -13         15.42        -37.84        37.84 o                         
  -3  -1 -13        158.18        137.54        56.25 o                         
  -2  -1 -13        245.28        313.97        79.78 o                         
  -1  -1 -13        377.15        337.05        43.44 o                         
   0  -1 -13         73.00         83.57        29.42 o                         
   1  -1 -13          4.30        -15.18        15.18 o                         
   2  -1 -13        230.82        118.39        54.97 o                         
   3  -1 -13        421.72        361.53        88.47 o                         
   4  -1 -13        325.05        348.23        87.45 o                         
   5  -1 -13         41.10         20.97        42.19 o                         
   6  -1 -13          2.68         -6.39        34.01 o                         
   7  -1 -13         96.84         63.67        57.79 o                         
   8  -1 -13         27.29         31.45        49.35 o                         
   9  -1 -13         30.78         41.93        54.97 o                         
  10  -1 -13        141.95        171.80        83.36 o                         
 -11   0 -13         29.40        -12.53        52.93 o                         
 -10   0 -13         74.87         52.16        54.97 o                         
  -9   0 -13         44.97         75.43        51.91 o                         
  -8   0 -13          2.69         83.61        50.12 o                         
  -7   0 -13        108.99        147.51        62.39 o                         
  -6   0 -13         26.30        -15.85        38.35 o                         
  -5   0 -13         43.24         52.16        44.49 o                         
  -4   0 -13        220.27        275.87        74.92 o                         
  -3   0 -13        338.25        339.28        80.54 o                         
  -2   0 -13        323.26        297.60        71.34 o                         
  -1   0 -13        948.48       1100.17        90.89 o                         
   0   0 -13        385.00        470.35        47.92 o                         
   1   0 -13         97.58        163.74        35.43 o                         
   2   0 -13        207.19        115.83        54.46 o                         
   3   0 -13        149.62        147.77        61.11 o                         
   4   0 -13        260.78        202.23        69.80 o                         
   5   0 -13         60.36         88.47        53.95 o                         
   6   0 -13          8.36          6.65        37.59 o                         
   7   0 -13         70.76         -7.93        42.19 o                         
   8   0 -13         33.45          1.02        53.95 o                         
   9   0 -13          5.51          8.18        52.16 o                         
  10   0 -13         45.41         97.16        72.62 o                         
 -10   1 -13         59.67         71.08        96.65 o                         
  -9   1 -13         13.50        -33.24        40.66 o                         
  -8   1 -13        246.01        240.84        74.15 o                         
  -7   1 -13        653.34        678.79        93.07 o                         
  -6   1 -13        686.75        818.91        96.14 o                         
  -5   1 -13        113.56        294.79        75.43 o                         
  -4   1 -13         51.07        -20.97        36.05 o                         
  -3   1 -13        244.57        264.87        71.08 o                         
  -2   1 -13       1529.14       1739.97       147.39 o                         
  -1   1 -13       1136.24       1274.72       102.28 o                         
   0   1 -13        242.25        196.90        37.96 o                         
   1   1 -13        226.19        240.86       103.42 o                         
   2   1 -13         93.68        119.72        31.97 o                         
   3   1 -13        320.10        345.16        81.82 o                         
   4   1 -13         20.35         26.85        42.45 o                         
   5   1 -13         36.90        -20.20        38.35 o                         
   6   1 -13         19.06         80.80        50.88 o                         
   7   1 -13         41.32         78.50        57.53 o                         
   8   1 -13          0.78          5.37        46.54 o                         
   9   1 -13          2.50        -35.54        47.30 o                         
  10   1 -13         32.17         -0.51        52.67 o                         
  -8   2 -13        285.31        269.73        74.41 o                         
  -7   2 -13        847.88       1047.73       107.90 o                         
  -6   2 -13        599.58        533.58        84.38 o                         
  -5   2 -13        281.16        526.17        79.01 o                         
  -4   2 -13        106.97        142.65        56.76 o                         
  -3   2 -13         17.17          9.69        26.98 o                         
  -2   2 -13         19.41        -16.88        35.80 o                         
  -1   2 -13        225.96        229.37        44.73 o                         
   0   2 -13        211.14        215.31        40.92 o                         
   1   2 -13         29.37         86.35        72.60 o                         
   2   2 -13          5.66         21.40        26.53 o                         
   3   2 -13         71.68         28.55        43.34 o                         
   4   2 -13        325.27        219.87        69.29 o                         
   5   2 -13         20.98        -28.64        34.01 o                         
   6   2 -13         22.42         19.69        41.17 o                         
   7   2 -13         18.56         14.32        45.51 o                         
   8   2 -13        267.08        217.06        79.78 o                         
   9   2 -13        372.99        456.11       114.55 o                         
  10   2 -13        121.17         74.41        68.01 o                         
  11   2 -13          0.98          5.63        60.86 o                         
  -6   3 -13         54.34        106.62        54.21 o                         
  -5   3 -13        420.37        509.29        84.12 o                         
  -4   3 -13        201.73        211.79        43.42 o                         
  -3   3 -13         58.80         38.94        29.46 o                         
  -2   3 -13         54.13         28.44        55.10 o                         
  -1   3 -13        416.98        537.50       157.99 o                         
   0   3 -13        140.06        117.94        47.80 o                         
   1   3 -13        375.80        421.73        51.29 o                         
   2   3 -13          9.94         35.20        26.87 o                         
   3   3 -13        177.33        101.22        37.06 o                         
   4   3 -13        300.66        290.19        75.69 o                         
   5   3 -13        160.09        169.24        70.06 o                         
   6   3 -13        212.24        234.45        76.96 o                         
   7   3 -13         20.93         51.91        56.51 o                         
   8   3 -13        306.44        367.15        96.91 o                         
   9   3 -13         85.62         16.62        49.86 o                         
  10   3 -13        123.97        187.40        85.91 o                         
  11   3 -13         61.57         10.23        51.91 o                         
 -10   4 -13         11.97         40.40        60.60 o                         
  -9   4 -13          5.77        -32.22        44.75 o                         
  -8   4 -13         65.01         93.33        58.55 o                         
  -7   4 -13        145.84        173.08        67.25 o                         
  -6   4 -13         75.14         40.91        53.95 o                         
  -5   4 -13         24.25         79.01        50.88 o                         
  -4   4 -13         48.96         48.44        32.47 o                         
  -3   4 -13        105.06        173.35        44.42 o                         
  -2   4 -13        183.82        271.97        48.67 o                         
  -1   4 -13         85.25        150.40        35.97 o                         
   0   4 -13         14.06         66.62        59.31 o                         
   1   4 -13         16.19         -9.71        31.83 o                         
   2   4 -13          9.94         -1.13        23.77 o                         
   3   4 -13        273.44        411.74        71.96 o                         
   4   4 -13        617.17        472.20       141.25 o                         
   5   4 -13         16.85          4.09        36.56 o                         
   6   4 -13          2.83        -30.94        30.94 o                         
   7   4 -13         10.16        -27.10        38.61 o                         
   8   4 -13         82.51         54.72        57.28 o                         
   9   4 -13        209.30        213.99        77.22 o                         
  10   4 -13        121.62        215.78        82.84 o                         
  11   4 -13         11.02         48.33        53.44 o                         
  -9   5 -13         89.65         90.52        65.46 o                         
  -8   5 -13        147.94        250.04        87.70 o                         
  -7   5 -13        114.88        167.20        70.83 o                         
  -6   5 -13         23.83         90.26        62.39 o                         
  -5   5 -13         21.41        -30.17        33.75 o                         
  -4   5 -13          7.37        -29.92        29.92 o                         
  -3   5 -13        216.37        282.77        75.17 o                         
  -2   5 -13         70.56         57.72        57.28 o                         
  -1   5 -13          0.66         20.08        26.66 o                         
   0   5 -13          3.08        -18.72        18.72 o                         
   1   5 -13          8.10          8.82        25.20 o                         
   2   5 -13        167.21        231.12        59.19 o                         
   3   5 -13        316.71        361.02       100.22 o                         
   4   5 -13        911.58       1001.48       115.31 o                         
   5   5 -13        370.10        384.26        86.42 o                         
   6   5 -13         89.33         73.64        52.16 o                         
   7   5 -13          8.31         31.45        46.54 o                         
   8   5 -13        109.48         54.72        54.97 o                         
   9   5 -13         58.36         77.99        64.95 o                         
  10   5 -13         27.17         22.25        68.01 o                         
  11   5 -13         33.98        -17.39        49.35 o                         
  -8   6 -13        131.94        108.16        72.36 o                         
  -7   6 -13         62.94         12.78        46.54 o                         
  -6   6 -13         20.37        -22.25        45.51 o                         
  -5   6 -13         35.10         56.76        56.25 o                         
  -4   6 -13        156.65        341.33        93.58 o                         
  -3   6 -13         30.58        -29.40        29.40 o                         
  -2   6 -13        268.00        319.34        79.27 o                         
  -1   6 -13         40.57         24.55        42.96 o                         
   0   6 -13         33.56         29.33        26.75 o                         
   1   6 -13         15.43         17.13        27.30 o                         
   2   6 -13        203.28        190.20        56.25 o                         
   3   6 -13        501.60        616.98        58.13 o                         
   4   6 -13        730.25        906.37        66.95 o                         
   5   6 -13        147.97        123.75        35.49 o                         
   6   6 -13        175.78        116.34        58.55 o                         
   7   6 -13        138.59        150.58        66.74 o                         
   8   6 -13         50.16         -6.65        39.63 o                         
   9   6 -13         14.37         18.15        56.51 o                         
  10   6 -13         89.56        184.59        87.19 o                         
  -8   7 -13          7.12        -37.59        46.79 o                         
  -7   7 -13         18.09         21.48        61.11 o                         
  -6   7 -13         43.40         75.17        59.32 o                         
  -5   7 -13        279.71        268.96        81.31 o                         
  -4   7 -13        211.08        236.24        80.29 o                         
  -3   7 -13         32.04         14.32        43.98 o                         
  -2   7 -13          5.48         27.10        46.28 o                         
  -1   7 -13         30.39          6.39        42.96 o                         
   0   7 -13        138.89        188.68        69.80 o                         
   1   7 -13         27.03        -13.81        39.38 o                         
   2   7 -13         17.15        -25.31        37.08 o                         
   3   7 -13        281.34        300.01        50.34 o                         
   4   7 -13        422.47        442.41        54.24 o                         
   5   7 -13          5.07         22.87        27.03 o                         
   6   7 -13         64.61         54.97        51.39 o                         
   7   7 -13         42.81         61.62        55.23 o                         
   8   7 -13        144.61        218.34        80.03 o                         
   9   7 -13         32.25          8.18        53.44 o                         
  10   7 -13         33.45         52.67        58.30 o                         
  -7   8 -13          1.50        -17.90        50.88 o                         
  -6   8 -13         46.75        -47.05        47.05 o                         
  -5   8 -13          3.35         15.85        47.81 o                         
  -4   8 -13         98.52        213.22        76.45 o                         
  -3   8 -13          9.29         -7.67        48.33 o                         
  -2   8 -13         78.66        111.48        65.46 o                         
  -1   8 -13        292.32        399.85        91.28 o                         
   0   8 -13        151.84        162.34        61.88 o                         
   1   8 -13         46.21        -30.43        30.43 o                         
   2   8 -13        572.44        545.09        84.38 o                         
   3   8 -13        536.80        540.74        83.87 o                         
   4   8 -13        182.42        125.03        54.46 o                         
   5   8 -13         39.00         89.30        44.99 o                         
   6   8 -13         12.87         58.83        31.76 o                         
   7   8 -13        114.01        210.41        75.69 o                         
   8   8 -13        272.72        218.59        84.63 o                         
   9   8 -13         25.22         51.14        59.07 o                         
  10   8 -13         12.52         76.45        68.27 o                         
  -6   9 -13        122.21        140.09        70.32 o                         
  -5   9 -13         78.95         28.38        62.64 o                         
  -4   9 -13         20.13          1.02        46.28 o                         
  -3   9 -13         72.80         17.90        50.63 o                         
  -2   9 -13        238.07        285.07        87.45 o                         
  -1   9 -13         42.51        159.53        66.48 o                         
   0   9 -13         13.99        -35.80        35.80 o                         
   1   9 -13        137.53         87.45        56.76 o                         
   2   9 -13        597.65       1083.78       113.53 o                         
   3   9 -13       1052.06       1301.10       119.66 o                         
   4   9 -13        104.94        176.66        62.64 o                         
   5   9 -13         31.42         16.36        37.08 o                         
   6   9 -13          5.86         -5.37        31.45 o                         
   7   9 -13         10.22        -20.97        49.60 o                         
   8   9 -13         17.32         47.05        55.23 o                         
   9   9 -13         45.01        108.16        71.08 o                         
  10   9 -13         58.70          9.20        61.11 o                         
  -5  10 -13         21.48         63.16        59.83 o                         
  -4  10 -13        394.53        421.84       104.83 o                         
  -3  10 -13        437.58        279.70        85.91 o                         
  -2  10 -13        249.85        193.79        73.90 o                         
  -1  10 -13         65.02         36.82        57.79 o                         
   0  10 -13          2.42        -13.55        36.56 o                         
   1  10 -13          4.92         30.68        45.26 o                         
   2  10 -13         67.87         30.68        48.07 o                         
   3  10 -13        271.70        372.26        85.91 o                         
   4  10 -13        133.10        240.84        75.17 o                         
   5  10 -13         11.46        -24.80        36.56 o                         
   6  10 -13         51.09        165.15        63.41 o                         
   7  10 -13         19.74         24.55        37.08 o                         
  -3  11 -13        278.61        376.61        98.70 o                         
  -2  11 -13        162.46         62.64        62.64 o                         
  -1  11 -13        124.78        148.53        75.43 o                         
   0  11 -13         14.10        -22.76        42.70 o                         
   1  11 -13         42.16         91.54        54.46 o                         
   2  11 -13         30.75         68.01        54.97 o                         
   3  11 -13         22.99         53.44        50.12 o                         
   4  11 -13         14.16         26.08        38.61 o                         
   5  11 -13         15.85         24.04        43.98 o                         
   6  11 -13         72.97         46.28        49.09 o                         
   7  11 -13          6.14         30.68        39.89 o                         
  -2  12 -13         76.49         11.76        51.91 o                         
  -1  12 -13         29.22         36.56        57.28 o                         
   0  12 -13         23.35         64.43        59.58 o                         
   1  12 -13         44.53         57.02        52.42 o                         
   2  12 -13         72.68         60.60        52.42 o                         
   3  12 -13         60.59         52.16        55.49 o                         
   4  12 -13          2.26          4.09        42.19 o                         
   5  12 -13         18.25        -23.78        36.05 o                         
   6  12 -13         45.14         36.56        46.28 o                         
   7  12 -13         35.69         84.12        54.21 o                         
   0  13 -13          5.66         -2.81        58.55 o                         
   1  13 -13         37.12         48.58        58.55 o                         
   2  13 -13         99.02        148.53        61.88 o                         
   3  13 -13         16.90         34.77        47.56 o                         
   4  13 -13         25.38        -16.62        36.56 o                         
   5  13 -13         68.91         38.87        46.54 o                         
   6  13 -13          7.85         24.04        45.00 o                         
  -9 -17 -12         56.80         87.70        65.97 o                         
  -4 -17 -12        509.39        472.21       110.20 o                         
  -3 -17 -12         29.79        -48.84        48.84 o                         
  -2 -17 -12         65.85         61.62        65.20 o                         
  -1 -17 -12        114.21        130.63        75.69 o                         
 -11 -16 -12        390.26        389.63       101.00 o                         
 -10 -16 -12        306.82        226.52        86.17 o                         
  -9 -16 -12        601.97        448.95       105.86 o                         
  -8 -16 -12         47.22         75.94        61.62 o                         
  -7 -16 -12          6.96        -21.73        51.91 o                         
  -6 -16 -12         40.00         39.12        53.70 o                         
  -4 -16 -12        308.32        289.93        83.87 o                         
  -3 -16 -12         19.55        -25.31        44.49 o                         
  -2 -16 -12         73.30        257.97        91.03 o                         
  -1 -16 -12         18.73         13.55        57.79 o                         
   0 -16 -12         40.08         38.35        63.41 o                         
 -11 -15 -12        292.59        322.92        97.16 o                         
 -10 -15 -12        694.16        781.32       119.15 o                         
  -9 -15 -12        149.22        122.99        69.80 o                         
  -8 -15 -12        167.78        150.58        75.94 o                         
  -7 -15 -12         98.56         31.96        60.09 o                         
  -6 -15 -12         74.50         55.49        54.72 o                         
  -5 -15 -12         61.32        171.29        73.13 o                         
  -4 -15 -12          5.87         21.79        34.52 o                         
  -3 -15 -12         93.53         88.95        48.11 o                         
  -2 -15 -12         38.17        106.88        59.07 o                         
  -1 -15 -12        103.49        166.69        72.62 o                         
   0 -15 -12         38.90         62.39        57.02 o                         
   1 -15 -12         10.42        -25.57        47.05 o                         
   2 -15 -12          6.01        -27.61        49.09 o                         
 -12 -14 -12         21.50        -16.11        49.35 o                         
 -11 -14 -12         46.63         13.04        61.37 o                         
 -10 -14 -12         59.14         19.69        51.65 o                         
  -9 -14 -12         83.32        160.29        70.06 o                         
  -8 -14 -12        109.06         62.90        60.60 o                         
  -7 -14 -12         13.34         62.39        55.49 o                         
  -6 -14 -12         33.89        -32.98        45.51 o                         
  -5 -14 -12         59.82         13.81        52.67 o                         
  -4 -14 -12         48.42        -10.54        29.46 o                         
  -3 -14 -12         56.40        100.95        41.56 o                         
  -2 -14 -12         57.87         79.07        52.79 o                         
  -1 -14 -12         76.48         70.53        36.33 o                         
   0 -14 -12        275.36        265.64        79.27 o                         
   1 -14 -12         35.45         14.57        48.84 o                         
   2 -14 -12         21.71        -31.71        48.33 o                         
   3 -14 -12         70.30         53.44        63.67 o                         
 -13 -13 -12         89.12         36.05        59.83 o                         
 -12 -13 -12        161.11         76.96        68.27 o                         
 -11 -13 -12         57.12         48.07        62.64 o                         
 -10 -13 -12         86.89        129.87        64.95 o                         
  -9 -13 -12         55.07         22.76        58.04 o                         
  -8 -13 -12        213.37        309.62        93.58 o                         
  -7 -13 -12          0.21         38.35        55.23 o                         
  -6 -13 -12        240.74        196.35        74.66 o                         
  -5 -13 -12        112.94        196.35        77.48 o                         
  -4 -13 -12         42.34         -6.90        38.35 o                         
  -3 -13 -12        388.51        527.29        60.18 o                         
  -2 -13 -12        262.39        261.70        54.49 o                         
  -1 -13 -12         79.23        140.85        45.19 o                         
   0 -13 -12        325.91        323.71        93.95 o                         
   1 -13 -12         68.04         76.15        38.05 o                         
   2 -13 -12         60.81        -40.14        41.42 o                         
   3 -13 -12         27.89        -46.28        46.28 o                         
   4 -13 -12         14.25         36.82        57.79 o                         
 -13 -12 -12          6.48        -25.06        60.09 o                         
 -12 -12 -12        224.49        227.29        88.47 o                         
 -11 -12 -12        531.76        394.23       101.25 o                         
 -10 -12 -12        116.16        183.82        76.45 o                         
  -9 -12 -12         71.98         85.40        58.81 o                         
  -8 -12 -12        353.05        428.75       107.65 o                         
  -7 -12 -12         71.31         76.71        55.23 o                         
  -6 -12 -12        199.98        303.99        85.66 o                         
  -5 -12 -12        305.36        250.04        82.33 o                         
  -4 -12 -12        293.37        248.76        81.05 o                         
  -3 -12 -12         23.72         35.02        30.34 o                         
  -2 -12 -12          7.54         15.91        28.00 o                         
  -1 -12 -12          5.15         33.66        55.36 o                         
   0 -12 -12        724.33        792.84        70.47 o                         
   1 -12 -12        452.93        545.86        67.76 o                         
   2 -12 -12        237.93        242.00        88.85 o                         
   3 -12 -12        170.15         68.08        47.56 o                         
   4 -12 -12         70.34         28.13        51.91 o                         
   5 -12 -12         54.45         13.30        57.28 o                         
 -13 -11 -12          4.00          1.28        50.88 o                         
 -12 -11 -12         40.42        109.95        68.01 o                         
 -11 -11 -12        169.41        136.51        73.64 o                         
 -10 -11 -12        198.65        198.65        83.36 o                         
  -9 -11 -12         64.05         21.48        48.33 o                         
  -8 -11 -12        466.60        439.23        98.44 o                         
  -7 -11 -12        302.11        212.97        73.64 o                         
  -6 -11 -12          4.41        -40.14        40.14 o                         
  -5 -11 -12        297.15        287.37        77.73 o                         
  -4 -11 -12        473.79        653.22        98.70 o                         
  -3 -11 -12         38.89         47.60        27.98 o                         
  -2 -11 -12        157.34        224.61        47.74 o                         
  -1 -11 -12         43.35         96.26        36.93 o                         
   0 -11 -12        155.00        140.22        39.51 o                         
   1 -11 -12         13.39         33.38        30.56 o                         
   2 -11 -12         26.55         86.90        39.24 o                         
   3 -11 -12        249.82        224.59        51.51 o                         
   4 -11 -12        198.02        203.51        52.98 o                         
   5 -11 -12         37.89         74.15        63.41 o                         
   6 -11 -12         19.27        -40.40        52.42 o                         
 -13 -10 -12         21.46        -15.34        42.45 o                         
 -12 -10 -12        104.13        206.57        78.75 o                         
 -11 -10 -12         70.28        137.54        71.59 o                         
 -10 -10 -12        280.89        197.88        81.05 o                         
  -9 -10 -12         17.22        -13.81        43.72 o                         
  -8 -10 -12         29.54         20.46        47.56 o                         
  -7 -10 -12          4.36         42.70        47.30 o                         
  -6 -10 -12        124.47         -2.30        38.61 o                         
  -5 -10 -12         59.28         61.11        52.42 o                         
  -4 -10 -12        316.74        489.86        81.57 o                         
  -3 -10 -12        750.73        736.78        58.14 o                         
  -2 -10 -12        784.82        898.56        88.84 o                         
  -1 -10 -12       1133.63       1287.90       191.11 o                         
   0 -10 -12        121.39         77.59       100.86 o                         
   1 -10 -12         37.20         71.95        34.83 o                         
   2 -10 -12         11.50         -8.88        24.79 o                         
   3 -10 -12        131.01         81.73        35.91 o                         
   4 -10 -12         91.20         89.78        75.42 o                         
   5 -10 -12        254.14        213.43        55.77 o                         
   6 -10 -12         52.21         63.56        88.59 o                         
   7 -10 -12         28.71         51.65        60.09 o                         
 -13  -9 -12         78.39         77.73        71.59 o                         
 -12  -9 -12         28.25         -1.02        53.95 o                         
 -11  -9 -12         78.00        197.11        77.48 o                         
 -10  -9 -12          0.19        127.82        70.57 o                         
  -9  -9 -12         22.23         91.03        60.09 o                         
  -8  -9 -12        103.51        106.37        59.32 o                         
  -7  -9 -12         48.02         26.85        45.77 o                         
  -6  -9 -12         60.75         92.56        53.70 o                         
  -5  -9 -12        102.73         99.98        51.39 o                         
  -4  -9 -12         10.70         60.60        51.14 o                         
  -3  -9 -12        392.44        332.63        87.96 o                         
  -2  -9 -12         21.51         24.16        30.30 o                         
  -1  -9 -12       1126.56       1150.70        72.97 o                         
   0  -9 -12       1190.49       1447.78        84.37 o                         
   1  -9 -12        205.19        239.80        84.38 o                         
   2  -9 -12        260.15        314.77        55.73 o                         
   3  -9 -12        161.33        139.55        40.54 o                         
   4  -9 -12         47.21         34.25        32.22 o                         
   5  -9 -12         62.96          4.79        29.20 o                         
   6  -9 -12         41.96         26.87        34.88 o                         
   7  -9 -12         29.81        119.15        64.18 o                         
 -13  -8 -12         53.81          7.93        57.02 o                         
 -12  -8 -12         20.70        -15.60        45.77 o                         
 -11  -8 -12         67.05        213.48        87.45 o                         
 -10  -8 -12         76.36        118.39        62.13 o                         
  -9  -8 -12         30.55        -17.90        45.77 o                         
  -8  -8 -12         10.85         27.36        40.14 o                         
  -7  -8 -12        725.20        922.18       107.65 o                         
  -6  -8 -12       2166.75       2386.16       170.01 o                         
  -5  -8 -12       3365.09       3444.63       199.67 o                         
  -4  -8 -12        316.42        352.06        85.66 o                         
  -3  -8 -12         48.53         20.71        50.12 o                         
  -2  -8 -12         88.72        111.98        31.72 o                         
  -1  -8 -12        469.28        523.82        50.31 o                         
   0  -8 -12        707.30        875.33       132.18 o                         
   1  -8 -12         14.88         -6.49        21.22 o                         
   2  -8 -12         57.98         20.87        25.96 o                         
   3  -8 -12         26.35         19.86        30.97 o                         
   4  -8 -12         70.66         21.50        31.99 o                         
   5  -8 -12         42.24         58.57        37.21 o                         
   6  -8 -12         10.21        -12.77        26.70 o                         
   7  -8 -12         13.58         27.61        48.84 o                         
   8  -8 -12         47.38         64.95        59.07 o                         
 -13  -7 -12         75.89        -13.04        56.51 o                         
 -12  -7 -12        216.56        283.79        92.31 o                         
 -11  -7 -12        959.31       1126.48       135.75 o                         
 -10  -7 -12        150.84         89.75        63.41 o                         
  -9  -7 -12         18.70        -23.78        37.33 o                         
  -8  -7 -12         30.68         25.06        38.87 o                         
  -7  -7 -12        343.65        298.11        81.82 o                         
  -6  -7 -12       1207.68       1302.63       121.97 o                         
  -5  -7 -12        896.20        858.80       100.23 o                         
  -4  -7 -12        494.38        451.50        94.35 o                         
  -3  -7 -12        468.02        482.70        94.61 o                         
  -2  -7 -12         58.90         22.43        21.99 o                         
  -1  -7 -12         24.35         38.33        27.05 o                         
   0  -7 -12        209.31        273.00        44.41 o                         
   1  -7 -12         65.00         45.70        27.66 o                         
   2  -7 -12         29.01          1.03        23.91 o                         
   3  -7 -12        121.16        122.54        39.21 o                         
   4  -7 -12        109.98        127.36        55.47 o                         
   5  -7 -12         29.34        -21.22        23.36 o                         
   6  -7 -12         12.60         58.30        49.09 o                         
   7  -7 -12         22.41         26.85        51.39 o                         
   8  -7 -12         28.12        -37.59        42.45 o                         
 -13  -6 -12         22.66         25.06        55.74 o                         
 -12  -6 -12         56.10         66.22        63.92 o                         
 -11  -6 -12        303.17        256.69        85.40 o                         
 -10  -6 -12       1013.59       1125.21       123.50 o                         
  -9  -6 -12        345.69        381.21        88.73 o                         
  -8  -6 -12        138.82        116.08        56.76 o                         
  -7  -6 -12        560.28        543.55        86.42 o                         
  -6  -6 -12        262.23        194.81        64.95 o                         
  -5  -6 -12        815.57        930.88       105.09 o                         
  -4  -6 -12        234.87        280.21        78.24 o                         
  -3  -6 -12        274.17        262.83        72.11 o                         
  -2  -6 -12        667.29        643.25        87.19 o                         
  -1  -6 -12         94.66        113.87        31.18 o                         
   0  -6 -12         26.07          8.86        20.67 o                         
   1  -6 -12         15.93         45.42        27.52 o                         
   2  -6 -12         52.36         67.97        29.86 o                         
   3  -6 -12         23.10         36.05        28.08 o                         
   4  -6 -12        187.22        135.98        40.51 o                         
   5  -6 -12         50.95         40.40        46.02 o                         
   6  -6 -12          2.86        -35.03        35.03 o                         
   7  -6 -12         59.33        117.11        65.20 o                         
   8  -6 -12         26.23         43.21        51.65 o                         
   9  -6 -12         12.35        -24.04        47.05 o                         
 -13  -5 -12         43.71         63.41        61.88 o                         
 -12  -5 -12         59.46         77.48        59.07 o                         
 -11  -5 -12        256.27        298.37        89.24 o                         
 -10  -5 -12        350.71        512.61       105.86 o                         
  -9  -5 -12         33.64         68.78        52.93 o                         
  -8  -5 -12         44.57         40.91        53.18 o                         
  -7  -5 -12        151.28        173.59        67.25 o                         
  -6  -5 -12        316.24        389.11        79.78 o                         
  -5  -5 -12          2.73         51.91        48.07 o                         
  -4  -5 -12        751.63        634.84        89.75 o                         
  -3  -5 -12         60.16        -10.48        38.10 o                         
  -2  -5 -12        172.26        210.41        61.37 o                         
  -1  -5 -12        194.82        246.97        68.78 o                         
   0  -5 -12        395.27        422.33        43.67 o                         
   1  -5 -12        513.72        616.85        67.87 o                         
   2  -5 -12        469.27        493.52        53.02 o                         
   3  -5 -12         12.91         39.89        38.61 o                         
   4  -5 -12        130.43        160.55        60.86 o                         
   5  -5 -12        368.64        301.44        82.59 o                         
   6  -5 -12        440.55        384.26        92.82 o                         
   7  -5 -12          6.16         46.28        54.21 o                         
   8  -5 -12         21.09         67.50        56.51 o                         
   9  -5 -12         12.36         45.26        57.53 o                         
 -13  -4 -12         22.87         30.17        54.97 o                         
 -12  -4 -12        197.04        275.10        95.63 o                         
 -11  -4 -12        118.92        179.98        79.01 o                         
 -10  -4 -12         20.20        114.30        57.79 o                         
  -9  -4 -12        376.78        419.80        95.12 o                         
  -8  -4 -12        373.12        419.03        91.03 o                         
  -7  -4 -12        547.50        679.30        92.05 o                         
  -6  -4 -12        938.31       1098.61       108.67 o                         
  -5  -4 -12         85.80         62.64        44.75 o                         
  -4  -4 -12        140.40        171.54        62.64 o                         
  -3  -4 -12         56.86         58.04        46.02 o                         
  -2  -4 -12         32.23         42.19        39.12 o                         
  -1  -4 -12       1140.45       1168.90       114.55 o                         
   0  -4 -12        327.01        403.18        85.15 o                         
   1  -4 -12        127.28        229.59        66.74 o                         
   2  -4 -12        943.60       1163.02       116.08 o                         
   3  -4 -12         60.22         91.03        47.56 o                         
   4  -4 -12        547.76        576.79        89.75 o                         
   5  -4 -12        202.03        257.20        76.20 o                         
   6  -4 -12        133.70        195.07        69.80 o                         
   7  -4 -12         94.79        101.77        66.74 o                         
   8  -4 -12         70.42         81.82        69.29 o                         
   9  -4 -12         38.04        -19.43        46.28 o                         
  10  -4 -12         12.46         20.71        56.76 o                         
 -13  -3 -12        250.15        248.00        88.98 o                         
 -12  -3 -12        134.23         99.46        60.34 o                         
 -11  -3 -12         25.29         31.71        57.02 o                         
 -10  -3 -12         21.38          2.81        45.77 o                         
  -9  -3 -12         35.99         71.08        52.16 o                         
  -8  -3 -12         27.26         -6.65        39.38 o                         
  -7  -3 -12        341.88        346.70        82.33 o                         
  -6  -3 -12        544.01        617.96        85.15 o                         
  -5  -3 -12        811.89        593.67        82.33 o                         
  -4  -3 -12       1179.56       1158.93       105.86 o                         
  -3  -3 -12        280.51        348.74        76.45 o                         
  -2  -3 -12        448.34        446.39        73.38 o                         
  -1  -3 -12        808.83        899.17       100.49 o                         
   0  -3 -12        731.71        915.03       101.25 o                         
   1  -3 -12        283.70        281.75        74.41 o                         
   2  -3 -12        509.79        474.52        77.48 o                         
   3  -3 -12        425.76        387.32        83.61 o                         
   4  -3 -12        397.86        477.58        80.03 o                         
   5  -3 -12         90.18        122.73        60.09 o                         
   6  -3 -12        172.37        190.98        74.15 o                         
   7  -3 -12         90.62         64.95        57.79 o                         
   8  -3 -12         52.13         36.31        50.63 o                         
   9  -3 -12         40.82         79.78        62.90 o                         
  10  -3 -12         20.85         13.81        51.65 o                         
 -13  -2 -12        101.33         52.93        64.95 o                         
 -12  -2 -12        707.80        706.40       111.74 o                         
 -11  -2 -12        585.14        785.67       112.51 o                         
 -10  -2 -12         51.37        -17.39        43.98 o                         
  -9  -2 -12         97.69         82.33        60.09 o                         
  -8  -2 -12         58.14         75.94        45.00 o                         
  -7  -2 -12        178.71        238.54        67.25 o                         
  -6  -2 -12        102.01        112.25        52.93 o                         
  -5  -2 -12         46.19         62.39        42.96 o                         
  -4  -2 -12        245.54        280.73        72.36 o                         
  -3  -2 -12        225.88        294.53        73.64 o                         
  -2  -2 -12        286.79        195.07        61.37 o                         
  -1  -2 -12        182.09        128.84        50.88 o                         
   0  -2 -12         87.41         79.63        36.05 o                         
   1  -2 -12        650.52        668.74        45.62 o                         
   2  -2 -12        746.35        772.12        96.40 o                         
   3  -2 -12        309.17        303.48        79.78 o                         
   4  -2 -12        180.00        271.01        69.29 o                         
   5  -2 -12        134.53        214.25        73.90 o                         
   6  -2 -12          5.55         54.46        44.24 o                         
   7  -2 -12         57.32         42.45        54.46 o                         
   8  -2 -12          0.93        -22.50        35.03 o                         
   9  -2 -12         99.21         71.34        52.42 o                         
  10  -2 -12         44.34         27.61        56.76 o                         
 -12  -1 -12        115.85        220.64        80.29 o                         
 -11  -1 -12          9.71        -22.76        46.28 o                         
 -10  -1 -12         77.12         70.83        58.30 o                         
  -9  -1 -12          3.65         10.99        46.28 o                         
  -8  -1 -12         76.51         25.83        40.91 o                         
  -7  -1 -12        117.66         95.12        52.42 o                         
  -6  -1 -12         70.93         48.84        46.54 o                         
  -5  -1 -12        334.77        455.85        75.17 o                         
  -4  -1 -12         45.01          7.42        35.54 o                         
  -3  -1 -12        381.89        416.22        83.10 o                         
  -2  -1 -12          1.81         -5.37        30.68 o                         
  -1  -1 -12        452.92        517.22        76.20 o                         
   0  -1 -12        122.02        133.18        38.47 o                         
   1  -1 -12         27.38         48.86        26.85 o                         
   2  -1 -12         78.69        104.07        54.72 o                         
   3  -1 -12        761.06        686.72        90.00 o                         
   4  -1 -12        989.32        934.20       107.39 o                         
   5  -1 -12        403.50        367.15        90.26 o                         
   6  -1 -12         26.53         74.15        46.02 o                         
   7  -1 -12        142.24        111.48        58.81 o                         
   8  -1 -12         13.58         -0.51        39.38 o                         
   9  -1 -12         26.60         59.07        62.13 o                         
  10  -1 -12         11.37          9.97        49.09 o                         
  11  -1 -12         14.59          4.60        50.88 o                         
 -12   0 -12         14.70          2.05        56.76 o                         
 -11   0 -12         67.21         28.89        52.67 o                         
 -10   0 -12         40.05          6.65        50.12 o                         
  -9   0 -12         63.05        144.95        56.00 o                         
  -8   0 -12         18.49         33.75        44.24 o                         
  -7   0 -12        300.02        163.62        58.04 o                         
  -6   0 -12         88.35         42.45        44.24 o                         
  -5   0 -12        177.36        181.01        57.79 o                         
  -4   0 -12         99.11         51.65        45.00 o                         
  -3   0 -12        823.33        710.50        86.94 o                         
  -2   0 -12       1620.44       1707.09       126.82 o                         
  -1   0 -12        840.88        927.42        60.64 o                         
   0   0 -12         48.94         17.42        21.41 o                         
   1   0 -12          3.25         27.52        21.90 o                         
   2   0 -12         55.89         72.09        25.13 o                         
   3   0 -12         22.44         69.80        45.26 o                         
   4   0 -12        438.27        521.82        80.80 o                         
   5   0 -12        678.06        706.40        98.70 o                         
   6   0 -12         24.18         35.29        38.61 o                         
   7   0 -12        153.31        216.55        76.20 o                         
   8   0 -12         11.15        -11.25        41.68 o                         
   9   0 -12          7.22        -13.81        37.59 o                         
  10   0 -12          9.82         13.81        47.56 o                         
  11   0 -12          0.59        -17.13        40.66 o                         
 -10   1 -12        164.08        347.21        86.42 o                         
  -9   1 -12         26.22        -37.33        37.33 o                         
  -8   1 -12        207.78        184.84        63.16 o                         
  -7   1 -12        261.93        228.31        65.46 o                         
  -6   1 -12         30.89         41.17        43.72 o                         
  -5   1 -12         52.31         41.68        41.68 o                         
  -4   1 -12         80.16        157.23        58.04 o                         
  -3   1 -12        617.34        856.24        93.33 o                         
  -2   1 -12       2346.34       2159.38       141.37 o                         
  -1   1 -12       2440.11       2618.97       104.10 o                         
   0   1 -12       1856.48       2371.91        96.90 o                         
   1   1 -12        931.94       1065.52        64.02 o                         
   2   1 -12         19.62         43.56        24.36 o                         
   3   1 -12        446.18        434.37        73.13 o                         
   4   1 -12        223.59        213.99        63.92 o                         
   5   1 -12        221.33        174.61        65.97 o                         
   6   1 -12          6.87         -3.32        36.56 o                         
   7   1 -12         21.48        -18.67        34.01 o                         
   8   1 -12          5.92          4.35        43.21 o                         
   9   1 -12         53.28         26.34        53.95 o                         
  10   1 -12          3.29          1.28        44.75 o                         
  11   1 -12          3.31          1.02        48.07 o                         
  -8   2 -12        200.21        242.12        66.74 o                         
  -7   2 -12        836.36        924.74        98.19 o                         
  -6   2 -12        771.36        791.30        88.21 o                         
  -5   2 -12        169.65        189.70        59.83 o                         
  -4   2 -12        111.16         98.70        51.14 o                         
  -3   2 -12         87.72         58.30        42.70 o                         
  -2   2 -12        200.95        343.98        69.02 o                         
  -1   2 -12        968.14       1136.97        70.33 o                         
   0   2 -12         71.09        128.30        36.93 o                         
   1   2 -12        362.00        377.22        45.25 o                         
   2   2 -12        167.49        129.33        42.69 o                         
   3   2 -12         94.70         96.74        29.73 o                         
   4   2 -12         93.47         45.77        46.02 o                         
   5   2 -12         37.07         40.14        46.28 o                         
   6   2 -12        132.19         63.16        48.58 o                         
   7   2 -12         76.60        101.51        56.00 o                         
   8   2 -12         27.05        -35.80        35.80 o                         
   9   2 -12          7.29          0.00        50.88 o                         
  10   2 -12         15.47          3.32        51.14 o                         
  11   2 -12         14.99         -4.60        45.77 o                         
  -7   3 -12       1046.79       1315.67       128.33 o                         
  -6   3 -12        145.23        177.68        58.04 o                         
  -5   3 -12         19.65         18.41        38.35 o                         
  -4   3 -12        234.49        318.06        74.15 o                         
  -3   3 -12        757.18        925.67        66.98 o                         
  -2   3 -12        439.04        561.03        54.38 o                         
  -1   3 -12         26.57         47.28        27.10 o                         
   0   3 -12        182.88        262.58        44.81 o                         
   1   3 -12        159.61        148.13        36.06 o                         
   2   3 -12         17.20         31.83        26.46 o                         
   3   3 -12        208.97        232.13        61.88 o                         
   4   3 -12         72.48         83.20        25.52 o                         
   5   3 -12         15.94          0.26        38.10 o                         
   6   3 -12        194.17        148.02        58.04 o                         
   7   3 -12         15.69         12.78        39.63 o                         
   8   3 -12        156.88         75.17        55.23 o                         
   9   3 -12        315.04        268.45        86.42 o                         
  10   3 -12         43.12          3.58        47.05 o                         
  11   3 -12          9.05          1.53        39.89 o                         
  -6   4 -12        399.82        478.10        97.16 o                         
  -5   4 -12        166.99         85.91        60.20 o                         
  -4   4 -12        465.50        573.80        54.59 o                         
  -3   4 -12        472.47        473.29        51.30 o                         
  -2   4 -12        433.76        370.26        97.92 o                         
  -1   4 -12         31.83         74.97        31.77 o                         
   0   4 -12         40.70         36.05        48.07 o                         
   1   4 -12         99.03         33.72        28.87 o                         
   2   4 -12         31.08         21.42        49.22 o                         
   3   4 -12        322.31        267.50        42.58 o                         
   4   4 -12         10.85         14.24        19.93 o                         
   5   4 -12         18.42         94.35        49.86 o                         
   6   4 -12        414.57        408.55        91.54 o                         
   7   4 -12        205.94          4.09        40.91 o                         
   8   4 -12        121.14        117.62        64.69 o                         
   9   4 -12        396.35        332.89        93.33 o                         
  10   4 -12         90.42         70.83        63.41 o                         
  11   4 -12         31.86         74.41        69.29 o                         
 -10   5 -12          1.12        -35.29        48.33 o                         
  -9   5 -12        201.69        105.60        58.81 o                         
  -8   5 -12        212.56        335.19        88.98 o                         
  -7   5 -12         64.68        159.02        65.71 o                         
  -6   5 -12        129.07         77.73        54.72 o                         
  -5   5 -12        112.40        -31.96        37.59 o                         
  -4   5 -12        292.25        228.05        67.76 o                         
  -3   5 -12        262.97        381.73        82.08 o                         
  -2   5 -12       1429.75       1689.93       143.69 o                         
  -1   5 -12        657.84        623.32        55.62 o                         
   0   5 -12        230.30        223.41        41.23 o                         
   1   5 -12        199.73        257.83        68.14 o                         
   2   5 -12         20.33         53.33        27.45 o                         
   3   5 -12        315.88        383.26        52.06 o                         
   4   5 -12        679.95        640.77        54.12 o                         
   5   5 -12        196.88        176.23        57.52 o                         
   6   5 -12          7.73         26.85        39.12 o                         
   7   5 -12        162.25        198.39        71.85 o                         
   8   5 -12        104.07         75.17        58.30 o                         
   9   5 -12         63.51         66.22        57.79 o                         
  10   5 -12        229.06        408.55       114.81 o                         
  11   5 -12         29.44         73.13        62.64 o                         
  -9   6 -12         87.31         24.55        58.30 o                         
  -8   6 -12        891.74        967.44       126.57 o                         
  -7   6 -12        238.53        459.43        98.19 o                         
  -6   6 -12        104.31         33.24        54.21 o                         
  -5   6 -12        102.96        147.25        71.08 o                         
  -4   6 -12         14.22         -8.95        40.40 o                         
  -3   6 -12         54.40         52.93        44.49 o                         
  -2   6 -12        115.18        114.30        50.12 o                         
  -1   6 -12         60.62         68.78        43.21 o                         
   0   6 -12         12.87         -3.80        23.86 o                         
   1   6 -12         82.47        137.28        60.33 o                         
   2   6 -12        530.64        596.22        54.21 o                         
   3   6 -12          3.07         35.55        27.21 o                         
   4   6 -12        270.16        183.06        37.32 o                         
   5   6 -12         71.89         60.05        30.68 o                         
   6   6 -12          5.23         -0.87        15.82 o                         
   7   6 -12        197.31        147.25        62.13 o                         
   8   6 -12        180.50        245.95        76.96 o                         
   9   6 -12         13.54         78.50        59.58 o                         
  10   6 -12         27.57         69.04        64.43 o                         
  11   6 -12         23.02        110.20        80.03 o                         
  -8   7 -12        267.58        228.31        81.31 o                         
  -7   7 -12        263.42        363.83        93.33 o                         
  -6   7 -12         39.93         59.83        56.25 o                         
  -5   7 -12         66.76        160.04        73.64 o                         
  -4   7 -12         14.85         -2.05        43.98 o                         
  -3   7 -12         51.49         74.15        50.63 o                         
  -2   7 -12         34.14         93.07        48.84 o                         
  -1   7 -12         34.41        -15.60        35.29 o                         
   0   7 -12         26.93         25.83        43.21 o                         
   1   7 -12        111.99        107.90        48.84 o                         
   2   7 -12        110.84        103.55        33.40 o                         
   3   7 -12          2.21          8.90        25.46 o                         
   4   7 -12          4.37        -12.55        22.12 o                         
   5   7 -12          5.93         -5.64        22.68 o                         
   6   7 -12         25.47          5.63        24.29 o                         
   7   7 -12         81.50        135.49        61.11 o                         
   8   7 -12        307.25        352.83        93.84 o                         
   9   7 -12         49.25         13.81        50.37 o                         
  10   7 -12        143.52         49.60        57.28 o                         
  11   7 -12         39.58         32.47        60.60 o                         
  -7   8 -12          2.66        -21.22        43.72 o                         
  -6   8 -12         22.91         37.84        51.14 o                         
  -5   8 -12         25.98         16.36        47.05 o                         
  -4   8 -12         26.21         -2.05        40.40 o                         
  -3   8 -12         84.45         10.48        50.88 o                         
  -2   8 -12         97.98         62.39        59.32 o                         
  -1   8 -12         38.81        -14.83        43.98 o                         
   0   8 -12         77.76         49.60        45.51 o                         
   1   8 -12        904.96        895.08        96.91 o                         
   2   8 -12       1020.74       1247.91       113.27 o                         
   3   8 -12        310.39        391.16        77.48 o                         
   4   8 -12        135.60         97.20        33.85 o                         
   5   8 -12         13.12         33.52        24.68 o                         
   6   8 -12         36.72         16.40        25.12 o                         
   7   8 -12        116.59        147.38        74.78 o                         
   8   8 -12        199.67        131.91        67.76 o                         
   9   8 -12        279.49        312.18        87.19 o                         
  10   8 -12         12.65         68.53        58.81 o                         
  11   8 -12        183.44        217.57        84.89 o                         
  -7   9 -12         29.79         -6.39        47.05 o                         
  -6   9 -12         15.08         33.24        53.70 o                         
  -5   9 -12         17.45         60.86        59.58 o                         
  -4   9 -12        218.31        234.70        81.05 o                         
  -3   9 -12         75.41          6.90        47.81 o                         
  -2   9 -12         74.40        120.69        64.95 o                         
  -1   9 -12         20.70        -27.10        42.19 o                         
   0   9 -12         51.67         -8.69        37.59 o                         
   1   9 -12         64.87          7.67        37.33 o                         
   2   9 -12        338.83        480.14        92.31 o                         
   3   9 -12       1704.50       1619.41       131.66 o                         
   4   9 -12        488.07        656.54        87.19 o                         
   5   9 -12         64.50         51.91        47.05 o                         
   6   9 -12          8.55         33.89        30.03 o                         
   7   9 -12         41.85         45.43        31.12 o                         
   8   9 -12        145.40        112.51        57.53 o                         
   9   9 -12         50.80         29.66        49.60 o                         
  10   9 -12          1.13         75.17        65.97 o                         
  -6  10 -12        100.54        -50.37        50.37 o                         
  -5  10 -12         79.38         34.26        57.02 o                         
  -4  10 -12         14.16         21.99        58.81 o                         
  -3  10 -12         19.10         53.95        66.99 o                         
  -2  10 -12        420.70        392.44        95.89 o                         
  -1  10 -12         33.76        -15.60        39.63 o                         
   0  10 -12         36.95          7.42        47.56 o                         
   1  10 -12          1.59         -9.97        37.33 o                         
   2  10 -12        138.01        206.83        69.55 o                         
   3  10 -12        412.59        644.02        88.98 o                         
   4  10 -12        267.18        393.97        89.24 o                         
   5  10 -12         26.90        -16.62        35.29 o                         
   6  10 -12         26.12         34.26        39.63 o                         
   7  10 -12         19.70         93.84        46.28 o                         
   9  10 -12         38.32         68.01        58.30 o                         
  10  10 -12         33.58         24.80        55.23 o                         
  -5  11 -12         18.34         19.94        61.62 o                         
  -4  11 -12         15.50        -21.22        51.14 o                         
  -3  11 -12        447.84        291.21        91.28 o                         
  -2  11 -12        278.59        135.24        70.83 o                         
  -1  11 -12        312.99        198.39        73.13 o                         
   0  11 -12        130.22        117.87        62.39 o                         
   1  11 -12         52.19         27.10        52.93 o                         
   2  11 -12         83.03        116.34        61.88 o                         
   3  11 -12          5.84         42.96        47.81 o                         
   4  11 -12         48.68         94.61        51.91 o                         
   5  11 -12         58.13        148.28        56.51 o                         
   6  11 -12          4.48         21.22        38.10 o                         
   7  11 -12          7.00        -12.78        32.22 o                         
   8  11 -12          0.36         13.55        41.42 o                         
  -3  12 -12         17.38         28.64        57.79 o                         
  -2  12 -12         48.55        -26.59        50.37 o                         
  -1  12 -12        110.95         98.95        66.74 o                         
   0  12 -12         89.37         72.62        57.02 o                         
   1  12 -12         63.55         77.99        63.16 o                         
   2  12 -12        265.18        317.55        80.54 o                         
   3  12 -12         61.96         59.07        48.07 o                         
   4  12 -12         37.61         35.29        44.24 o                         
   5  12 -12         13.22         27.61        43.47 o                         
   6  12 -12         87.16        176.66        63.16 o                         
   7  12 -12        141.18        242.12        71.59 o                         
   8  12 -12        134.20         99.21        47.05 o                         
  -2  13 -12         66.13        103.81        63.16 o                         
  -1  13 -12          0.66         -1.53        59.58 o                         
   0  13 -12         51.78         -5.88        43.21 o                         
   1  13 -12        152.90        115.32        63.16 o                         
   2  13 -12        146.23         29.15        45.77 o                         
   3  13 -12         15.66        -28.13        44.24 o                         
   4  13 -12         27.34         53.95        47.30 o                         
   5  13 -12        168.41        106.88        58.55 o                         
   6  13 -12         10.32         -1.79        36.31 o                         
   7  13 -12         53.30         49.60        47.56 o                         
   8  13 -12        134.90        226.01        72.87 o                         
   1  14 -12          6.77        -17.64        37.59 o                         
   2  14 -12         89.03         81.05        49.09 o                         
   3  14 -12         33.19          6.90        40.40 o                         
   4  14 -12         24.92          1.53        47.56 o                         
   5  14 -12         91.48         86.68        53.18 o                         
   6  14 -12        193.23        233.68        74.41 o                         
  -5 -18 -11        212.29        253.88        86.68 o                         
  -4 -18 -11        125.65        126.31        73.38 o                         
  -3 -18 -11         19.06        -20.46        52.42 o                         
  -2 -18 -11         16.76        105.60        74.15 o                         
 -10 -17 -11         70.99         10.99        53.95 o                         
  -9 -17 -11          1.62        -44.24        44.24 o                         
  -5 -17 -11        245.44        157.99        74.15 o                         
  -4 -17 -11        263.88        274.85        87.19 o                         
  -3 -17 -11         65.71          1.02        48.84 o                         
  -2 -17 -11         76.37         97.16        70.32 o                         
  -1 -17 -11          9.02         35.54        54.72 o                         
   0 -17 -11         43.69         56.51        64.95 o                         
 -11 -16 -11        205.54        280.73        94.61 o                         
 -10 -16 -11        236.13         98.70        60.60 o                         
  -9 -16 -11        164.87        127.34        69.80 o                         
  -8 -16 -11          1.44         69.04        66.99 o                         
  -7 -16 -11         31.95         -1.53        48.58 o                         
  -6 -16 -11        219.66        229.08        84.38 o                         
  -5 -16 -11         95.90        128.08        62.39 o                         
  -4 -16 -11         71.69         78.75        59.07 o                         
  -3 -16 -11         53.48         93.33        63.16 o                         
  -2 -16 -11         36.09         60.34        60.60 o                         
  -1 -16 -11         12.03         86.94        63.16 o                         
   0 -16 -11         15.98         28.89        52.16 o                         
   1 -16 -11         54.46         71.85        66.48 o                         
 -12 -15 -11          5.53         20.20        53.18 o                         
 -11 -15 -11         44.73         13.30        50.37 o                         
 -10 -15 -11        174.49         31.96        53.95 o                         
  -9 -15 -11        221.75        340.56        96.14 o                         
  -8 -15 -11        254.81        261.55        78.24 o                         
  -7 -15 -11          1.22        -34.01        42.19 o                         
  -6 -15 -11         54.53         60.34        55.74 o                         
  -5 -15 -11        268.51        260.99        55.85 o                         
  -4 -15 -11          7.29         10.42        31.48 o                         
  -3 -15 -11         45.32         98.70        55.74 o                         
  -2 -15 -11        107.01         76.71        54.46 o                         
  -1 -15 -11         95.15         89.75        63.67 o                         
   0 -15 -11         43.32         71.85        63.67 o                         
   1 -15 -11         24.28        -23.52        51.91 o                         
   2 -15 -11         84.89         30.94        58.55 o                         
   3 -15 -11         15.61          6.90        54.97 o                         
 -13 -14 -11         58.78         10.48        56.25 o                         
 -12 -14 -11         72.26         38.87        62.13 o                         
 -11 -14 -11        159.22        230.10        81.05 o                         
 -10 -14 -11        516.53        467.87       102.53 o                         
  -9 -14 -11        131.38        328.29        92.56 o                         
  -8 -14 -11        435.43        352.32        93.84 o                         
  -7 -14 -11        292.59        230.61        71.85 o                         
  -6 -14 -11        553.91        571.42        95.37 o                         
  -5 -14 -11        375.66        383.31        61.93 o                         
  -4 -14 -11        155.60        166.82        45.64 o                         
  -3 -14 -11        131.70        152.24        61.87 o                         
  -2 -14 -11          0.33         14.69        29.92 o                         
  -1 -14 -11         79.61         12.53        46.79 o                         
   0 -14 -11         78.56         -5.11        44.75 o                         
   1 -14 -11         16.33         44.24        50.37 o                         
   2 -14 -11         72.34        106.37        62.64 o                         
   3 -14 -11        171.88        100.49        69.55 o                         
   4 -14 -11        103.96        117.11        73.90 o                         
 -13 -13 -11          8.80        -35.29        43.98 o                         
 -12 -13 -11        423.02        462.75       112.51 o                         
 -11 -13 -11        326.89        232.91        79.78 o                         
 -10 -13 -11          7.26        -19.18        43.21 o                         
  -9 -13 -11         36.23         55.74        62.13 o                         
  -8 -13 -11         23.99         49.35        56.76 o                         
  -7 -13 -11        249.57        338.00        89.49 o                         
  -6 -13 -11        546.26        633.05        96.14 o                         
  -5 -13 -11         39.55         68.86        50.74 o                         
  -4 -13 -11        104.98        155.72        51.64 o                         
  -3 -13 -11        111.56         93.42        54.45 o                         
  -2 -13 -11        584.30        620.47        63.22 o                         
  -1 -13 -11         94.15         72.38        35.92 o                         
   0 -13 -11         97.05         60.14        52.03 o                         
   1 -13 -11        418.49        477.58        96.40 o                         
   2 -13 -11        100.74         61.62        59.07 o                         
   3 -13 -11         10.39        -32.47        41.93 o                         
   4 -13 -11         22.86        -23.52        51.65 o                         
   5 -13 -11        111.87         89.49        66.22 o                         
 -13 -12 -11         35.18         13.30        48.58 o                         
 -12 -12 -11        805.70        998.13       132.42 o                         
 -11 -12 -11        426.42        515.43       113.78 o                         
 -10 -12 -11        227.83         78.24        63.16 o                         
  -9 -12 -11         65.75         50.12        53.18 o                         
  -8 -12 -11         99.49        109.69        56.25 o                         
  -7 -12 -11         90.04        167.45        62.90 o                         
  -6 -12 -11        146.45        159.02        61.88 o                         
  -5 -12 -11        375.62        528.52       124.38 o                         
  -4 -12 -11         86.81         90.86        38.72 o                         
  -3 -12 -11         79.51         67.61        32.71 o                         
  -2 -12 -11        132.20        122.62        46.14 o                         
  -1 -12 -11        125.35        122.48        39.65 o                         
   0 -12 -11         27.82         12.30        28.24 o                         
   1 -12 -11         42.36          4.96        26.72 o                         
   2 -12 -11          2.31          8.27        26.74 o                         
   3 -12 -11        163.31         -5.63        43.21 o                         
   4 -12 -11        120.43         80.80        63.92 o                         
   5 -12 -11        110.46        123.24        69.04 o                         
   6 -12 -11         24.17        -10.74        57.53 o                         
 -14 -11 -11          6.37        -46.28        46.28 o                         
 -13 -11 -11         28.96        105.35        62.39 o                         
 -12 -11 -11        150.18         47.30        68.78 o                         
 -11 -11 -11        507.58        526.17       120.94 o                         
 -10 -11 -11        283.38        217.83        80.80 o                         
  -9 -11 -11         10.84         26.59        51.14 o                         
  -8 -11 -11         17.53         10.23        43.21 o                         
  -7 -11 -11         89.72        133.96        61.37 o                         
  -6 -11 -11         22.48         47.30        50.37 o                         
  -5 -11 -11          9.19         17.39        43.21 o                         
  -4 -11 -11        112.46        160.21        37.89 o                         
  -3 -11 -11         78.97         66.28        38.35 o                         
  -2 -11 -11        167.90        230.70        84.51 o                         
  -1 -11 -11        165.23         73.68        64.04 o                         
   0 -11 -11        378.24        375.96        57.30 o                         
   1 -11 -11        176.40        207.80        46.00 o                         
   2 -11 -11         75.74        110.42        39.95 o                         
   3 -11 -11         95.05         63.06        35.82 o                         
   4 -11 -11        433.06        458.07        67.73 o                         
   5 -11 -11        615.46        656.54       106.88 o                         
   6 -11 -11        145.94         63.41        55.49 o                         
 -14 -10 -11         17.88         79.78        71.34 o                         
 -13 -10 -11          2.10         62.39        59.07 o                         
 -12 -10 -11        199.31        198.39        83.36 o                         
 -11 -10 -11         72.59         58.55        56.76 o                         
 -10 -10 -11         25.54         57.79        52.93 o                         
  -9 -10 -11          8.86        -36.82        36.82 o                         
  -8 -10 -11         37.28         20.97        47.05 o                         
  -7 -10 -11         51.95         55.23        48.58 o                         
  -6 -10 -11         86.54         -6.65        41.17 o                         
  -5 -10 -11         20.13        -34.77        34.77 o                         
  -4 -10 -11        116.08        143.51        33.24 o                         
  -3 -10 -11         88.82        101.73        38.60 o                         
  -2 -10 -11         62.01         57.76        28.04 o                         
  -1 -10 -11       1618.19       1725.07        90.95 o                         
   0 -10 -11        391.81        614.76        62.63 o                         
   1 -10 -11         69.89        112.99        44.61 o                         
   2 -10 -11         97.87         64.17        32.26 o                         
   3 -10 -11         74.28         76.13        54.45 o                         
   4 -10 -11        204.72        167.22        46.62 o                         
   5 -10 -11         74.79         64.78        42.83 o                         
   6 -10 -11         48.81         39.46        83.85 o                         
   7 -10 -11         17.79        -31.96        51.91 o                         
 -14  -9 -11         45.15          2.56        49.86 o                         
 -13  -9 -11        127.58         99.46        64.69 o                         
 -12  -9 -11        131.38         33.50        55.23 o                         
 -11  -9 -11         39.66         10.48        48.07 o                         
 -10  -9 -11         21.71        -43.21        43.21 o                         
  -9  -9 -11        334.47        447.67        93.84 o                         
  -8  -9 -11         84.44         80.80        51.91 o                         
  -7  -9 -11         41.37         81.82        48.07 o                         
  -6  -9 -11        728.27        790.78        98.44 o                         
  -5  -9 -11         28.32         34.01        43.72 o                         
  -4  -9 -11        428.21        469.22        43.89 o                         
  -3  -9 -11        323.11        276.44        58.04 o                         
  -2  -9 -11         57.80         68.20        27.63 o                         
  -1  -9 -11       1489.87       1543.51        82.75 o                         
   0  -9 -11        707.61        751.75        61.49 o                         
   1  -9 -11        255.29        269.80        47.35 o                         
   2  -9 -11        415.01        415.62        57.93 o                         
   3  -9 -11        152.93        176.02        63.14 o                         
   4  -9 -11         37.28          6.72        28.77 o                         
   5  -9 -11         42.37         43.61        39.50 o                         
   6  -9 -11         51.16         24.10        36.02 o                         
   7  -9 -11         24.58         31.06        34.70 o                         
 -14  -8 -11         16.48         36.31        55.74 o                         
 -13  -8 -11         27.08        -37.59        47.81 o                         
 -12  -8 -11        449.59        649.13       104.58 o                         
 -11  -8 -11        160.08        225.75        82.84 o                         
 -10  -8 -11        116.05        162.85        67.76 o                         
  -9  -8 -11        244.90        334.68        86.94 o                         
  -8  -8 -11        121.35        -34.52        38.35 o                         
  -7  -8 -11        324.49        313.20        74.15 o                         
  -6  -8 -11        455.73        593.16        87.19 o                         
  -5  -8 -11         84.16        203.51        64.95 o                         
  -4  -8 -11        170.08        249.79        72.62 o                         
  -3  -8 -11         72.04         65.98        24.56 o                         
  -2  -8 -11         95.90         81.78        29.91 o                         
  -1  -8 -11         33.26         10.33        21.79 o                         
   0  -8 -11        700.58        790.29        59.84 o                         
   1  -8 -11        617.37        693.96        59.05 o                         
   2  -8 -11        187.42        227.23        45.79 o                         
   3  -8 -11          2.42         -0.58        23.95 o                         
   4  -8 -11        200.77        192.41        95.74 o                         
   5  -8 -11        101.58         87.19        36.67 o                         
   6  -8 -11         10.04         11.30        32.07 o                         
   7  -8 -11         57.09         70.17        40.66 o                         
   8  -8 -11         34.70         26.59        48.33 o                         
 -14  -7 -11         17.48         79.01        62.64 o                         
 -13  -7 -11         50.56         88.47        63.41 o                         
 -12  -7 -11        258.01        337.23        91.28 o                         
 -11  -7 -11         11.72          7.67        41.42 o                         
 -10  -7 -11        121.16         31.19        47.56 o                         
  -9  -7 -11          1.59         17.13        40.66 o                         
  -8  -7 -11         11.05        -19.18        45.77 o                         
  -7  -7 -11         22.69         74.15        45.00 o                         
  -6  -7 -11        685.73        618.47        82.84 o                         
  -5  -7 -11       3349.37       3234.70       186.12 o                         
  -4  -7 -11        808.53        730.44        87.70 o                         
  -3  -7 -11         49.39         92.50        24.18 o                         
  -2  -7 -11        700.99        708.05        48.94 o                         
  -1  -7 -11       1297.80       1157.57        64.25 o                         
   0  -7 -11        835.90        986.23        62.60 o                         
   1  -7 -11        107.48        116.25        33.62 o                         
   2  -7 -11         12.26        -13.49        21.82 o                         
   3  -7 -11        123.91        169.97        41.29 o                         
   4  -7 -11        264.49        211.82        45.89 o                         
   5  -7 -11         40.84         84.21        36.25 o                         
   6  -7 -11         31.87        -16.19        26.55 o                         
   7  -7 -11          3.37         18.41        43.47 o                         
   8  -7 -11         35.58         93.07        63.41 o                         
   9  -7 -11        110.19        108.41        64.18 o                         
 -14  -6 -11         48.37         11.76        53.95 o                         
 -13  -6 -11         44.75          5.11        48.07 o                         
 -12  -6 -11         99.89        146.23        80.54 o                         
 -11  -6 -11        185.66        269.22        84.12 o                         
 -10  -6 -11        148.60        147.00        60.86 o                         
  -9  -6 -11         26.50        -26.59        26.59 o                         
  -8  -6 -11         55.62          1.28        35.54 o                         
  -7  -6 -11         46.21        109.95        58.55 o                         
  -6  -6 -11        406.58        429.51        71.59 o                         
  -5  -6 -11        266.77        246.72        70.32 o                         
  -4  -6 -11        110.55        129.36        52.16 o                         
  -3  -6 -11        120.45        105.60        54.21 o                         
  -2  -6 -11         33.13         62.04        26.98 o                         
  -1  -6 -11        451.78        392.35        48.95 o                         
   0  -6 -11         59.12         33.53        25.06 o                         
   1  -6 -11        443.57        382.80        45.62 o                         
   2  -6 -11         12.22         18.97        30.17 o                         
   3  -6 -11          4.01         21.25        26.66 o                         
   4  -6 -11        212.69        195.29        42.77 o                         
   5  -6 -11        108.81        167.06        41.98 o                         
   6  -6 -11         87.51        100.49        56.76 o                         
   7  -6 -11         23.24         52.93        50.37 o                         
   8  -6 -11          1.75         32.73        48.84 o                         
   9  -6 -11         33.70        -10.74        48.07 o                         
 -14  -5 -11        108.51        125.03        72.62 o                         
 -13  -5 -11        106.59        235.21        84.63 o                         
 -12  -5 -11        286.40        349.51       100.74 o                         
 -11  -5 -11        102.98         71.34        52.67 o                         
 -10  -5 -11        119.78        105.86        65.46 o                         
  -9  -5 -11        103.99         60.09        53.70 o                         
  -8  -5 -11        945.15        944.43       103.04 o                         
  -7  -5 -11       1224.04       1205.98       114.30 o                         
  -6  -5 -11         58.46        -17.13        30.17 o                         
  -5  -5 -11        347.58        338.00        71.08 o                         
  -4  -5 -11        417.57        588.04        79.27 o                         
  -3  -5 -11         33.84         29.15        37.59 o                         
  -2  -5 -11        371.74        429.83        44.22 o                         
  -1  -5 -11        332.80        319.07        52.02 o                         
   0  -5 -11         37.31         26.97        24.04 o                         
   1  -5 -11        198.82        200.08        36.92 o                         
   2  -5 -11        932.82       1123.25        69.27 o                         
   3  -5 -11          0.60         38.45        24.93 o                         
   4  -5 -11        483.48        515.14        54.21 o                         
   5  -5 -11         79.81         96.91        46.54 o                         
   6  -5 -11          1.60        -18.92        35.80 o                         
   7  -5 -11         32.80         43.72        46.79 o                         
   8  -5 -11         55.23         -0.26        41.17 o                         
   9  -5 -11         54.73         87.45        69.55 o                         
  10  -5 -11          3.14        -19.94        47.05 o                         
 -14  -4 -11         52.86         -9.72        52.93 o                         
 -13  -4 -11        100.01         84.89        68.27 o                         
 -12  -4 -11         77.21         78.50        58.55 o                         
 -11  -4 -11        171.48        150.58        67.25 o                         
 -10  -4 -11         69.61         26.59        44.75 o                         
  -9  -4 -11        178.25         97.42        59.07 o                         
  -8  -4 -11        624.04        584.46        83.36 o                         
  -7  -4 -11        698.61        766.75        90.26 o                         
  -6  -4 -11       1828.29       2009.29       138.05 o                         
  -5  -4 -11         43.31         82.08        44.24 o                         
  -4  -4 -11        986.51       1120.35       103.30 o                         
  -3  -4 -11         62.93        -14.57        31.45 o                         
  -2  -4 -11        282.04        264.62        72.87 o                         
  -1  -4 -11         62.63         76.20        43.47 o                         
   0  -4 -11        145.04        156.97        55.49 o                         
   1  -4 -11        489.86        552.25        81.82 o                         
   2  -4 -11        106.42         92.82        49.60 o                         
   3  -4 -11         62.92        -16.11        26.85 o                         
   4  -4 -11         97.26        -24.55        24.55 o                         
   5  -4 -11        215.30        263.85        73.38 o                         
   6  -4 -11        407.57        554.04        86.94 o                         
   7  -4 -11        221.52        209.39        70.06 o                         
   8  -4 -11        228.76        272.54        84.89 o                         
   9  -4 -11        573.49        674.44       109.69 o                         
  10  -4 -11        255.04        281.75        93.33 o                         
 -13  -3 -11         44.53         57.53        62.13 o                         
 -12  -3 -11        349.88        491.39       105.86 o                         
 -11  -3 -11         90.24         58.04        50.88 o                         
 -10  -3 -11         56.19         85.66        54.46 o                         
  -9  -3 -11         32.66         39.63        46.79 o                         
  -8  -3 -11        467.20        523.87        82.59 o                         
  -7  -3 -11       2321.52       2130.49       142.91 o                         
  -6  -3 -11       1381.27       1278.34       111.23 o                         
  -5  -3 -11        682.22        801.27        84.89 o                         
  -4  -3 -11         52.84         75.17        47.05 o                         
  -3  -3 -11        111.29        100.74        48.58 o                         
  -2  -3 -11        453.90        493.18        79.78 o                         
  -1  -3 -11         12.18         14.57        36.56 o                         
   0  -3 -11        146.85         81.57        55.23 o                         
   1  -3 -11        158.86        179.74        41.55 o                         
   2  -3 -11        797.96        758.05        91.54 o                         
   3  -3 -11          5.32         -8.18        35.29 o                         
   4  -3 -11        198.75        144.70        56.51 o                         
   5  -3 -11        299.40        216.80        66.48 o                         
   6  -3 -11         79.69        138.30        57.53 o                         
   7  -3 -11        140.46         76.71        46.28 o                         
   8  -3 -11         21.71        -32.22        35.80 o                         
   9  -3 -11        422.03        516.71       114.30 o                         
  10  -3 -11        269.47        177.94        82.59 o                         
  11  -3 -11          5.85         43.72        55.74 o                         
 -13  -2 -11        445.96        644.27       127.59 o                         
 -12  -2 -11        592.14        529.75       106.88 o                         
 -11  -2 -11        202.17        243.39        76.45 o                         
 -10  -2 -11         37.19        -22.50        36.82 o                         
  -9  -2 -11          7.59        -19.43        34.26 o                         
  -8  -2 -11         79.98         14.83        38.10 o                         
  -7  -2 -11         20.04         21.48        36.56 o                         
  -6  -2 -11        237.66        138.30        48.07 o                         
  -5  -2 -11        653.63        666.01        81.82 o                         
  -4  -2 -11        241.96        168.99        54.21 o                         
  -3  -2 -11        999.00        959.52        96.14 o                         
  -2  -2 -11        150.07        152.88        56.51 o                         
  -1  -2 -11        317.92        346.44        70.57 o                         
   0  -2 -11          7.88        -31.96        31.96 o                         
   1  -2 -11        487.15        548.34        42.18 o                         
   2  -2 -11        287.32        254.13        68.78 o                         
   3  -2 -11       1523.92       1403.89       119.92 o                         
   4  -2 -11        586.73        572.96        81.57 o                         
   5  -2 -11          0.88          3.32        33.50 o                         
   6  -2 -11         25.42        103.56        52.67 o                         
   7  -2 -11        153.69        203.76        68.27 o                         
   8  -2 -11        132.19         81.57        60.09 o                         
   9  -2 -11        207.52        357.69        96.91 o                         
  10  -2 -11         47.73         29.66        53.95 o                         
  11  -2 -11         34.47         27.61        54.97 o                         
 -13  -1 -11         98.51        125.55        74.15 o                         
 -12  -1 -11        232.09        187.40        75.17 o                         
 -11  -1 -11        768.24        819.17       108.67 o                         
 -10  -1 -11        172.73        132.42        66.48 o                         
  -9  -1 -11         78.73        121.97        60.60 o                         
  -8  -1 -11          6.59        -26.34        30.68 o                         
  -7  -1 -11        150.85        260.01        69.80 o                         
  -6  -1 -11        847.10        874.40        90.77 o                         
  -5  -1 -11        309.26        354.88        72.36 o                         
  -4  -1 -11          8.98         18.15        37.08 o                         
  -3  -1 -11        107.46         33.75        44.49 o                         
  -2  -1 -11        475.51        545.85        75.69 o                         
  -1  -1 -11        498.65        553.27        79.78 o                         
   0  -1 -11        324.66        343.41        38.60 o                         
   1  -1 -11         60.49         38.56        22.96 o                         
   2  -1 -11        442.84        521.06        38.48 o                         
   3  -1 -11       1100.77       1117.28       107.65 o                         
   4  -1 -11        116.05         83.36        49.09 o                         
   5  -1 -11        218.31        240.33        71.59 o                         
   6  -1 -11         51.13         28.38        32.98 o                         
   7  -1 -11         52.62        108.67        57.79 o                         
   8  -1 -11         14.44        -30.17        37.08 o                         
   9  -1 -11         94.54         -0.26        43.47 o                         
  10  -1 -11          4.32        -26.59        30.68 o                         
  11  -1 -11          3.25         53.70        60.60 o                         
 -12   0 -11         60.76          9.46        53.95 o                         
 -11   0 -11         58.69         -2.05        57.02 o                         
 -10   0 -11         39.93         29.15        53.70 o                         
  -9   0 -11         31.22         55.23        49.35 o                         
  -8   0 -11         68.95         72.62        48.58 o                         
  -7   0 -11         39.76         14.32        35.29 o                         
  -6   0 -11          0.85          8.69        35.03 o                         
  -5   0 -11         93.58        219.62        61.88 o                         
  -4   0 -11         38.73        109.18        48.58 o                         
  -3   0 -11        263.93        276.63        64.18 o                         
  -2   0 -11        958.39        935.99        92.56 o                         
  -1   0 -11        131.63         72.36        46.54 o                         
   0   0 -11        202.65        180.07        36.22 o                         
   1   0 -11          4.71          2.67        19.12 o                         
   2   0 -11        168.22        247.98        36.02 o                         
   3   0 -11       1721.68       1804.66        84.81 o                         
   4   0 -11        742.76        746.55        90.77 o                         
   5   0 -11        673.30        608.24        85.15 o                         
   6   0 -11        178.47        151.35        57.53 o                         
   7   0 -11         34.15          4.60        32.73 o                         
   8   0 -11         26.52         -9.97        42.70 o                         
   9   0 -11        210.97        297.09        87.70 o                         
  10   0 -11        115.82         89.75        65.20 o                         
  11   0 -11          5.16        -31.19        45.51 o                         
 -11   1 -11         35.24         24.80        49.60 o                         
 -10   1 -11          1.16        -21.22        41.93 o                         
  -9   1 -11         39.16        -35.80        35.80 o                         
  -8   1 -11         77.21         46.54        45.51 o                         
  -7   1 -11          1.22         -6.14        35.80 o                         
  -6   1 -11         30.81        -27.36        32.22 o                         
  -5   1 -11        193.15        194.05        58.55 o                         
  -4   1 -11        283.75        287.12        65.20 o                         
  -3   1 -11        127.23        178.70        52.93 o                         
  -2   1 -11       1591.94       1766.15       121.45 o                         
  -1   1 -11       1987.36       2276.84       162.34 o                         
   0   1 -11        215.87        248.57        39.97 o                         
   1   1 -11         34.85         51.52        23.95 o                         
   2   1 -11        438.76        417.28        39.38 o                         
   3   1 -11       2202.40       2340.66        85.99 o                         
   4   1 -11         97.15        107.90        49.09 o                         
   5   1 -11        192.46        215.01        66.48 o                         
   6   1 -11        119.29         91.79        52.93 o                         
   7   1 -11          4.77         20.97        39.63 o                         
   8   1 -11         35.58        -15.34        36.31 o                         
   9   1 -11          2.68         27.36        51.39 o                         
  10   1 -11          1.42        -40.91        40.91 o                         
  11   1 -11          2.10         46.28        53.95 o                         
  12   1 -11          5.07         73.64        58.30 o                         
  -9   2 -11        161.98        136.00        59.32 o                         
  -8   2 -11        121.29        111.74        52.16 o                         
  -7   2 -11        304.65        287.37        66.99 o                         
  -6   2 -11         37.29        -10.99        33.50 o                         
  -5   2 -11        316.57        386.05        63.41 o                         
  -4   2 -11         64.00         21.48        37.59 o                         
  -3   2 -11         18.24         13.81        36.31 o                         
  -2   2 -11        199.61        217.24        37.65 o                         
  -1   2 -11        556.97        487.26        47.14 o                         
   0   2 -11        654.93        676.71        52.49 o                         
   1   2 -11        699.05        668.27        50.89 o                         
   2   2 -11        304.52        330.15        41.40 o                         
   3   2 -11        113.49         81.25        79.51 o                         
   4   2 -11        357.10        395.99        51.77 o                         
   5   2 -11        239.99        209.90        66.74 o                         
   6   2 -11        143.08        128.08        58.30 o                         
   7   2 -11         11.21         32.98        41.42 o                         
   8   2 -11         29.07         83.61        52.67 o                         
   9   2 -11         52.95         24.04        53.95 o                         
  10   2 -11         85.25         94.86        62.13 o                         
  11   2 -11         51.34         27.87        58.04 o                         
  12   2 -11         23.65          0.77        47.30 o                         
  -7   3 -11        323.79        306.81        71.08 o                         
  -6   3 -11        626.72        614.64        73.90 o                         
  -5   3 -11        613.06        661.40        77.22 o                         
  -4   3 -11        430.92        442.30        66.99 o                         
  -3   3 -11        530.96        566.78        51.57 o                         
  -2   3 -11         31.21         20.48        23.45 o                         
  -1   3 -11        151.69        278.61        46.02 o                         
   0   3 -11        176.05        158.61        34.46 o                         
   1   3 -11        136.85        166.07        36.25 o                         
   2   3 -11        164.70        130.93        33.61 o                         
   3   3 -11        325.81        342.40        40.85 o                         
   4   3 -11        184.68        181.68        32.56 o                         
   5   3 -11        157.68         51.02        18.08 o                         
   6   3 -11        334.14        255.67        70.83 o                         
   7   3 -11         41.66         44.24        43.21 o                         
   8   3 -11        204.67        157.99        63.16 o                         
   9   3 -11        351.92        510.31       110.72 o                         
  10   3 -11          0.80        139.58        82.59 o                         
  11   3 -11         49.94         51.65        58.04 o                         
  12   3 -11          7.39         55.49        71.59 o                         
  -5   4 -11         24.90         66.22        43.47 o                         
  -4   4 -11        859.91        873.19        62.92 o                         
  -3   4 -11       1053.23       1195.30       146.88 o                         
  -2   4 -11       1056.47       1228.88        70.65 o                         
  -1   4 -11         94.25        143.81        35.78 o                         
   0   4 -11        805.61        900.76        60.00 o                         
   1   4 -11        252.58        297.25        44.39 o                         
   2   4 -11       1303.27       1271.83        70.46 o                         
   3   4 -11       1903.81       2178.11        91.66 o                         
   4   4 -11          3.80         31.11        20.91 o                         
   5   4 -11         41.04         29.66        19.48 o                         
   6   4 -11         20.28         38.61        43.98 o                         
   7   4 -11         51.42         28.89        43.47 o                         
   8   4 -11         35.38         10.48        44.75 o                         
   9   4 -11        289.18        433.09       106.88 o                         
  10   4 -11        333.96        442.04       109.18 o                         
  11   4 -11        123.66         96.65        65.97 o                         
  12   4 -11          9.02         56.76        64.43 o                         
 -10   5 -11          1.41         -1.28        53.44 o                         
  -9   5 -11        124.58        247.49        82.08 o                         
  -8   5 -11        593.54        615.66        95.37 o                         
  -7   5 -11        102.22        211.43        76.96 o                         
  -6   5 -11         42.23         23.01        46.28 o                         
  -5   5 -11         57.66         35.29        39.63 o                         
  -4   5 -11        480.92        561.20        79.52 o                         
  -3   5 -11       1723.05       1999.35        92.41 o                         
  -2   5 -11        859.95        878.70        62.10 o                         
  -1   5 -11         79.51         60.09        28.37 o                         
   0   5 -11        533.00        620.55        52.72 o                         
   1   5 -11        206.78        245.43        85.02 o                         
   2   5 -11        227.18        140.22        37.57 o                         
   3   5 -11          9.54          2.18        21.50 o                         
   4   5 -11         78.69         77.93        28.54 o                         
   5   5 -11          3.70        -17.26        17.26 o                         
   6   5 -11         36.72         24.42        19.98 o                         
   7   5 -11          0.80         58.55        45.26 o                         
   8   5 -11          8.83         26.59        46.28 o                         
   9   5 -11         92.50        159.78        70.32 o                         
  10   5 -11        170.56        380.70       105.35 o                         
  11   5 -11         80.04         85.40        63.67 o                         
  12   5 -11        124.99        195.32        84.63 o                         
 -10   6 -11         88.68        110.46        68.53 o                         
  -9   6 -11        178.83        170.78        69.04 o                         
  -8   6 -11        335.87        299.90        93.84 o                         
  -7   6 -11        558.40        708.96       105.60 o                         
  -6   6 -11         86.58         19.69        48.33 o                         
  -5   6 -11         53.15         59.32        49.09 o                         
  -4   6 -11          0.42        -23.27        34.26 o                         
  -3   6 -11        458.01        410.85        83.87 o                         
  -2   6 -11        343.85        384.51        80.54 o                         
  -1   6 -11        465.07        484.20        95.89 o                         
   0   6 -11        160.39        194.69        40.22 o                         
   1   6 -11        186.15        265.23        44.68 o                         
   2   6 -11          8.08         -9.61        23.14 o                         
   3   6 -11         60.89         62.90        29.15 o                         
   4   6 -11         23.91         54.15        27.62 o                         
   5   6 -11        129.24        168.33        38.85 o                         
   6   6 -11         97.36        134.70        37.70 o                         
   7   6 -11        173.51        216.55        67.50 o                         
   8   6 -11        234.80        217.83        75.69 o                         
   9   6 -11        120.94        163.36        71.59 o                         
  10   6 -11         15.14         22.25        46.02 o                         
  11   6 -11         50.29         -6.65        48.58 o                         
  12   6 -11         32.68         30.43        62.13 o                         
  -9   7 -11         54.19         13.81        51.91 o                         
  -8   7 -11        758.44        749.87       111.48 o                         
  -7   7 -11       1060.65       1301.10       133.96 o                         
  -6   7 -11        354.47        325.98        84.63 o                         
  -5   7 -11        266.94         80.54        52.93 o                         
  -4   7 -11        103.66         95.12        57.02 o                         
  -3   7 -11          5.72         36.31        35.80 o                         
  -2   7 -11         59.55         -1.79        34.26 o                         
  -1   7 -11         19.57          1.53        35.80 o                         
   0   7 -11        210.59        183.31        56.00 o                         
   1   7 -11         22.16         -1.05        23.15 o                         
   2   7 -11         13.51         -8.72        20.99 o                         
   3   7 -11        132.48        122.02        32.80 o                         
   4   7 -11         54.50         79.72        29.18 o                         
   5   7 -11         78.11         68.37        29.74 o                         
   6   7 -11          1.75         31.33        23.04 o                         
   7   7 -11        180.73        155.37        35.00 o                         
   8   7 -11        218.84        227.03        75.43 o                         
   9   7 -11        209.22        455.08       106.11 o                         
  10   7 -11         14.72         10.74        44.75 o                         
  11   7 -11          2.52         -1.53        47.56 o                         
  12   7 -11          3.75         33.75        61.11 o                         
  -8   8 -11         22.28         32.73        50.88 o                         
  -7   8 -11         14.00        -33.50        33.50 o                         
  -6   8 -11         31.09         28.38        49.86 o                         
  -5   8 -11         83.24        -22.76        22.76 o                         
  -4   8 -11        146.68        272.03        79.52 o                         
  -3   8 -11         46.84         82.59        56.00 o                         
  -2   8 -11         99.83         69.55        50.37 o                         
  -1   8 -11          4.18         -1.79        40.66 o                         
   0   8 -11         97.01        164.64        59.58 o                         
   1   8 -11          1.98         69.04        47.05 o                         
   2   8 -11        375.78        377.63        74.92 o                         
   3   8 -11        840.35        849.77        66.60 o                         
   4   8 -11        144.00        228.44        45.64 o                         
   5   8 -11        166.51        115.68        33.60 o                         
   6   8 -11         15.21        -10.31        20.97 o                         
   7   8 -11        420.41        429.28        58.11 o                         
   8   8 -11        466.61        273.57        77.73 o                         
   9   8 -11        400.52        324.96        87.96 o                         
  10   8 -11          6.15         35.29        51.14 o                         
  11   8 -11          5.64         -0.51        53.44 o                         
  -7   9 -11          0.45        -38.87        43.98 o                         
  -6   9 -11        107.73        217.06        84.38 o                         
  -5   9 -11         49.18        -34.52        38.61 o                         
  -4   9 -11         83.41         13.81        50.12 o                         
  -3   9 -11        105.92        105.35        61.62 o                         
  -2   9 -11         12.21         17.39        45.26 o                         
  -1   9 -11        457.75        538.18        99.21 o                         
   0   9 -11        425.63        564.01        85.66 o                         
   1   9 -11         77.52        112.25        49.60 o                         
   2   9 -11        420.59        443.07        84.63 o                         
   3   9 -11        333.90        486.53        89.24 o                         
   4   9 -11         93.66        150.32        51.14 o                         
   5   9 -11         40.63          9.86        29.15 o                         
   6   9 -11         33.49         58.61        31.27 o                         
   7   9 -11         61.40         80.22        32.67 o                         
   8   9 -11        103.75         80.56        33.31 o                         
   9   9 -11        111.08        245.70        80.29 o                         
  10   9 -11         83.40        152.11        75.94 o                         
  11   9 -11         12.09        -19.69        47.05 o                         
  -6  10 -11        150.02         77.22        68.27 o                         
  -5  10 -11         32.45        122.48        70.06 o                         
  -4  10 -11        200.88        393.97       104.07 o                         
  -3  10 -11        254.35        339.28        86.68 o                         
  -2  10 -11        185.79         99.98        61.11 o                         
  -1  10 -11        202.13        124.52        69.29 o                         
   0  10 -11         23.88        -37.84        37.84 o                         
   1  10 -11         58.55        -18.92        37.33 o                         
   2  10 -11         46.24         64.69        48.33 o                         
   3  10 -11        305.65        338.77        81.31 o                         
   4  10 -11        782.37        738.88        92.82 o                         
   5  10 -11        308.62        387.58        82.33 o                         
   6  10 -11        244.67        291.72        70.57 o                         
   7  10 -11         29.61         34.52        36.56 o                         
   8  10 -11         11.64         16.27        30.68 o                         
   9  10 -11         32.17         45.00        53.44 o                         
  10  10 -11         13.13         12.78        47.81 o                         
  11  10 -11          6.11        -10.23        53.18 o                         
  -5  11 -11         42.44         30.17        58.55 o                         
  -4  11 -11         18.07         -1.02        50.63 o                         
  -3  11 -11         78.47        101.51        63.67 o                         
  -2  11 -11         43.76        113.78        66.48 o                         
  -1  11 -11        394.09        367.41        86.42 o                         
   0  11 -11        200.72         33.50        47.56 o                         
   1  11 -11          4.86         93.58        58.55 o                         
   2  11 -11        152.75        260.53        77.73 o                         
   3  11 -11         59.37          8.18        44.75 o                         
   4  11 -11         71.89         78.75        47.56 o                         
   5  11 -11         24.46        -23.78        38.10 o                         
   6  11 -11        178.82        153.39        59.58 o                         
   7  11 -11         39.07        115.06        52.42 o                         
   8  11 -11          4.96         -0.51        31.45 o                         
   9  11 -11         24.87         39.12        44.75 o                         
  -4  12 -11          6.97        -42.70        49.35 o                         
  -3  12 -11         29.21          5.88        51.39 o                         
  -2  12 -11          3.78          6.39        52.67 o                         
  -1  12 -11         13.45         -9.46        41.42 o                         
   0  12 -11        363.09        236.24        74.92 o                         
   1  12 -11        302.77        302.20        83.61 o                         
   2  12 -11        169.62        181.26        63.92 o                         
   3  12 -11         30.00        -28.89        31.96 o                         
   4  12 -11          2.91         39.89        45.77 o                         
   5  12 -11         28.14          8.44        40.40 o                         
   6  12 -11         47.93         61.62        45.26 o                         
   7  12 -11        142.01         94.86        50.12 o                         
   8  12 -11         35.14          8.69        37.08 o                         
   9  12 -11          2.12         -7.93        40.91 o                         
  -3  13 -11          8.12        -30.68        38.61 o                         
  -2  13 -11         10.23        -22.25        50.63 o                         
  -1  13 -11        117.26         94.10        63.92 o                         
   0  13 -11         50.34         37.33        48.07 o                         
   1  13 -11         70.82        -42.70        42.70 o                         
   2  13 -11        209.99        299.14        83.36 o                         
   3  13 -11        155.10        199.67        66.74 o                         
   4  13 -11          2.06         23.01        40.14 o                         
   5  13 -11         63.24         65.71        54.46 o                         
   6  13 -11         48.64         91.28        48.58 o                         
   7  13 -11        123.76         43.21        41.42 o                         
   8  13 -11        136.20        115.57        58.04 o                         
   9  13 -11         44.28         87.96        50.63 o                         
  -1  14 -11         17.22        -36.56        36.56 o                         
   0  14 -11          0.33         12.27        46.79 o                         
   1  14 -11         49.28         86.94        55.49 o                         
   2  14 -11        291.31        331.10        88.21 o                         
   3  14 -11         40.40        107.65        59.32 o                         
   4  14 -11         15.09        -24.29        45.26 o                         
   5  14 -11         25.94         67.50        51.39 o                         
   6  14 -11         18.41         44.49        45.26 o                         
   7  14 -11          9.53         58.30        49.35 o                         
   8  14 -11          6.42         25.83        43.72 o                         
   2  15 -11          3.12         14.06        42.96 o                         
   3  15 -11          6.76         -0.51        41.42 o                         
   4  15 -11         14.47         -5.88        46.28 o                         
   5  15 -11          1.39         37.08        54.97 o                         
   6  15 -11         16.38          3.84        36.31 o                         
  -6 -19 -10          6.37        -20.97        58.55 o                         
  -5 -19 -10         63.43         36.56        62.39 o                         
  -7 -18 -10          6.61         10.48        83.87 o                         
  -6 -18 -10        144.75        124.78        71.59 o                         
  -5 -18 -10        584.58        748.34       116.60 o                         
  -4 -18 -10        209.62        114.55        69.80 o                         
  -3 -18 -10         21.41         35.80        57.53 o                         
  -2 -18 -10         17.67          2.81        58.04 o                         
  -1 -18 -10         98.77         91.03        70.83 o                         
 -11 -17 -10        162.43        109.69        68.53 o                         
 -10 -17 -10         50.13         58.30        58.30 o                         
  -7 -17 -10         73.30         79.52        65.71 o                         
  -6 -17 -10         27.74         34.52        57.28 o                         
  -5 -17 -10        250.63        181.52        79.52 o                         
  -4 -17 -10        437.54        449.46       104.58 o                         
  -3 -17 -10        220.32        332.89        94.86 o                         
  -2 -17 -10         56.85         15.34        54.46 o                         
  -1 -17 -10         46.98         11.51        52.42 o                         
   0 -17 -10         81.02         77.22        65.71 o                         
 -12 -16 -10         28.70         49.60        64.69 o                         
 -11 -16 -10         32.43        -11.51        47.30 o                         
 -10 -16 -10         56.51         -9.97        45.26 o                         
  -9 -16 -10         34.05         16.11        48.84 o                         
  -8 -16 -10         64.91        132.94        64.69 o                         
  -7 -16 -10         62.06        175.14        49.06 o                         
  -6 -16 -10          0.85         -0.51        46.79 o                         
  -5 -16 -10        139.81        246.46        84.63 o                         
  -4 -16 -10        267.83        238.28        76.71 o                         
  -3 -16 -10        190.28        227.03        77.99 o                         
  -2 -16 -10        447.81        446.13       106.11 o                         
  -1 -16 -10        346.73        299.90        90.00 o                         
   0 -16 -10         59.76        161.32        81.57 o                         
   1 -16 -10          2.08         14.83        51.39 o                         
   2 -16 -10         16.61          0.77        53.18 o                         
 -13 -15 -10         98.64         -8.18        53.18 o                         
 -12 -15 -10        101.51        138.30        76.20 o                         
 -11 -15 -10         21.68        110.20        66.48 o                         
 -10 -15 -10        130.38         41.17        52.42 o                         
  -9 -15 -10          9.60        -13.30        43.98 o                         
  -8 -15 -10         87.17         91.03        60.34 o                         
  -7 -15 -10        194.20        198.16        92.16 o                         
  -6 -15 -10        205.90        299.41        54.87 o                         
  -5 -15 -10        112.06        161.49        48.42 o                         
  -4 -15 -10        112.44         17.73        29.64 o                         
  -3 -15 -10         69.38         53.70        46.79 o                         
  -2 -15 -10        342.14        400.88        90.26 o                         
  -1 -15 -10        439.67        388.09        89.75 o                         
   0 -15 -10         16.91        -22.25        43.98 o                         
   1 -15 -10         24.76         18.41        48.07 o                         
   2 -15 -10          8.41         41.68        54.46 o                         
   3 -15 -10         96.73         60.09        69.29 o                         
 -13 -14 -10          0.45          2.81        56.76 o                         
 -12 -14 -10         20.86         -7.16        53.44 o                         
 -11 -14 -10        102.95         72.36        59.58 o                         
 -10 -14 -10         29.39        -12.78        45.00 o                         
  -9 -14 -10         70.57         17.64        50.12 o                         
  -8 -14 -10        277.00        431.30        95.89 o                         
  -7 -14 -10        649.76        763.42       104.58 o                         
  -6 -14 -10        528.51        598.67        66.79 o                         
  -5 -14 -10        628.92        711.62        66.89 o                         
  -4 -14 -10         56.82         34.07        34.48 o                         
  -3 -14 -10         55.66         77.59        36.90 o                         
  -2 -14 -10          8.69         37.00        28.26 o                         
  -1 -14 -10        395.39        387.58        86.42 o                         
   0 -14 -10        454.79        390.14        91.28 o                         
   1 -14 -10        240.98        194.05        79.01 o                         
   2 -14 -10         25.08         27.36        52.67 o                         
   3 -14 -10        191.60        211.94        80.80 o                         
   4 -14 -10         28.34         26.59        60.60 o                         
 -13 -13 -10         51.36         56.00        59.32 o                         
 -12 -13 -10        262.31        301.69        98.19 o                         
 -11 -13 -10        416.15        238.79        76.20 o                         
 -10 -13 -10        139.35        165.66        71.08 o                         
  -9 -13 -10         40.09        105.60        58.81 o                         
  -8 -13 -10         93.29         80.29        58.30 o                         
  -7 -13 -10         72.44         -9.97        40.91 o                         
  -6 -13 -10        669.62        796.91        65.62 o                         
  -5 -13 -10       1200.46       1347.15        83.88 o                         
  -4 -13 -10        248.55        155.26        82.70 o                         
  -3 -13 -10        226.06        295.05        51.09 o                         
  -2 -13 -10        123.79         86.75        36.47 o                         
  -1 -13 -10          7.77         -7.63        33.11 o                         
   0 -13 -10         89.58         96.49        42.94 o                         
   1 -13 -10          8.36         51.91        48.07 o                         
   2 -13 -10         19.12         54.46        53.18 o                         
   3 -13 -10         30.75          4.86        47.30 o                         
   4 -13 -10         24.60         17.39        49.86 o                         
   5 -13 -10          5.07         75.17        60.60 o                         
 -14 -12 -10         11.27         70.83        63.92 o                         
 -13 -12 -10         99.35         56.25        62.13 o                         
 -12 -12 -10        213.28        415.45        99.72 o                         
 -11 -12 -10       1154.90        989.94       126.82 o                         
 -10 -12 -10        336.93        392.44        97.67 o                         
  -9 -12 -10         48.11          5.88        44.24 o                         
  -8 -12 -10         42.85         65.71        47.56 o                         
  -7 -12 -10        105.60        160.29        64.69 o                         
  -6 -12 -10        246.03        326.17        51.03 o                         
  -5 -12 -10         87.41         48.28        29.20 o                         
  -4 -12 -10        130.91         93.59        35.63 o                         
  -3 -12 -10        114.44        166.08        39.80 o                         
  -2 -12 -10         42.21         -3.38        61.75 o                         
  -1 -12 -10         21.58         -6.39        23.16 o                         
   0 -12 -10         53.70         64.08        54.19 o                         
   1 -12 -10         58.48          7.06        39.89 o                         
   2 -12 -10          4.83          0.47        23.57 o                         
   3 -12 -10         87.72        105.35        62.64 o                         
   4 -12 -10        229.06        288.91        93.33 o                         
   5 -12 -10        399.43        348.23        98.70 o                         
   6 -12 -10         93.96        139.33        74.15 o                         
 -14 -11 -10         27.01         -7.42        45.51 o                         
 -13 -11 -10          8.18        -31.19        31.19 o                         
 -12 -11 -10        139.32         82.08        59.07 o                         
 -11 -11 -10        424.11        399.60        95.63 o                         
 -10 -11 -10        385.98        428.75        97.93 o                         
  -9 -11 -10        246.98        141.12        62.90 o                         
  -8 -11 -10        474.84        432.84        94.10 o                         
  -7 -11 -10         97.36        111.48        58.30 o                         
  -6 -11 -10         27.32          7.63        25.44 o                         
  -5 -11 -10         25.37         -9.28        23.21 o                         
  -4 -11 -10        268.90        352.92        57.01 o                         
  -3 -11 -10        152.87        210.63        42.14 o                         
  -2 -11 -10        187.13        214.92        44.05 o                         
  -1 -11 -10         29.16         45.20        27.41 o                         
   0 -11 -10         38.68         24.11        24.94 o                         
   1 -11 -10         97.32         55.76        61.23 o                         
   2 -11 -10         90.91        155.01        39.80 o                         
   3 -11 -10        127.09         87.68        34.52 o                         
   4 -11 -10        280.39        362.15        61.29 o                         
   5 -11 -10        412.59        186.38        77.22 o                         
   6 -11 -10        133.86        130.12        76.71 o                         
   7 -11 -10         10.29         42.70        54.97 o                         
 -14 -10 -10         57.31         55.23        53.95 o                         
 -13 -10 -10         34.96         61.88        59.83 o                         
 -12 -10 -10         35.15         36.05        57.28 o                         
 -11 -10 -10        183.44        104.83        62.39 o                         
 -10 -10 -10          3.85         76.71        56.00 o                         
  -9 -10 -10          9.75        -12.78        46.28 o                         
  -8 -10 -10        146.36         83.10        54.97 o                         
  -7 -10 -10        143.12         97.67        50.37 o                         
  -6 -10 -10        359.84        308.85        72.36 o                         
  -5 -10 -10        110.00        119.83        33.74 o                         
  -4 -10 -10        249.09        295.04        44.89 o                         
  -3 -10 -10         79.60         97.99        32.67 o                         
  -2 -10 -10        189.79        166.62        36.89 o                         
  -1 -10 -10       1021.42        968.91        67.40 o                         
   0 -10 -10        217.36        216.47        44.21 o                         
   1 -10 -10         19.27          8.96        31.83 o                         
   2 -10 -10          3.52        -12.41        22.70 o                         
   3 -10 -10         36.35         42.11        30.46 o                         
   4 -10 -10        148.01        123.00        40.01 o                         
   5 -10 -10        426.86        438.86       149.31 o                         
   6 -10 -10        373.50        472.03       138.06 o                         
   7 -10 -10         40.79         25.57        55.74 o                         
   8 -10 -10         15.98         19.94        51.39 o                         
 -14  -9 -10         32.57         60.86        65.71 o                         
 -13  -9 -10         91.72         26.08        54.72 o                         
 -12  -9 -10        773.38        821.21       118.13 o                         
 -11  -9 -10        180.30        140.61        71.59 o                         
 -10  -9 -10         30.37         29.66        40.66 o                         
  -9  -9 -10        101.35        185.61        69.55 o                         
  -8  -9 -10         74.34         57.53        49.60 o                         
  -7  -9 -10        496.18        521.82        85.15 o                         
  -6  -9 -10        162.23        138.56        60.34 o                         
  -5  -9 -10        303.34        299.04        39.34 o                         
  -4  -9 -10         97.81        115.20        29.89 o                         
  -3  -9 -10        328.83        335.63        40.54 o                         
  -2  -9 -10         14.08         25.12        48.58 o                         
  -1  -9 -10        789.14        735.49        88.07 o                         
   0  -9 -10       1566.50       1638.75        84.59 o                         
   1  -9 -10        457.68        539.87       103.81 o                         
   2  -9 -10        107.76        104.86        48.57 o                         
   3  -9 -10        123.10        114.39        35.91 o                         
   4  -9 -10        135.62         91.54        40.64 o                         
   5  -9 -10        266.62        234.46        51.77 o                         
   6  -9 -10         11.38          3.00        28.61 o                         
   7  -9 -10         17.02        -23.22        29.09 o                         
   8  -9 -10         35.29        -40.40        45.26 o                         
 -14  -8 -10         17.55        118.64        74.92 o                         
 -13  -8 -10        130.84        125.55        73.13 o                         
 -12  -8 -10        278.89        257.46        86.94 o                         
 -11  -8 -10        119.05        139.84        66.22 o                         
 -10  -8 -10         27.98         66.99        48.33 o                         
  -9  -8 -10        112.45          9.97        38.35 o                         
  -8  -8 -10          2.86         57.02        52.16 o                         
  -7  -8 -10         31.16         77.73        50.12 o                         
  -6  -8 -10        690.13        679.81        83.36 o                         
  -5  -8 -10        219.28        232.66        61.62 o                         
  -4  -8 -10        232.39        294.51        81.30 o                         
  -3  -8 -10        302.39        273.46        35.75 o                         
  -2  -8 -10        328.80        317.07        38.69 o                         
  -1  -8 -10        199.97        205.61        44.87 o                         
   0  -8 -10       2160.58       2287.74       128.60 o                         
   1  -8 -10        134.08        151.06        37.34 o                         
   2  -8 -10        767.37        815.89        62.97 o                         
   3  -8 -10       1327.40       1445.07       145.22 o                         
   4  -8 -10        314.42        432.54        71.07 o                         
   5  -8 -10        203.18        242.73        51.65 o                         
   6  -8 -10          4.22         -6.67        23.61 o                         
   7  -8 -10          3.34         38.00        32.84 o                         
   8  -8 -10         27.65         -7.52        31.08 o                         
   9  -8 -10         84.52        223.71        80.54 o                         
 -14  -7 -10         16.47         20.97        58.55 o                         
 -13  -7 -10        159.76        167.20        83.36 o                         
 -12  -7 -10        171.44         45.00        59.83 o                         
 -11  -7 -10        147.18         97.42        63.67 o                         
 -10  -7 -10        468.93        508.52        84.12 o                         
  -9  -7 -10        674.76        745.01        93.58 o                         
  -8  -7 -10        805.27       1175.30       113.27 o                         
  -7  -7 -10         40.66         13.81        38.61 o                         
  -6  -7 -10        253.56        290.44        68.53 o                         
  -5  -7 -10        392.57        400.11        65.71 o                         
  -4  -7 -10        414.74        455.10        37.55 o                         
  -3  -7 -10        625.85        694.87        45.32 o                         
  -2  -7 -10       1532.29       1459.55        91.40 o                         
  -1  -7 -10        766.64        785.69        90.50 o                         
   0  -7 -10         60.25         16.17        21.83 o                         
   1  -7 -10         60.13         35.97        23.88 o                         
   2  -7 -10        544.73        575.09        51.51 o                         
   3  -7 -10        298.77        291.20        47.21 o                         
   4  -7 -10        122.45         91.66        32.69 o                         
   5  -7 -10        130.56        169.24        43.21 o                         
   6  -7 -10         44.71         33.20        31.00 o                         
   7  -7 -10         68.13         40.56        35.46 o                         
   8  -7 -10        110.46         59.83        54.46 o                         
   9  -7 -10         91.78         18.41        47.81 o                         
 -14  -6 -10         53.04        164.39        83.10 o                         
 -13  -6 -10         57.46         27.87        51.65 o                         
 -12  -6 -10         44.94         16.88        49.60 o                         
 -11  -6 -10          0.63         33.50        51.14 o                         
 -10  -6 -10         37.91         76.71        49.60 o                         
  -9  -6 -10        221.31        201.46        68.27 o                         
  -8  -6 -10        266.49        203.25        65.20 o                         
  -7  -6 -10        215.28        281.75        69.29 o                         
  -6  -6 -10         49.44         46.54        38.10 o                         
  -5  -6 -10        152.73        122.99        51.65 o                         
  -4  -6 -10       1009.90        956.45        94.61 o                         
  -3  -6 -10        430.43        395.85        55.73 o                         
  -2  -6 -10       2375.76       2562.42        89.29 o                         
  -1  -6 -10       1867.25       1763.60        82.19 o                         
   0  -6 -10        569.48        483.72        44.08 o                         
   1  -6 -10         64.96         67.36        42.83 o                         
   2  -6 -10         65.99        113.99        34.50 o                         
   3  -6 -10        137.26        109.01        38.60 o                         
   4  -6 -10        618.75        627.40        67.36 o                         
   5  -6 -10        172.07        178.80        43.94 o                         
   6  -6 -10        180.94        244.14        49.62 o                         
   7  -6 -10         65.83         83.36        53.18 o                         
   8  -6 -10         44.10         42.19        49.60 o                         
   9  -6 -10          3.82        -39.63        40.40 o                         
  10  -6 -10          5.83        -36.05        42.45 o                         
 -14  -5 -10         16.23         -9.97        52.42 o                         
 -13  -5 -10        202.46        335.19        92.56 o                         
 -12  -5 -10         51.14        115.83        65.20 o                         
 -11  -5 -10          1.75         60.60        50.12 o                         
 -10  -5 -10         18.65         69.80        55.23 o                         
  -9  -5 -10         50.12        229.08        65.71 o                         
  -8  -5 -10        308.70        288.14        74.92 o                         
  -7  -5 -10        275.76        249.02        64.69 o                         
  -6  -5 -10       1224.68       1282.69       109.95 o                         
  -5  -5 -10        262.61        325.47        69.04 o                         
  -4  -5 -10         50.31         70.32        48.84 o                         
  -3  -5 -10        250.29        298.66        55.47 o                         
  -2  -5 -10       1628.80       1576.69        63.27 o                         
  -1  -5 -10       2116.63       2223.28        92.04 o                         
   0  -5 -10        699.78        651.28        77.46 o                         
   1  -5 -10         84.63         86.79        28.05 o                         
   2  -5 -10          0.78         19.32        21.48 o                         
   3  -5 -10        117.97        164.80        54.19 o                         
   4  -5 -10         99.55         59.41        41.29 o                         
   5  -5 -10        331.39        340.69        53.37 o                         
   6  -5 -10        110.40        195.32        67.50 o                         
   7  -5 -10        108.54        222.68        73.38 o                         
   8  -5 -10          8.23         70.83        51.65 o                         
   9  -5 -10         43.51         32.22        49.60 o                         
  10  -5 -10          4.36        -15.60        43.21 o                         
 -14  -4 -10          4.00          6.14        61.37 o                         
 -13  -4 -10         83.21        269.48        84.12 o                         
 -12  -4 -10        390.19        347.72        92.82 o                         
 -11  -4 -10         26.76         47.81        49.60 o                         
 -10  -4 -10         26.12         45.51        48.33 o                         
  -9  -4 -10         97.58        163.11        63.16 o                         
  -8  -4 -10        821.82        967.44        98.44 o                         
  -7  -4 -10       1444.71       1635.26       124.27 o                         
  -6  -4 -10        416.53        361.27        73.90 o                         
  -5  -4 -10        103.85         94.61        46.02 o                         
  -4  -4 -10        677.89        711.26        82.08 o                         
  -3  -4 -10        117.36        190.47        57.79 o                         
  -2  -4 -10        194.97        169.19        24.42 o                         
  -1  -4 -10       2083.41       2014.48        75.56 o                         
   0  -4 -10        636.34        565.31        45.00 o                         
   1  -4 -10        305.25        317.87        40.19 o                         
   2  -4 -10        145.99        183.97        36.86 o                         
   3  -4 -10          5.17        -16.55        16.55 o                         
   4  -4 -10        135.07        194.99        41.20 o                         
   5  -4 -10         94.12         84.63        49.35 o                         
   6  -4 -10         86.30         79.01        45.00 o                         
   7  -4 -10         39.80          6.65        35.54 o                         
   8  -4 -10        228.68        335.19        92.05 o                         
   9  -4 -10        228.44        230.87        84.89 o                         
  10  -4 -10         55.83        -15.60        45.26 o                         
  11  -4 -10          4.00         -5.11        49.09 o                         
 -14  -3 -10          5.59         -0.77        53.44 o                         
 -13  -3 -10         64.09         -4.86        45.77 o                         
 -12  -3 -10         31.82         51.91        54.97 o                         
 -11  -3 -10         49.35         56.51        51.14 o                         
 -10  -3 -10        238.18        232.91        74.92 o                         
  -9  -3 -10         81.27         95.63        52.67 o                         
  -8  -3 -10        707.06        689.27        87.70 o                         
  -7  -3 -10        100.41        127.82        50.63 o                         
  -6  -3 -10        235.50        459.17        83.87 o                         
  -5  -3 -10        668.95        692.09        82.08 o                         
  -4  -3 -10         18.53         46.28        45.00 o                         
  -3  -3 -10        434.81        409.31        75.94 o                         
  -2  -3 -10        408.12        443.83        73.13 o                         
  -1  -3 -10        105.67         73.90        43.21 o                         
   0  -3 -10        278.81        292.49        72.62 o                         
   1  -3 -10        817.09       1003.82        47.99 o                         
   2  -3 -10        624.51        521.82        77.22 o                         
   3  -3 -10        244.00        188.42        60.34 o                         
   4  -3 -10        450.87        432.58        70.06 o                         
   5  -3 -10        361.24        333.65        79.01 o                         
   6  -3 -10        132.68        123.24        52.67 o                         
   7  -3 -10        620.25        741.69        97.93 o                         
   8  -3 -10        283.43        170.27        65.71 o                         
   9  -3 -10        264.95        173.33        73.90 o                         
  10  -3 -10        157.29         56.00        59.32 o                         
  11  -3 -10         21.38         -2.05        44.75 o                         
 -13  -2 -10        136.08        135.49        69.80 o                         
 -12  -2 -10        263.81        271.27        82.84 o                         
 -11  -2 -10        279.03        227.54        72.62 o                         
 -10  -2 -10        199.14        340.05        82.08 o                         
  -9  -2 -10         16.00         53.70        45.51 o                         
  -8  -2 -10        475.82        507.50        72.87 o                         
  -7  -2 -10       2839.37       2784.73       161.83 o                         
  -6  -2 -10        797.90        833.74        84.12 o                         
  -5  -2 -10         12.14          2.81        31.71 o                         
  -4  -2 -10        154.84        189.44        59.32 o                         
  -3  -2 -10        706.86        638.16        76.71 o                         
  -2  -2 -10        609.77        799.99        85.91 o                         
  -1  -2 -10        611.70        538.95        74.92 o                         
   0  -2 -10         96.29        154.92        62.39 o                         
   1  -2 -10         70.43         63.62        22.03 o                         
   2  -2 -10        387.90        377.77        30.67 o                         
   3  -2 -10        193.25        225.50        64.95 o                         
   4  -2 -10         75.07         52.42        38.61 o                         
   5  -2 -10         78.66        116.08        52.93 o                         
   6  -2 -10         64.61         79.27        49.35 o                         
   7  -2 -10         83.95         30.94        40.40 o                         
   8  -2 -10        333.98        321.89        90.26 o                         
   9  -2 -10        235.09        325.73        93.07 o                         
  10  -2 -10         83.77         23.78        53.44 o                         
  11  -2 -10          4.81         79.27        67.25 o                         
 -13  -1 -10        381.84        541.76       118.90 o                         
 -12  -1 -10        285.22        202.23        74.92 o                         
 -11  -1 -10        173.05        221.92        72.11 o                         
 -10  -1 -10        194.92        280.73        76.45 o                         
  -9  -1 -10        301.62        397.81        82.84 o                         
  -8  -1 -10       1354.87       1384.96       116.34 o                         
  -7  -1 -10        329.31        376.61        63.67 o                         
  -6  -1 -10         73.18         67.25        41.93 o                         
  -5  -1 -10        126.50        157.99        49.86 o                         
  -4  -1 -10        199.90        215.27        58.55 o                         
  -3  -1 -10          2.13         25.57        36.31 o                         
  -2  -1 -10         30.64         32.22        37.08 o                         
  -1  -1 -10        262.11        334.17        71.59 o                         
   0  -1 -10        312.22        285.33        69.29 o                         
   1  -1 -10        157.18        130.36        27.98 o                         
   2  -1 -10        101.36         96.99        62.50 o                         
   3  -1 -10        926.35        866.72        91.79 o                         
   4  -1 -10       1438.30       1516.88       121.45 o                         
   5  -1 -10        174.95        177.94        60.86 o                         
   6  -1 -10         35.46         41.93        38.10 o                         
   7  -1 -10         26.65         14.06        30.43 o                         
   8  -1 -10        272.56        206.06        70.32 o                         
   9  -1 -10        341.02        395.76        95.37 o                         
  10  -1 -10        308.44        365.62       100.74 o                         
  11  -1 -10         18.76          4.86        45.26 o                         
  12  -1 -10          4.81        -43.47        48.33 o                         
 -13   0 -10        107.59        221.66        82.59 o                         
 -12   0 -10         25.09        -14.83        52.93 o                         
 -11   0 -10         45.34         93.07        57.28 o                         
 -10   0 -10         11.20          1.28        38.87 o                         
  -9   0 -10        591.89        733.00        88.47 o                         
  -8   0 -10        407.16        469.66        72.87 o                         
  -7   0 -10         97.85         79.78        47.56 o                         
  -6   0 -10        201.69        219.62        58.30 o                         
  -5   0 -10        175.10        182.28        50.88 o                         
  -4   0 -10         12.76         19.18        35.80 o                         
  -3   0 -10        239.95        280.21        64.69 o                         
  -2   0 -10        654.95        621.03        77.48 o                         
  -1   0 -10        457.02        417.50        67.50 o                         
   0   0 -10        249.06        301.41        38.64 o                         
   1   0 -10       1074.33        990.11        55.10 o                         
   2   0 -10         27.77         29.22        23.36 o                         
   3   0 -10       1358.25       1347.28        56.33 o                         
   4   0 -10        830.94        819.93        91.28 o                         
   5   0 -10          9.41         -0.77        29.40 o                         
   6   0 -10        791.95        602.36        88.47 o                         
   7   0 -10        168.06        198.65        66.48 o                         
   8   0 -10         46.06        126.82        63.67 o                         
   9   0 -10         36.54         89.24        51.65 o                         
  10   0 -10         51.36        -10.99        43.21 o                         
  11   0 -10          6.44          6.90        47.30 o                         
  12   0 -10         17.04        -33.24        39.89 o                         
 -11   1 -10         34.07         14.06        46.79 o                         
 -10   1 -10         34.99         -3.58        37.33 o                         
  -9   1 -10        124.14        132.17        53.95 o                         
  -8   1 -10        374.20        354.11        74.41 o                         
  -7   1 -10        516.71        440.76        67.76 o                         
  -6   1 -10       1066.68        925.51        85.15 o                         
  -5   1 -10        784.39        579.61        69.80 o                         
  -4   1 -10        853.65        922.70        84.12 o                         
  -3   1 -10         11.00        -19.94        33.50 o                         
  -2   1 -10        284.48        305.53        64.43 o                         
  -1   1 -10         94.55        117.62        49.09 o                         
   0   1 -10        580.98        644.30        49.76 o                         
   1   1 -10         40.23          9.16        28.13 o                         
   2   1 -10         16.05         16.60        21.19 o                         
   3   1 -10        208.22        169.72        62.89 o                         
   4   1 -10        623.53        684.12        40.98 o                         
   5   1 -10         61.17         35.29        40.66 o                         
   6   1 -10        142.10        137.79        58.55 o                         
   7   1 -10        354.30        536.39        83.87 o                         
   8   1 -10        719.28        875.42       110.72 o                         
   9   1 -10         14.82         11.76        43.21 o                         
  10   1 -10         26.75        -38.87        38.87 o                         
  11   1 -10         11.47         -3.58        48.33 o                         
  12   1 -10          9.67         -6.65        41.17 o                         
 -10   2 -10         25.09         49.86        49.35 o                         
  -9   2 -10         21.79          2.30        39.89 o                         
  -8   2 -10        145.81        130.89        50.63 o                         
  -7   2 -10         60.01         42.45        39.63 o                         
  -6   2 -10        322.10        313.97        64.95 o                         
  -5   2 -10         89.89         85.66        41.68 o                         
  -4   2 -10        935.85        907.10        82.33 o                         
  -3   2 -10         12.14         16.11        31.19 o                         
  -2   2 -10        444.77        594.44        71.59 o                         
  -1   2 -10        640.27        687.35        52.24 o                         
   0   2 -10       1013.76       1014.97        60.53 o                         
   1   2 -10       1056.50       1063.75        61.89 o                         
   2   2 -10       3810.92       3823.29       118.78 o                         
   3   2 -10       2080.00       1890.63       114.28 o                         
   4   2 -10        607.76        703.36        44.52 o                         
   5   2 -10        279.96        278.70        82.58 o                         
   6   2 -10         62.25         19.94        34.77 o                         
   7   2 -10        326.59        436.93        94.86 o                         
   8   2 -10         37.71        -10.74        30.68 o                         
   9   2 -10          6.92         -8.44        45.77 o                         
  10   2 -10        171.95        144.44        71.08 o                         
  11   2 -10        209.10        244.42        88.47 o                         
  12   2 -10        101.52        118.13        73.64 o                         
  -8   3 -10        313.90        338.51        74.92 o                         
  -7   3 -10        209.24        233.68        58.81 o                         
  -6   3 -10        157.47        183.31        50.12 o                         
  -5   3 -10         10.43         65.97        36.05 o                         
  -4   3 -10        230.24        374.31        69.29 o                         
  -3   3 -10       1047.68       1267.35        95.63 o                         
  -2   3 -10        614.31        723.66        52.79 o                         
  -1   3 -10        275.13        292.33        44.37 o                         
   0   3 -10        156.27         88.77        30.26 o                         
   1   3 -10        396.97        504.97        46.24 o                         
   2   3 -10       4649.33       4908.06       142.34 o                         
   3   3 -10       1396.50       1535.58        70.83 o                         
   4   3 -10        131.65        144.97        66.08 o                         
   5   3 -10         82.81         80.67        24.04 o                         
   6   3 -10        110.41        121.20        59.07 o                         
   7   3 -10         33.81         21.99        35.80 o                         
   8   3 -10        153.22        153.39        59.07 o                         
   9   3 -10        178.86        138.82        66.99 o                         
  10   3 -10         24.97        -10.23        49.60 o                         
  11   3 -10         11.43          2.81        45.77 o                         
  12   3 -10         95.92         54.21        55.23 o                         
  -6   4 -10        530.59        483.72        66.48 o                         
  -5   4 -10         59.04         36.05        36.31 o                         
  -4   4 -10        288.15        480.65        62.39 o                         
  -3   4 -10        765.01        797.75        92.69 o                         
  -2   4 -10        208.15        188.55        36.07 o                         
  -1   4 -10         92.87         74.21        27.00 o                         
   0   4 -10        348.03        326.26        44.47 o                         
   1   4 -10        374.55        431.73        42.74 o                         
   2   4 -10         46.42         71.22        26.08 o                         
   3   4 -10       1971.18       2101.93        86.05 o                         
   4   4 -10        784.79        917.28        56.58 o                         
   5   4 -10        123.04        175.18        33.83 o                         
   6   4 -10        160.85        198.85        33.72 o                         
   7   4 -10          8.73         45.77        41.68 o                         
   8   4 -10         79.46        177.43        68.27 o                         
   9   4 -10          3.06         40.14        51.14 o                         
  10   4 -10          1.08        -12.27        43.47 o                         
  11   4 -10         25.41         16.62        43.98 o                         
  12   4 -10         14.85         54.21        64.69 o                         
 -11   5 -10         35.82         41.68        60.60 o                         
 -10   5 -10         15.74         17.13        50.88 o                         
  -9   5 -10        214.80        239.05        69.55 o                         
  -8   5 -10          3.62         26.08        46.28 o                         
  -7   5 -10         46.71        133.45        57.02 o                         
  -6   5 -10         24.69        -17.13        34.52 o                         
  -5   5 -10        217.49        160.04        53.95 o                         
  -4   5 -10         29.43         -3.62        29.89 o                         
  -3   5 -10        693.25        783.89        65.97 o                         
  -2   5 -10        496.80        592.45        49.54 o                         
  -1   5 -10        424.56        490.22        45.48 o                         
   0   5 -10        150.36        149.30        32.36 o                         
   1   5 -10         45.41         51.85        25.67 o                         
   2   5 -10        298.06        376.91        40.64 o                         
   3   5 -10        614.83        555.61        47.37 o                         
   4   5 -10        153.20        102.81        29.69 o                         
   5   5 -10          8.60         26.98        21.51 o                         
   6   5 -10          6.46         10.63        19.48 o                         
   7   5 -10          1.94         -5.63        20.97 o                         
   8   5 -10         20.75         21.99        40.66 o                         
   9   5 -10         28.24        111.48        60.60 o                         
  10   5 -10         66.69        116.85        60.60 o                         
  11   5 -10          6.96         42.45        50.63 o                         
  12   5 -10         57.19         64.43        64.69 o                         
 -10   6 -10         38.03          1.53        48.33 o                         
  -9   6 -10         49.83         70.32        60.86 o                         
  -8   6 -10        269.72        333.65        87.70 o                         
  -7   6 -10        693.84        713.82       103.04 o                         
  -6   6 -10         75.75        145.98        63.41 o                         
  -5   6 -10         12.98         -7.42        38.10 o                         
  -4   6 -10         15.27        -21.48        27.36 o                         
  -3   6 -10        748.48        686.97        83.10 o                         
  -2   6 -10        478.03        546.37        78.75 o                         
  -1   6 -10        408.60        495.14        45.49 o                         
   0   6 -10          1.34        -13.94        19.44 o                         
   1   6 -10        264.75        221.69        39.76 o                         
   2   6 -10        656.60        674.24        72.86 o                         
   3   6 -10        200.27        279.21        54.59 o                         
   4   6 -10          0.78         18.83        20.73 o                         
   5   6 -10          5.85          5.60        19.84 o                         
   6   6 -10          6.18         16.31        35.41 o                         
   7   6 -10        349.95        338.39        41.01 o                         
   8   6 -10        244.55        253.62        72.87 o                         
   9   6 -10         13.55         46.54        53.18 o                         
  10   6 -10          1.42        -23.52        43.72 o                         
  11   6 -10          2.78         30.68        49.35 o                         
  12   6 -10         14.85         95.12        66.99 o                         
  -9   7 -10        109.98        176.91        72.36 o                         
  -8   7 -10        272.37        326.50        88.98 o                         
  -7   7 -10        540.33        562.73       106.37 o                         
  -6   7 -10        352.72        410.85        94.86 o                         
  -5   7 -10        373.02        303.23        76.45 o                         
  -4   7 -10        159.29         69.04        44.49 o                         
  -3   7 -10        446.98        579.86        79.78 o                         
  -2   7 -10         81.89         56.00        41.17 o                         
  -1   7 -10          1.10        -10.48        35.54 o                         
   0   7 -10         56.26        -15.09        37.08 o                         
   1   7 -10         90.59         88.65        53.56 o                         
   2   7 -10        252.78        310.33        44.30 o                         
   3   7 -10        118.80         71.33        29.59 o                         
   4   7 -10        315.41        346.84        66.34 o                         
   5   7 -10        256.62        278.95        45.82 o                         
   6   7 -10        175.76        175.84        37.41 o                         
   7   7 -10        663.34        739.11        57.08 o                         
   8   7 -10        396.92        355.63       135.63 o                         
   9   7 -10        245.12        269.99        80.29 o                         
  10   7 -10          8.67         11.76        46.54 o                         
  11   7 -10         25.01         39.63        58.81 o                         
  12   7 -10          2.83         48.07        59.07 o                         
  -9   8 -10         42.44        134.72        71.59 o                         
  -8   8 -10          3.71         28.89        54.21 o                         
  -7   8 -10        251.93        221.41        79.01 o                         
  -6   8 -10        116.51        124.78        68.27 o                         
  -5   8 -10         13.17        -36.05        36.05 o                         
  -4   8 -10        237.21        174.36        63.16 o                         
  -3   8 -10        212.27        179.47        63.16 o                         
  -2   8 -10         95.20        118.39        57.28 o                         
  -1   8 -10        549.84        556.59        82.59 o                         
   0   8 -10        335.90        337.49        79.78 o                         
   1   8 -10         28.29         55.74        44.24 o                         
   2   8 -10        491.81        386.81        74.66 o                         
   3   8 -10         42.41        126.56        32.00 o                         
   4   8 -10        413.52        409.31        45.47 o                         
   5   8 -10         66.14         89.81        28.96 o                         
   6   8 -10         18.81         27.25        28.51 o                         
   7   8 -10        107.36        125.15        35.02 o                         
   8   8 -10        316.30        380.08        47.23 o                         
   9   8 -10        277.81        287.12        78.50 o                         
  10   8 -10        138.91        103.56        60.60 o                         
  11   8 -10         39.14         -5.63        43.47 o                         
  12   8 -10          6.62        -31.96        47.05 o                         
  -8   9 -10         60.86        -42.19        42.96 o                         
  -7   9 -10          0.84        -24.80        43.21 o                         
  -6   9 -10         78.84         -9.97        50.88 o                         
  -5   9 -10         83.28         -9.46        47.05 o                         
  -4   9 -10        130.01         73.64        49.35 o                         
  -3   9 -10        168.42        107.90        64.69 o                         
  -2   9 -10          8.88          8.95        42.96 o                         
  -1   9 -10        415.81        399.85        81.05 o                         
   0   9 -10        113.55         59.32        49.09 o                         
   1   9 -10        290.66        297.35        66.99 o                         
   2   9 -10         47.90          2.05        36.31 o                         
   3   9 -10        295.70        363.32        78.75 o                         
   4   9 -10        282.85        125.29        45.51 o                         
   5   9 -10         36.73         89.15        30.58 o                         
   6   9 -10         46.32         37.31        27.10 o                         
   7   9 -10        262.71        291.61        49.60 o                         
   8   9 -10        129.54        120.81        36.59 o                         
   9   9 -10        156.38        129.72        37.06 o                         
  10   9 -10        301.27        323.94        90.52 o                         
  11   9 -10         27.84         14.32        52.16 o                         
  12   9 -10        102.25         27.36        67.76 o                         
  -7  10 -10         36.32         39.63        61.62 o                         
  -6  10 -10          1.86        -38.87        38.87 o                         
  -5  10 -10         31.43          8.18        52.42 o                         
  -4  10 -10        134.78         96.65        65.97 o                         
  -3  10 -10         77.36          6.65        47.56 o                         
  -2  10 -10        121.51        127.34        64.43 o                         
  -1  10 -10         54.04         11.25        53.95 o                         
   0  10 -10        281.70        257.46        71.85 o                         
   1  10 -10         78.29         64.43        46.79 o                         
   2  10 -10         39.99         34.52        43.98 o                         
   3  10 -10        212.35        148.79        52.42 o                         
   4  10 -10         20.16        -16.11        33.75 o                         
   5  10 -10        117.90         89.24        49.09 o                         
   6  10 -10        366.11        497.78        72.36 o                         
   7  10 -10        474.53        474.54        53.90 o                         
   8  10 -10        153.29        190.23        43.37 o                         
   9  10 -10          4.38         14.22        27.28 o                         
  10  10 -10          8.55         20.71        50.37 o                         
  11  10 -10         72.48         21.48        55.49 o                         
  12  10 -10         52.95        166.69        78.24 o                         
  -6  11 -10         20.79        -36.56        47.81 o                         
  -5  11 -10         38.05         48.58        58.30 o                         
  -4  11 -10         21.21         47.56        58.30 o                         
  -3  11 -10         83.44         66.74        58.81 o                         
  -2  11 -10         12.79        -41.17        45.26 o                         
  -1  11 -10         14.70         -8.18        44.49 o                         
   0  11 -10         11.26         62.13        52.42 o                         
   1  11 -10        508.94        547.90        83.87 o                         
   2  11 -10        319.70        286.10        73.90 o                         
   3  11 -10          4.34         69.55        43.98 o                         
   4  11 -10         58.51         35.29        35.54 o                         
   5  11 -10         95.76        161.83        60.09 o                         
   6  11 -10        393.03        252.60        66.48 o                         
   7  11 -10        652.68        837.32        93.58 o                         
   8  11 -10        199.85        225.75        62.64 o                         
   9  11 -10          8.12         22.39        35.88 o                         
  10  11 -10          9.76        -14.32        57.28 o                         
  11  11 -10          1.77        -22.76        51.14 o                         
  -5  12 -10          1.99         12.78        52.93 o                         
  -4  12 -10         12.67          1.79        52.93 o                         
  -3  12 -10         21.10        -32.47        48.84 o                         
  -2  12 -10         99.52        118.39        65.71 o                         
  -1  12 -10         17.66        -20.97        37.84 o                         
   0  12 -10        214.87        209.90        70.57 o                         
   1  12 -10        599.22        542.79       103.81 o                         
   2  12 -10        301.61        347.21        82.08 o                         
   3  12 -10        205.96        236.49        70.83 o                         
   4  12 -10          2.14         25.06        39.89 o                         
   5  12 -10         17.52        -13.81        38.35 o                         
   6  12 -10         28.58          9.20        38.61 o                         
   7  12 -10        103.67         66.99        43.98 o                         
   8  12 -10          6.22          7.93        33.75 o                         
   9  12 -10          0.75        -10.99        39.38 o                         
  10  12 -10         50.27         78.75        45.00 o                         
  -4  13 -10         33.13         98.19        67.76 o                         
  -3  13 -10          1.52          8.44        51.14 o                         
  -2  13 -10          1.86        -16.62        47.81 o                         
  -1  13 -10        123.31        137.54        66.48 o                         
   0  13 -10         54.54         83.36        57.28 o                         
   1  13 -10        454.10        577.82        91.03 o                         
   2  13 -10        226.46        297.09        76.96 o                         
   3  13 -10        174.88        100.49        58.55 o                         
   4  13 -10         90.09         23.52        41.17 o                         
   5  13 -10        123.40         77.73        60.09 o                         
   6  13 -10        104.33        191.74        64.95 o                         
   7  13 -10        192.56        223.96        69.29 o                         
   8  13 -10        124.20        276.12        79.52 o                         
   9  13 -10         41.25        111.74        56.25 o                         
  10  13 -10          6.23         46.02        41.93 o                         
  -2  14 -10          7.42         45.26        55.49 o                         
  -1  14 -10          4.04        -13.04        52.93 o                         
   0  14 -10        140.23        201.97        79.78 o                         
   1  14 -10        381.41        488.84       103.56 o                         
   2  14 -10        107.03        149.04        61.37 o                         
   3  14 -10        152.00        227.03        66.74 o                         
   4  14 -10        106.36        103.30        56.76 o                         
   5  14 -10         24.85         44.75        49.09 o                         
   6  14 -10          0.86         66.22        47.56 o                         
   7  14 -10         21.33         45.26        49.09 o                         
   8  14 -10         18.36         52.16        43.21 o                         
   9  14 -10          3.66         31.19        46.28 o                         
   0  15 -10         38.47        104.58        60.86 o                         
   1  15 -10         88.67         81.82        52.16 o                         
   2  15 -10        156.77        196.35        73.90 o                         
   3  15 -10        101.63        118.64        56.76 o                         
   4  15 -10         11.98         50.88        48.58 o                         
   5  15 -10         19.64         59.83        53.18 o                         
   6  15 -10         23.64         62.39        48.33 o                         
   7  15 -10          2.53         21.48        33.24 o                         
   8  15 -10         10.33         17.13        43.47 o                         
   3  16 -10          7.92        -36.05        36.05 o                         
   4  16 -10          2.35        -16.62        41.42 o                         
   5  16 -10          4.50         56.00        52.93 o                         
  -8 -19  -9          6.53         20.20        58.30 o                         
  -7 -19  -9         11.19        -49.35        49.35 o                         
  -6 -19  -9         40.50         41.93        62.90 o                         
  -5 -19  -9         17.57          6.39        59.58 o                         
  -4 -19  -9        137.20         38.61        65.97 o                         
  -3 -19  -9        194.78        230.10        90.00 o                         
  -8 -18  -9         29.16         82.08        63.67 o                         
  -7 -18  -9        223.93        204.27        79.78 o                         
  -6 -18  -9        474.28        473.75       106.88 o                         
  -5 -18  -9        210.01        298.62        87.45 o                         
  -4 -18  -9        106.36         15.85        59.83 o                         
  -3 -18  -9         42.55         -7.93        48.58 o                         
  -2 -18  -9        105.46         38.10        56.00 o                         
  -1 -18  -9          6.82         43.98        56.25 o                         
 -11 -17  -9        181.81        162.85        72.36 o                         
 -10 -17  -9        109.25        117.62        65.71 o                         
  -8 -17  -9        258.85        369.20        90.26 o                         
  -7 -17  -9         78.30          9.72        51.39 o                         
  -6 -17  -9         20.06         25.31        54.21 o                         
  -5 -17  -9        236.73        225.75        81.57 o                         
  -4 -17  -9        269.42        143.42        72.87 o                         
  -3 -17  -9          5.98         36.31        61.11 o                         
  -2 -17  -9         15.26         -7.93        44.24 o                         
  -1 -17  -9         22.16         19.94        51.91 o                         
   0 -17  -9         75.99         61.37        58.30 o                         
   1 -17  -9          2.49          9.20        56.25 o                         
 -12 -16  -9          0.41         -9.46        59.58 o                         
 -11 -16  -9         80.66        104.58        71.08 o                         
 -10 -16  -9        118.97        156.46        70.83 o                         
  -9 -16  -9         83.21        135.24        69.55 o                         
  -8 -16  -9         30.50         22.94        36.59 o                         
  -7 -16  -9         12.20         35.14        38.60 o                         
  -6 -16  -9         33.45          3.07        46.54 o                         
  -5 -16  -9         38.49         62.39        53.44 o                         
  -4 -16  -9         47.00         49.86        56.25 o                         
  -3 -16  -9        114.09         85.15        58.30 o                         
  -2 -16  -9        280.01        261.29        84.12 o                         
  -1 -16  -9        366.48        436.16       105.35 o                         
   0 -16  -9        306.08        324.71        93.58 o                         
   1 -16  -9          5.25         17.90        56.51 o                         
   2 -16  -9         15.61         17.64        53.18 o                         
 -13 -15  -9         20.47         28.13        58.81 o                         
 -12 -15  -9         15.46        -13.30        47.56 o                         
 -11 -15  -9         73.85        108.16        64.95 o                         
 -10 -15  -9        121.66         85.91        63.16 o                         
  -9 -15  -9         54.04         71.34        55.49 o                         
  -8 -15  -9         13.92        -11.67        28.91 o                         
  -7 -15  -9        157.43        235.66        50.09 o                         
  -6 -15  -9         61.58         39.88        32.03 o                         
  -5 -15  -9        187.75        170.55        45.58 o                         
  -4 -15  -9         47.27        137.28        66.48 o                         
  -3 -15  -9         68.44         60.34        51.65 o                         
  -2 -15  -9         34.29         89.49        49.86 o                         
  -1 -15  -9        736.29        858.29       113.53 o                         
   0 -15  -9        468.37        645.29       104.32 o                         
   1 -15  -9         75.49         34.77        53.95 o                         
   2 -15  -9         54.06         97.67        64.43 o                         
   3 -15  -9         51.28        115.57        74.41 o                         
   4 -15  -9        145.64        230.61        88.73 o                         
 -13 -14  -9        124.34         86.17        65.97 o                         
 -12 -14  -9          5.56         28.13        52.67 o                         
 -11 -14  -9         42.91        -41.42        43.47 o                         
 -10 -14  -9         23.83         19.18        52.42 o                         
  -9 -14  -9        198.88        124.78        65.71 o                         
  -8 -14  -9         36.70         22.17        31.32 o                         
  -7 -14  -9        538.91        489.50        59.85 o                         
  -6 -14  -9       1169.96       1160.55        78.74 o                         
  -5 -14  -9       1124.07       1370.28       103.29 o                         
  -4 -14  -9         52.17         57.65        33.62 o                         
  -3 -14  -9          8.34         21.93        29.18 o                         
  -2 -14  -9        136.12        178.19        69.55 o                         
  -1 -14  -9        561.06        647.08        96.40 o                         
   0 -14  -9        318.11        134.21        62.13 o                         
   1 -14  -9          1.93        -37.59        45.51 o                         
   2 -14  -9         21.69         66.22        58.04 o                         
   3 -14  -9         17.44         91.54        58.81 o                         
   4 -14  -9         33.91         37.08        61.88 o                         
   5 -14  -9          7.66        -27.36        53.18 o                         
 -14 -13  -9         60.23         34.52        60.60 o                         
 -13 -13  -9          8.80         12.78        51.14 o                         
 -12 -13  -9         64.64          8.44        54.46 o                         
 -11 -13  -9        389.90        226.01        75.43 o                         
 -10 -13  -9          5.74         55.74        50.63 o                         
  -9 -13  -9         84.21         53.44        44.75 o                         
  -8 -13  -9        127.63        248.83        49.91 o                         
  -7 -13  -9       1153.09       1253.88        78.74 o                         
  -6 -13  -9       1581.97       1843.14        93.52 o                         
  -5 -13  -9        358.06        300.43        50.82 o                         
  -4 -13  -9        663.03        763.11        83.61 o                         
  -3 -13  -9        175.23        270.90        60.22 o                         
  -2 -13  -9        296.11        323.24        52.33 o                         
  -1 -13  -9        100.38         92.68        32.91 o                         
   0 -13  -9        305.10        260.27        74.41 o                         
   1 -13  -9        335.84        346.70        85.40 o                         
   2 -13  -9        158.62         32.22        52.93 o                         
   3 -13  -9          0.47         13.81        48.07 o                         
   4 -13  -9         23.49          6.65        51.65 o                         
   5 -13  -9         15.42        -49.86        49.86 o                         
   6 -13  -9         12.42         45.77        63.41 o                         
 -14 -12  -9         24.33        -22.25        51.14 o                         
 -13 -12  -9         82.95        106.62        70.06 o                         
 -12 -12  -9        334.79        300.93        89.24 o                         
 -11 -12  -9        404.07        450.23       105.60 o                         
 -10 -12  -9         33.16         -5.37        42.70 o                         
  -9 -12  -9         63.63         32.73        49.86 o                         
  -8 -12  -9         53.31         16.11        37.59 o                         
  -7 -12  -9        149.72        187.26        46.15 o                         
  -6 -12  -9        310.76        312.74        82.06 o                         
  -5 -12  -9        779.69        903.81        64.47 o                         
  -4 -12  -9        354.32        428.60        51.30 o                         
  -3 -12  -9         52.85          0.94        22.12 o                         
  -2 -12  -9         22.66         61.57        42.32 o                         
  -1 -12  -9          8.27          6.23        24.92 o                         
   0 -12  -9          6.52         28.95        26.31 o                         
   1 -12  -9        173.00        132.78        62.50 o                         
   2 -12  -9        118.51         88.47        54.21 o                         
   3 -12  -9         59.47         18.15        47.05 o                         
   4 -12  -9         30.38         51.65        56.00 o                         
   5 -12  -9          5.26         15.60        53.70 o                         
   6 -12  -9          6.66        -23.78        52.16 o                         
 -14 -11  -9         96.71         97.67        68.53 o                         
 -13 -11  -9         17.85         14.57        52.16 o                         
 -12 -11  -9         20.10         11.51        47.05 o                         
 -11 -11  -9        622.68        726.60       101.25 o                         
 -10 -11  -9        327.46        342.09        84.63 o                         
  -9 -11  -9         23.20         -6.65        37.59 o                         
  -8 -11  -9        217.72        250.30        72.36 o                         
  -7 -11  -9        263.55        313.56        43.27 o                         
  -6 -11  -9        433.90        528.15        60.34 o                         
  -5 -11  -9        133.54        163.89        48.57 o                         
  -4 -11  -9         56.99        102.88        48.57 o                         
  -3 -11  -9         44.62         40.98        29.37 o                         
  -2 -11  -9        221.98        293.54        47.82 o                         
  -1 -11  -9         38.51         19.02        26.96 o                         
   0 -11  -9         43.59         45.13        27.39 o                         
   1 -11  -9        157.23        204.35        76.20 o                         
   2 -11  -9        142.20        140.20        37.89 o                         
   3 -11  -9        112.77        134.84        40.33 o                         
   4 -11  -9        259.61        138.05        66.74 o                         
   5 -11  -9        142.58         64.43        51.65 o                         
   6 -11  -9         43.71         37.33        62.90 o                         
   7 -11  -9         17.44         25.06        60.09 o                         
 -14 -10  -9         26.58         -3.07        56.00 o                         
 -13 -10  -9        153.88         60.86        59.58 o                         
 -12 -10  -9        162.45        217.31        82.84 o                         
 -11 -10  -9        536.42        727.63       102.28 o                         
 -10 -10  -9        246.91        365.87        89.49 o                         
  -9 -10  -9        122.16         61.11        44.49 o                         
  -8 -10  -9        704.95        728.39        93.33 o                         
  -7 -10  -9       1595.06       1740.58       129.24 o                         
  -6 -10  -9        330.01        337.16        42.09 o                         
  -5 -10  -9         79.83        117.50        30.34 o                         
  -4 -10  -9        237.86        248.31        41.08 o                         
  -3 -10  -9         52.18         69.09        34.90 o                         
  -2 -10  -9         13.64         -8.66        18.54 o                         
  -1 -10  -9         94.55        177.74        38.41 o                         
   0 -10  -9          4.78         49.65        28.53 o                         
   1 -10  -9        131.21        231.02        43.54 o                         
   2 -10  -9        597.60        583.39        56.58 o                         
   3 -10  -9         28.09         51.48        30.66 o                         
   4 -10  -9        451.65        411.70        54.60 o                         
   5 -10  -9        276.38        312.50        58.76 o                         
   6 -10  -9         88.63         88.73        54.21 o                         
   7 -10  -9         26.50         29.66        49.35 o                         
   8 -10  -9        111.91         32.22        57.53 o                         
 -15  -9  -9          5.39        -45.00        45.00 o                         
 -14  -9  -9        142.57        182.03        81.05 o                         
 -13  -9  -9        454.35        359.22        95.89 o                         
 -12  -9  -9        128.63         96.91        66.74 o                         
 -11  -9  -9        230.53        248.51        83.87 o                         
 -10  -9  -9         77.92         61.88        53.44 o                         
  -9  -9  -9         36.53         43.47        40.14 o                         
  -8  -9  -9         23.11         43.21        41.68 o                         
  -7  -9  -9        853.01        821.98        92.05 o                         
  -6  -9  -9       3145.30       3216.91       271.39 o                         
  -5  -9  -9        241.69        315.53        67.50 o                         
  -4  -9  -9        572.57        667.55        82.06 o                         
  -3  -9  -9        233.24        256.64        39.32 o                         
  -2  -9  -9        751.15        767.28        96.01 o                         
  -1  -9  -9       2296.36       2183.05        93.68 o                         
   0  -9  -9        167.72        296.38        48.56 o                         
   1  -9  -9        182.38        159.88        36.42 o                         
   2  -9  -9        416.59        334.84        50.80 o                         
   3  -9  -9        240.12        221.78        56.89 o                         
   4  -9  -9         91.27         65.21        59.31 o                         
   5  -9  -9         75.34         46.26        30.55 o                         
   6  -9  -9        207.53        229.94        50.69 o                         
   7  -9  -9        179.03        193.55        76.57 o                         
   8  -9  -9         66.92         60.09        55.74 o                         
   9  -9  -9         57.91        135.24        80.29 o                         
 -15  -8  -9          6.01        -36.05        47.05 o                         
 -14  -8  -9         61.43         67.76        64.43 o                         
 -13  -8  -9        258.11        396.79       103.30 o                         
 -12  -8  -9        967.62       1305.96       139.84 o                         
 -11  -8  -9        509.49        498.81       103.56 o                         
 -10  -8  -9         56.02         46.28        47.30 o                         
  -9  -8  -9         18.01         30.17        43.98 o                         
  -8  -8  -9         14.21          7.93        40.40 o                         
  -7  -8  -9        699.25        841.67        95.12 o                         
  -6  -8  -9        872.16        865.75        50.31 o                         
  -5  -8  -9          6.97         38.00        21.94 o                         
  -4  -8  -9        583.47        440.78        40.30 o                         
  -3  -8  -9        287.57        262.84        48.20 o                         
  -2  -8  -9        224.18        306.30        38.19 o                         
  -1  -8  -9       1136.81       1007.69        61.20 o                         
   0  -8  -9        163.75        215.49        38.62 o                         
   1  -8  -9         67.83         57.56        27.61 o                         
   2  -8  -9        106.71         82.71        29.74 o                         
   3  -8  -9        484.22        490.14        51.13 o                         
   4  -8  -9        131.94         94.40        43.20 o                         
   5  -8  -9        111.61        104.25        35.69 o                         
   6  -8  -9         76.39         52.01        31.97 o                         
   7  -8  -9          0.29          5.95        29.96 o                         
   8  -8  -9         31.92        113.95        42.31 o                         
   9  -8  -9        197.34        327.52       121.71 o                         
 -15  -7  -9        118.01        115.83        76.71 o                         
 -14  -7  -9         25.81         -4.35        54.46 o                         
 -13  -7  -9        124.72         70.57        65.20 o                         
 -12  -7  -9        362.75        300.16        86.94 o                         
 -11  -7  -9        177.50        282.77        80.80 o                         
 -10  -7  -9        120.13        230.10        69.29 o                         
  -9  -7  -9        108.53        100.49        49.09 o                         
  -8  -7  -9          4.38         32.73        35.80 o                         
  -7  -7  -9         40.85        -20.71        27.61 o                         
  -6  -7  -9        414.37        340.81        70.83 o                         
  -5  -7  -9        599.13        668.07        52.53 o                         
  -4  -7  -9        512.48        515.47        39.15 o                         
  -3  -7  -9        494.33        480.10        39.64 o                         
  -2  -7  -9         32.50         37.16        22.93 o                         
  -1  -7  -9        184.35        273.44        39.72 o                         
   0  -7  -9        780.45        883.62        57.79 o                         
   1  -7  -9        170.13        118.54        32.36 o                         
   2  -7  -9          3.94        -11.03        19.61 o                         
   3  -7  -9        972.92        905.61        64.73 o                         
   4  -7  -9       1323.63       1455.40        86.54 o                         
   5  -7  -9        134.22         90.13        32.73 o                         
   6  -7  -9        178.84        167.40        44.66 o                         
   7  -7  -9         43.78         20.39        28.98 o                         
   8  -7  -9         99.66        172.58        51.21 o                         
   9  -7  -9         16.64         22.25        50.63 o                         
  10  -7  -9          8.67        121.45        73.38 o                         
 -14  -6  -9         59.47         24.29        56.76 o                         
 -13  -6  -9         49.18         58.55        56.76 o                         
 -12  -6  -9         77.73        124.27        66.48 o                         
 -11  -6  -9        144.62        281.24        81.82 o                         
 -10  -6  -9         42.38         19.18        39.12 o                         
  -9  -6  -9         72.21         97.42        52.93 o                         
  -8  -6  -9        121.87        129.87        52.42 o                         
  -7  -6  -9        141.55        189.44        58.30 o                         
  -6  -6  -9        436.83        531.79        76.71 o                         
  -5  -6  -9        841.79        892.14        43.29 o                         
  -4  -6  -9         59.21         68.55        27.23 o                         
  -3  -6  -9       2347.02       2357.83       164.13 o                         
  -2  -6  -9       1529.97       1419.75       101.50 o                         
  -1  -6  -9       1874.05       1818.85        75.24 o                         
   0  -6  -9         24.66         27.15        22.07 o                         
   1  -6  -9        310.89        307.74        44.11 o                         
   2  -6  -9        289.48        308.29        44.31 o                         
   3  -6  -9        144.48        136.15        35.27 o                         
   4  -6  -9        722.51        635.14       100.60 o                         
   5  -6  -9        106.91        118.48        34.51 o                         
   6  -6  -9        147.84        171.16        66.85 o                         
   7  -6  -9        198.02        234.86        52.73 o                         
   8  -6  -9         27.81         43.72        49.09 o                         
   9  -6  -9         96.60        108.16        64.95 o                         
  10  -6  -9        107.95         97.16        59.58 o                         
 -14  -5  -9         91.86        151.86        79.52 o                         
 -13  -5  -9        158.16        242.12        91.79 o                         
 -12  -5  -9         57.66         71.08        59.32 o                         
 -11  -5  -9        152.10         69.80        51.91 o                         
 -10  -5  -9          5.73        -27.10        37.84 o                         
  -9  -5  -9         85.83         65.20        50.12 o                         
  -8  -5  -9        396.21        487.30        75.94 o                         
  -7  -5  -9       1548.58       1715.27       121.97 o                         
  -6  -5  -9         90.73         69.29        45.26 o                         
  -5  -5  -9         80.05         76.96        50.37 o                         
  -4  -5  -9        511.15        563.91        32.86 o                         
  -3  -5  -9       3337.67       3053.01        87.65 o                         
  -2  -5  -9       3954.05       4122.80       207.48 o                         
  -1  -5  -9       2380.66       2505.02        86.00 o                         
   0  -5  -9        711.01        575.44        60.98 o                         
   1  -5  -9        292.19        351.43        41.25 o                         
   2  -5  -9        411.35        417.13        45.36 o                         
   3  -5  -9        790.29        709.32        54.28 o                         
   4  -5  -9        810.38        919.77        64.22 o                         
   5  -5  -9        405.29        364.97        56.06 o                         
   6  -5  -9         61.09         64.73        30.01 o                         
   7  -5  -9        463.33        568.87        88.21 o                         
   8  -5  -9          1.17          2.56        35.29 o                         
   9  -5  -9         25.36          4.09        50.37 o                         
  10  -5  -9         11.45         43.21        53.95 o                         
  11  -5  -9          0.45         -9.97        51.39 o                         
 -14  -4  -9        100.62        108.16        70.57 o                         
 -13  -4  -9         82.87        151.35        70.57 o                         
 -12  -4  -9         22.87        -16.62        37.08 o                         
 -11  -4  -9         75.62        114.81        66.99 o                         
 -10  -4  -9        442.99        519.77       104.58 o                         
  -9  -4  -9         38.09         13.55        43.47 o                         
  -8  -4  -9        289.45        307.06        72.87 o                         
  -7  -4  -9         98.94         84.63        41.17 o                         
  -6  -4  -9        104.24         88.98        45.77 o                         
  -5  -4  -9        164.68        255.16        62.64 o                         
  -4  -4  -9        676.55        675.47        79.27 o                         
  -3  -4  -9        616.24        666.13        31.88 o                         
  -2  -4  -9       1373.45       1330.17        52.74 o                         
  -1  -4  -9       1668.76       1383.70        59.31 o                         
   0  -4  -9        155.36        203.77        62.52 o                         
   1  -4  -9        232.00        278.78        38.96 o                         
   2  -4  -9         51.93         18.00        21.95 o                         
   3  -4  -9         75.50        106.04        31.13 o                         
   4  -4  -9         18.22         43.74        25.95 o                         
   5  -4  -9        223.19        322.05        81.95 o                         
   6  -4  -9        147.07        207.34        68.53 o                         
   7  -4  -9         18.20         35.03        39.63 o                         
   8  -4  -9          7.12          4.86        38.35 o                         
   9  -4  -9         95.20        123.24        62.13 o                         
  10  -4  -9          6.16        -31.96        35.29 o                         
  11  -4  -9          7.40         10.99        47.30 o                         
 -14  -3  -9         45.49         58.30        58.81 o                         
 -13  -3  -9         10.61        -24.04        42.96 o                         
 -12  -3  -9        332.53        312.43        92.56 o                         
 -11  -3  -9         50.87         28.38        47.05 o                         
 -10  -3  -9        121.17         10.74        37.33 o                         
  -9  -3  -9         55.56         81.82        56.25 o                         
  -8  -3  -9        163.42        125.29        50.88 o                         
  -7  -3  -9       2954.97       3026.34       165.41 o                         
  -6  -3  -9       1449.60       1213.91       100.23 o                         
  -5  -3  -9        123.46        119.66        50.63 o                         
  -4  -3  -9        464.14        415.96        67.76 o                         
  -3  -3  -9       2086.00       1900.14       117.87 o                         
  -2  -3  -9        604.24        584.72        69.80 o                         
  -1  -3  -9         60.86         51.65        36.56 o                         
   0  -3  -9        930.59        796.71        45.36 o                         
   1  -3  -9        611.22        679.43        54.20 o                         
   2  -3  -9        625.69        617.60        81.81 o                         
   3  -3  -9        564.85        624.82        49.75 o                         
   4  -3  -9         35.14         24.80        33.24 o                         
   5  -3  -9        178.89        148.53        56.00 o                         
   6  -3  -9        687.35        642.48        84.38 o                         
   7  -3  -9         58.93         42.70        46.79 o                         
   8  -3  -9        103.09         62.90        43.72 o                         
   9  -3  -9        221.35        184.59        72.87 o                         
  10  -3  -9         10.73         -5.63        47.81 o                         
  11  -3  -9         37.21        -32.47        44.49 o                         
 -14  -2  -9         23.13         11.76        58.81 o                         
 -13  -2  -9        403.57        432.58       108.41 o                         
 -12  -2  -9         69.33         39.89        53.18 o                         
 -11  -2  -9         29.80         20.97        48.33 o                         
 -10  -2  -9          2.37        -21.73        37.33 o                         
  -9  -2  -9        187.78        269.73        71.59 o                         
  -8  -2  -9        157.90        146.49        53.18 o                         
  -7  -2  -9        270.26        202.74        59.07 o                         
  -6  -2  -9        245.37        251.07        58.04 o                         
  -5  -2  -9       2991.11       3068.27       156.20 o                         
  -4  -2  -9       2146.62       2172.40       126.57 o                         
  -3  -2  -9        670.45        803.82        77.73 o                         
  -2  -2  -9        792.95        794.11        77.22 o                         
  -1  -2  -9        612.42        452.78        62.90 o                         
   0  -2  -9         38.09         59.58        40.14 o                         
   1  -2  -9        116.04         91.84        53.43 o                         
   2  -2  -9        789.90        746.48        46.41 o                         
   3  -2  -9        571.16        564.78        73.90 o                         
   4  -2  -9       1554.87       1457.81       116.34 o                         
   5  -2  -9         86.80        140.86        53.70 o                         
   6  -2  -9        565.15        637.14        86.68 o                         
   7  -2  -9        116.92        143.67        61.11 o                         
   8  -2  -9        853.32        951.85       111.23 o                         
   9  -2  -9        339.36        331.61        88.98 o                         
  10  -2  -9        113.21        144.44        67.25 o                         
  11  -2  -9         16.06         -2.81        44.24 o                         
  12  -2  -9          0.29        -32.73        42.45 o                         
 -14  -1  -9          0.63        -23.52        52.67 o                         
 -13  -1  -9          3.70         39.89        58.55 o                         
 -12  -1  -9        137.74        184.84        75.43 o                         
 -11  -1  -9        222.06        134.21        58.04 o                         
 -10  -1  -9        672.27        603.13        89.24 o                         
  -9  -1  -9       1684.27       1593.84       126.57 o                         
  -8  -1  -9        749.09        706.66        84.63 o                         
  -7  -1  -9        442.31        538.44        68.01 o                         
  -6  -1  -9        835.42        781.58        78.75 o                         
  -5  -1  -9        244.66        298.11        62.64 o                         
  -4  -1  -9        433.36        309.36        66.22 o                         
  -3  -1  -9       2186.52       2023.35       120.18 o                         
  -2  -1  -9       2019.34       1684.59       109.44 o                         
  -1  -1  -9        430.98        374.82        58.55 o                         
   0  -1  -9       1754.24       1581.82       109.44 o                         
   1  -1  -9       1063.02       1035.54        58.43 o                         
   2  -1  -9         46.73         76.05        37.59 o                         
   3  -1  -9       2551.56       2603.11       181.52 o                         
   4  -1  -9        909.98        854.71        91.79 o                         
   5  -1  -9         32.50         51.14        39.89 o                         
   6  -1  -9         16.74         47.30        43.21 o                         
   7  -1  -9         82.37         40.91        45.51 o                         
   8  -1  -9        110.14         83.87        52.42 o                         
   9  -1  -9         94.39         51.65        48.58 o                         
  10  -1  -9        210.61          6.14        51.91 o                         
  11  -1  -9        124.59         37.84        53.18 o                         
  12  -1  -9         14.40        -30.17        36.56 o                         
 -13   0  -9         12.77        -43.72        43.72 o                         
 -12   0  -9          5.08         -8.69        49.60 o                         
 -11   0  -9         42.69         58.81        54.97 o                         
 -10   0  -9         32.55         21.48        39.63 o                         
  -9   0  -9        294.29        322.92        73.90 o                         
  -8   0  -9       1315.17       1435.31       110.97 o                         
  -7   0  -9        559.97        556.59        71.59 o                         
  -6   0  -9        235.31        249.28        58.30 o                         
  -5   0  -9       1870.00       1689.96       111.74 o                         
  -4   0  -9         85.25        154.41        50.88 o                         
  -3   0  -9        871.39        893.32        80.03 o                         
  -2   0  -9        203.99        237.77        53.95 o                         
  -1   0  -9          6.86          1.28        28.89 o                         
   0   0  -9        470.52        373.80        63.16 o                         
   1   0  -9       1206.67       1197.98        56.73 o                         
   2   0  -9        213.88        253.11        34.58 o                         
   3   0  -9         87.14        102.92        20.23 o                         
   4   0  -9       1306.80       1392.42        51.98 o                         
   5   0  -9        547.51        584.46        76.71 o
[truncated: 1,406,080 more chars]
